# Supplementary material for: Ultradeep 16S rRNA Sequencing Analysis of Geographically Similar but Diverse Unexplored Marine Samples Reveal Varied Bacterial Community Composition
Source: PLoS One. 2013 Oct 22;8(10):e76724. doi: 10.1371/journal.pone.0076724 (PMC3805540; doi:10.1371/journal.pone.0076724)
Supplement: Table S1 — This file contains the details of taxonomic level distribution for M-SED sample. Details of phylum to strain level distribution and their corresponding number of hits are given by clustering the sequences at 97% identity against RNA databases implemented in MG- RAST (namely RDP, Greengenes, SILVA LSU and SSU). (XLSX) [file pone.0076724.s007.xlsx]

## Sheet: Phylum hits
Table S1 Details of the number of hits obtained for M-SED at phylum, class, order, family, genus, species and strain level
Phylum	Number of hits
Firmicutes	87809
Proteobacteria	65770
unclassified (derived from Bacteria)	31452
Bacteroidetes	6009
Actinobacteria	4761
Cyanobacteria	1680
Verrucomicrobia	1122
Chlamydiae	99
Nitrospirae	67
Tenericutes	48
Deinococcus-Thermus	35
Planctomycetes	29
Chloroflexi	24
Spirochaetes	23
Thermotogae	16
Acidobacteria	12
Chlorobi	12
Fusobacteria	10

## Sheet: Class hits
Class	Number of hits
Bacilli	84328
Gammaproteobacteria	38055
unclassified (derived from Bacteria)	31452
Alphaproteobacteria	19354
Deltaproteobacteria	4772
Actinobacteria (class)	4761
Flavobacteria	2879
Betaproteobacteria	2419
Negativicutes	2381
unclassified (derived from Cyanobacteria)	1671
Cytophagia	1643
Clostridia	1074
Verrucomicrobiae	1065
unclassified (derived from Proteobacteria)	1026
Bacteroidia	973
Sphingobacteria	294
unclassified (derived from Bacteroidetes)	220
Epsilonproteobacteria	144
unclassified (derived from Verrucomicrobia)	103
Chlamydiae (class)	99
Nitrospira (class)	67
Opitutae	55
Mollicutes	48
Deinococci	35
Planctomycetacia	29
Erysipelotrichi	26
Spirochaetes (class)	23
Thermotogae (class)	16
Chloroflexi (class)	14
unclassified (derived from Acidobacteria)	12
Chlorobia	12
Fusobacteria (class)	10
Dehalococcoidetes	9
Gloeobacteria	9
Thermomicrobia (class)	1

## Sheet: Order hits
Order	Number of hits
Bacillales	82536
unclassified (derived from Bacteria)	31452
Enterobacteriales	12919
Vibrionales	12701
unclassified (derived from Alphaproteobacteria)	6943
Rhodobacterales	6120
Rhizobiales	5409
Pseudomonadales	4712
Actinomycetales	4268
unclassified (derived from Deltaproteobacteria)	3900
unclassified (derived from Gammaproteobacteria)	2952
Flavobacteriales	2801
Selenomonadales	2381
Lactobacillales	1792
Cytophagales	1643
Burkholderiales	1467
Chroococcales	1307
Chromatiales	1229
Verrucomicrobiales	1065
unclassified (derived from Proteobacteria)	1026
Bacteroidales	973
Xanthomonadales	971
Clostridiales	938
Methylococcales	768
Legionellales	746
Neisseriales	652
Alteromonadales	485
Sphingomonadales	458
Bifidobacteriales	400
Desulfobacterales	338
Oceanospirillales	308
Rhodospirillales	301
Sphingobacteriales	294
Desulfovibrionales	235
unclassified (derived from Bacteroidetes)	220
Rhodocyclales	207
Oscillatoriales	185
Bdellovibrionales	160
Thermoanaerobacterales	128
unclassified (derived from Epsilonproteobacteria)	118
Prochlorales	113
unclassified (derived from Verrucomicrobia)	101
Chlamydiales	99
Rickettsiales	92
Thiotrichales	89
unclassified (derived from Betaproteobacteria)	87
Coriobacteriales	83
unclassified (derived from Flavobacteria)	78
Desulfuromonadales	76
Pasteurellales	68
Nitrospirales	67
Nostocales	57
Myxococcales	56
Aeromonadales	56
Puniceicoccales	54
Cardiobacteriales	51
Entomoplasmatales	35
Caulobacterales	33
Deinococcales	29
Planctomycetales	29
Erysipelotrichales	26
Campylobacterales	26
Spirochaetales	23
Thermotogales	16
Chloroflexales	14
unclassified (derived from Acidobacteria)	12
Chlorobiales	12
Fusobacteriales	10
Mycoplasmatales	10
unclassified (derived from Dehalococcoidetes)	9
Gloeobacterales	9
Pleurocapsales	8
Rubrobacterales	7
Halanaerobiales	7
Syntrophobacterales	7
Thermales	6
Nitrosomonadales	6
Acidimicrobiales	3
Kordiimonadales	3
Acholeplasmatales	3
Methylacidiphilales	2
Thermomicrobiales	1
unclassified (derived from Cyanobacteria)	1
Natranaerobiales	1
unclassified (derived from Opitutae)	1

## Sheet: Family hits
Family	Number of hits
Bacillaceae	81455
unclassified (derived from Bacteria)	31452
Enterobacteriaceae	12919
Vibrionaceae	12701
unclassified (derived from Alphaproteobacteria)	6943
Rhodobacteraceae	5759
Moraxellaceae	3923
unclassified (derived from Deltaproteobacteria)	3900
unclassified (derived from Gammaproteobacteria)	2952
Flavobacteriaceae	2801
Rhizobiaceae	1570
Pseudonocardiaceae	1501
Carnobacteriaceae	1395
Veillonellaceae	1339
unclassified (derived from Chroococcales)	1307
Oxalobacteraceae	1139
Verrucomicrobiaceae	1063
Acidaminococcaceae	1042
unclassified (derived from Proteobacteria)	1026
Xanthomonadaceae	971
Rikenellaceae	950
Brucellaceae	792
Cytophagaceae	790
Halothiobacillaceae	790
Pseudomonadaceae	789
Bradyrhizobiaceae	786
Methylococcaceae	768
Neisseriaceae	652
Thermomonosporaceae	620
Bartonellaceae	602
Flammeovirgaceae	569
Legionellaceae	503
Clostridiaceae	470
Staphylococcaceae	463
Phyllobacteriaceae	453
Sphingomonadaceae	444
Frankiaceae	411
Bifidobacteriaceae	400
Hyphomonadaceae	360
Propionibacteriaceae	336
Paenibacillaceae	319
Lactobacillaceae	314
Ectothiorhodospiraceae	307
Desulfobacteraceae	305
Cyclobacteriaceae	284
Hyphomicrobiaceae	271
Methylobacteriaceae	268
Sphingobacteriaceae	257
Coxiellaceae	243
Shewanellaceae	238
Microbacteriaceae	230
Nocardioidaceae	222
unclassified (derived from Bacteroidetes)	220
unclassified (derived from Rhizobiales)	219
Actinomycetaceae	215
Rhodocyclaceae	207
unclassified (derived from Oscillatoriales)	185
Alteromonadaceae	178
Corynebacteriaceae	162
Acetobacteraceae	162
Listeriaceae	160
Desulfovibrionaceae	147
Alcaligenaceae	143
Nocardiopsaceae	139
Rhodospirillaceae	139
Chromatiaceae	132
Bdellovibrionaceae	130
Beijerinckiaceae	124
Methylocystaceae	124
Rhodobiaceae	123
Hahellaceae	123
unclassified (derived from Epsilonproteobacteria)	118
Ruminococcaceae	114
Peptococcaceae	113
Prochlorococcaceae	112
Burkholderiaceae	110
unclassified (derived from Verrucomicrobia)	101
Lachnospiraceae	97
unclassified (derived from Betaproteobacteria)	87
unclassified (derived from Actinomycetales)	85
Coriobacteriaceae	83
unclassified (derived from Flavobacteria)	78
Xanthobacteraceae	76
Alcanivoracaceae	71
Pasteurellaceae	68
Nitrospiraceae	67
Parachlamydiaceae	66
Thermoanaerobacteraceae	66
Thermoanaerobacterales Family III. Incertae Sedis	62
Peptostreptococcaceae	60
Piscirickettsiaceae	58
Oceanospirillaceae	57
Aeromonadaceae	56
Actinosynnemataceae	54
Alicyclobacillaceae	54
Puniceicoccaceae	54
Streptomycetaceae	53
Cardiobacteriaceae	51
Comamonadaceae	48
Anaplasmataceae	46
Ferrimonadaceae	46
Eubacteriaceae	43
Micrococcaceae	41
Desulfonatronumaceae	41
unclassified (derived from Oceanospirillales)	41
Desulfohalobiaceae	37
Planococcaceae	36
Dermabacteraceae	35
Intrasporangiaceae	35
unclassified (derived from Rickettsiales)	35
Spiroplasmataceae	35
unclassified (derived from Desulfuromonadales)	34
Nostocaceae	33
Caulobacteraceae	33
Desulfobulbaceae	33
Aerococcaceae	32
Simkaniaceae	30
Streptococcaceae	30
Bacteriovoracaceae	30
Deinococcaceae	29
Planctomycetaceae	29
Mycobacteriaceae	28
Nocardiaceae	28
unclassified (derived from Sphingobacteriales)	28
unclassified (derived from Burkholderiales)	27
Erysipelotrichaceae	26
Campylobacteraceae	26
Cellulomonadaceae	25
Francisellaceae	25
Rivulariaceae	24
unclassified (derived from Bacillales)	24
Syntrophomonadaceae	24
Myxococcaceae	23
Spirochaetaceae	23
Desulfuromonadaceae	22
Thermoactinomycetaceae	21
Halomonadaceae	16
Thermotogaceae	16
Acidothermaceae	15
Chloroflexaceae	14
Erythrobacteraceae	14
Pelobacteraceae	14
Leuconostocaceae	13
unclassified (derived from Acidobacteria)	12
Chlorobiaceae	12
unclassified (derived from Alteromonadales)	12
Gordoniaceae	10
Marinilabiaceae	10
Fusobacteriaceae	10
Desulfomicrobiaceae	10
Nannocystaceae	10
Mycoplasmataceae	10
Sanguibacteraceae	9
Rhodothermaceae	9
unclassified (derived from Dehalococcoidetes)	9
unclassified (derived from Gloeobacterales)	9
Holosporaceae	9
Polyangiaceae	9
unclassified (derived from Pleurocapsales)	8
Enterococcaceae	8
unclassified (derived from Clostridiales)	8
Cystobacteraceae	8
Rubrobacteraceae	7
Prevotellaceae	7
Clostridiales Family XI. Incertae Sedis	7
Halanaerobiaceae	7
Syntrophaceae	7
Thermaceae	6
Geobacteraceae	6
Psychromonadaceae	6
Thiotrichaceae	6
Dietziaceae	5
Pseudoalteromonadaceae	5
Porphyromonadaceae	4
Sporolactobacillaceae	4
Spirillaceae	4
unclassified (derived from Myxococcales)	4
Acidimicrobiaceae	3
Promicromonosporaceae	3
unclassified (derived from Kordiimonadales)	3
Acholeplasmataceae	3
Brevibacteriaceae	2
Bacteroidaceae	2
Criblamydiaceae	2
Rickettsiaceae	2
Nitrosomonadaceae	2
Haliangiaceae	2
unclassified (derived from Verrucomicrobiales)	2
Methylacidiphilaceae	2
Dermacoccaceae	1
Geodermatophilaceae	1
Glycomycetaceae	1
Jonesiaceae	1
Waddliaceae	1
Thermomicrobiaceae	1
Prochlorotrichaceae	1
unclassified (derived from Cyanobacteria)	1
Clostridiales Family XVII. Incertae Sedis	1
Heliobacteriaceae	1
Natranaerobiaceae	1
Aurantimonadaceae	1
unclassified (derived from Rhodobacterales)	1
Opitutaceae	1

## Sheet: Genus hits
Genus	Number of hits
Bacillus	58475
unclassified (derived from Bacteria)	31452
Halobacillus	21460
Vibrio	12289
unclassified (derived from Alphaproteobacteria)	6937
Klebsiella	5692
Acinetobacter	3902
unclassified (derived from Deltaproteobacteria)	3868
unclassified (derived from Gammaproteobacteria)	2934
Enterobacter	2800
Ruegeria	2338
Escherichia	2103
Saccharopolyspora	1494
Synechococcus	1177
Carnobacterium	1110
Acidaminococcus	1042
unclassified (derived from Proteobacteria)	1022
Pseudoruegeria	923
Rikenella	852
Cronobacter	793
Ochrobactrum	792
Halothiobacillus	790
Agrobacterium	786
Virgibacillus	775
Pseudomonas	773
Dialister	765
Methylococcus	760
Duganella	751
Rhodopseudomonas	744
Candidatus Liberibacter	709
Cytophaga	702
Serratia	699
Thermomonospora	615
Rubritalea	604
Bartonella	602
Capnocytophaga	588
Dyella	568
Flexithrix	563
unclassified (derived from Rhodobacteraceae)	529
Flavobacterium	517
Robiginitalea	517
Legionella	503
Rhodovulum	455
Clostridium	447
Staphylococcus	434
Frankia	411
Bifidobacterium	390
Chromobacterium	381
Salipiger	378
Collimonas	360
Roseobacter	347
Tenacibaculum	345
Veillonella	344
Mesorhizobium	339
unclassified (derived from Verrucomicrobiaceae)	322
Propionibacterium	319
Halorhodospira	307
Anoxybacillus	303
Hyphomonas	293
Cyclobacterium	284
Xanthomonas	272
Hyphomicrobium	270
Photobacterium	270
Methylobacterium	268
Shewanella	238
Lactobacillus	233
Granulicatella	229
Kribbella	222
Coxiella	220
unclassified (derived from Rhizobiales)	219
Paracoccus	214
Gramella	188
Megasphaera	188
Paenibacillus	187
Sphingomonas	182
Geobacillus	181
Loktanella	178
Microbulbifer	163
Corynebacterium	162
Actinobaculum	160
Listeria	158
Desulfobacterium	157
Pantoea	155
Thauera	154
Desulfovibrio	147
Coenonia	143
Nocardiopsis	139
Stenotrophomonas	131
Bdellovibrio	130
Sphingobium	125
Beijerinckia	124
Aliivibrio	124
Hahella	123
Laribacter	120
Phaeobacter	119
Zymomonas	119
Terribacillus	117
Alcaligenes	117
Sphingobacterium	115
Microcystis	115
Prochlorococcus	112
unclassified (derived from Epsilonproteobacteria)	112
Rhodospirillum	111
Leptolyngbya	108
Providencia	105
Myroides	104
Afifella	104
Elizabethkingia	103
Methylocystis	101
Verrucomicrobium	101
unclassified (derived from Verrucomicrobia)	101
Alistipes	98
Candidatus Cardinium	95
Erwinia	92
Desulfotomaculum	91
Thioclava	90
Nitrosococcus	90
Prolixibacter	89
Roseovarius	88
Brevibacillus	86
Tropheryma	85
Pedobacter	83
Hoeflea	83
Citrobacter	83
Pediococcus	81
unclassified (derived from Flavobacteria)	78
unclassified (derived from Betaproteobacteria)	77
Azorhizobium	76
Burkholderia	76
Acetivibrio	75
Buttiauxella	74
Amphibacillus	73
Yersinia	73
Gluconobacter	72
Alcanivorax	71
Agrococcus	68
Catonella	68
Neisseria	64
unclassified (derived from Desulfobacteraceae)	63
Microbacterium	62
Marinoscillum	62
Caldicellulosiruptor	62
Peptostreptococcus	60
unclassified (derived from Sphingobacteriaceae)	59
Methylophaga	58
Trichococcus	56
Marinomonas	56
Atopobium	55
Moorella	55
Arcanobacterium	54
Coraliomargarita	54
Streptomyces	53
Aquimarina	53
Kingella	53
Azoarcus	53
Salmonella	53
Alicyclobacillus	50
Aeromonas	50
Dichelobacter	49
Chryseobacterium	48
Croceibacter	46
Candidatus Protochlamydia	46
Aneurinibacillus	46
Ferrimonas	46
Photorhabdus	45
Shigella	44
Rhizobium	42
Desulfonatronum	41
unclassified (derived from Oceanospirillales)	41
Agromyces	40
Bradyrhizobium	37
Roseomonas	37
Brachybacterium	35
Spiroplasma	35
Akkermansia	35
unclassified (derived from Desulfuromonadales)	34
Leclercia	34
Actinosynnema	33
Tetrasphaera	33
Eubacterium	33
Hirschia	33
Eikenella	33
Spirobacillus	32
Arthrobacter	31
Maricaulis	31
Desulfohalobium	31
Brevundimonas	30
Acetobacter	30
Bacteriovorax	30
Leucobacter	29
Lyngbya	29
Deinococcus	29
Macrococcus	29
Chelativorans	29
Obesumbacterium	29
Mannheimia	29
Mycobacterium	28
Lysinibacillus	28
Caedibacter	28
Oxalobacter	28
Nereida	27
Polaribacter	26
Cupriavidus	26
Haemophilus	26
Pectinatus	25
Leptospirillum	25
Acidovorax	25
Francisella	25
Calothrix	24
Chitinophaga	23
Anaerobacillus	23
Ruminococcus	23
Desulfobulbus	23
Campylobacter	23
Rickettsiella	23
Rhodococcus	22
Sinorhizobium	22
Lentzea	21
Leeuwenhoekiella	21
Candidatus Magnetobacterium	21
Cellulophaga	20
Candidatus Amoebophilus	20
Planktothrix	20
Nitrospira	20
Thiohalocapsa	20
Ornithobacterium	19
Aerococcus	19
Rhodopirellula	19
Anderseniella	19
Candidatus Neoehrlichia	19
Gordonibacter	18
Zunongwangia	18
Neochlamydia	18
unclassified (derived from Simkaniaceae)	18
Streptococcus	18
Desulfitobacterium	18
Roseisalinus	18
unclassified (derived from Rhodospirillaceae)	18
Desulfococcus	18
Desulfuromonas	18
Moraxella	18
Anaeromyxobacter	17
Actinotalea	16
Oceanobacillus	16
Syntrophomonas	16
Cellvibrio	16
Thiohalomonas	16
Acidothermus	15
Rathayibacter	15
Thermoactinomyces	15
Exiguobacterium	15
Rhodobaca	15
Rhodobacter	15
Novosphingobium	15
Bordetella	15
Desulfatibacillum	15
Desulfobacula	15
Microlunatus	14
Salegentibacter	14
Chloroflexus	14
Planomicrobium	14
Hespellia	14
Erysipelothrix	14
Acidiphilium	14
Pelobacter	14
Kluyvera	14
Halomonas	14
Candidatus Paenicardinium	13
Abiotrophia	13
Desulfosalina	13
Desulfosarcina	13
Candidatus Koribacter	12
Candidatus Fritschea	12
Lactococcus	12
Caloramator	12
Methylosinus	12
Neorickettsia	12
Erythrobacter	12
Teredinibacter	12
Alkaliphilus	11
Dorea	11
unclassified (derived from Methylocystaceae)	11
Ensifer	11
Achromobacter	11
Desulfofrigus	11
Pasteurella	11
Treponema	11
Gordonia	10
Gardnerella	10
Marinilabilia	10
Flexibacter	10
Anabaena	10
Sporosarcina	10
Weissella	10
Candidatus Tremblaya	10
Desulfomicrobium	10
Allochromatium	10
Enterovibrio	10
Mycoplasma	10
Petrotoga	10
Cellulomonas	9
Clavibacter	9
Sanguibacter	9
Dokdonia	9
Rhodothermus	9
Gloeobacter	9
Anabaenopsis	9
Gemella	9
Acetobacterium	9
unclassified (derived from Holosporaceae)	9
Mitsuaria	9
Rubrivivax	9
Candidatus Regiella	9
Spirochaeta	9
Eggerthella	8
Arenibacter	8
Weeksella	8
Oscillatoria	8
Sporomusa	8
Planctomyces	8
Magnetospirillum	8
Ehrlichia	8
Ralstonia	8
Cystobacter	8
Saccharophagus	8
Raoultella	8
Pseudonocardia	7
Rubrobacter	7
Microscilla	7
Chlorobium	7
Dehalococcoides	7
Phormidium	7
Enterococcus	7
Dethiobacter	7
Holdemania	7
Gluconacetobacter	7
Anaplasma	7
Delftia	7
Thiomonas	7
Plesiocystis	7
Halochromatium	7
Listonella	7
Micrococcus	6
Nocardia	6
Prevotella	6
Flammeovirga	6
Cyanothece	6
Thermus	6
Kurthia	6
Ureibacillus	6
unclassified (derived from Ruminococcaceae)	6
Desulfonauticus	6
Myxococcus	6
Sorangium	6
Oceanimonas	6
Psychromonas	6
Thiothrix	6
Thermotoga	6
Dietzia	5
Hymenobacter	5
Terrimonas	5
Prosthecochloris	5
Trichormus	5
Geitlerinema	5
Soehngenia	5
Anaerotruncus	5
Faecalibacterium	5
Halothermothrix	5
unclassified (derived from Erysipelotrichaceae)	5
Fusobacterium	5
Marinosulfonomonas	5
Pannonibacter	5
Pseudovibrio	5
Candidatus Odyssella	5
Micavibrio	5
unclassified (derived from Desulfobulbaceae)	5
Geobacter	5
Syntrophus	5
Thioreductor	5
Pseudoalteromonas	5
Trabulsiella	5
Leifsonia	4
Actinocorallia	4
Porphyromonas	4
Halothece	4
Chroococcidiopsis	4
unclassified (derived from Alicyclobacillaceae)	4
Sporolactobacillus	4
Epulopiscium	4
Caldanaerobius	4
Ilyobacter	4
Afipia	4
Sulfitobacter	4
Comamonas	4
Variovorax	4
Spirillum	4
Desulfuromusa	4
Enhygromyxa	4
Tatumella	4
Methylothermus	4
Magnetococcus	4
Xylanimonas	3
unclassified (derived from Propionibacteriaceae)	3
unclassified (derived from Bacteroidetes)	3
Dolichospermum	3
Nodularia	3
Arthrospira	3
Microcoleus	3
Marinococcus	3
Laceyella	3
Thermoflavimicrobium	3
unclassified (derived from Lachnospiraceae)	3
Mitsuokella	3
Thermosinus	3
Kordiimonas	3
unclassified (derived from Hyphomonadaceae)	3
Roseivivax	3
Blastomonas	3
unclassified (derived from Comamonadaceae)	3
Nannocystis	3
Chondromyces	3
Alteromonas	3
Marinobacter	3
Candidatus Blochmannia	3
Psychrobacter	3
Borrelia	3
Candidatus Phytoplasma	3
Acidimicrobium	2
Brevibacterium	2
Janibacter	2
Pseudoclavibacter	2
Renibacterium	2
Slackia	2
Bacteroides	2
Sporocytophaga	2
Mariniflexile	2
Riemerella	2
unclassified (derived from Flavobacteriaceae)	2
Criblamydia	2
Parachlamydia	2
Dehalogenimonas	2
Gloeocapsa	2
unclassified (derived from Chroococcales)	2
Cylindrospermum	2
Limnothrix	2
Pleurocapsa	2
Xenococcus	2
Brochothrix	2
Fructobacillus	2
unclassified (derived from Peptococcaceae)	2
Blautia	2
unclassified (derived from Clostridiales)	2
Halanaerobium	2
Ammonifex	2
Carboxydothermus	2
Thermoanaerobacter	2
Selenomonas	2
Isosphaera	2
Phenylobacterium	2
Aminobacter	2
Granulibacter	2
Tistrella	2
Orientia	2
Candidatus Midichloria	2
Porphyrobacter	2
Verminephrobacter	2
unclassified (derived from Nitrosomonadaceae)	2
Desulfofustis	2
Desulfotalea	2
Haliangium	2
Desulfomonile	2
Arcobacter	2
Cardiobacterium	2
unclassified (derived from Chromatiaceae)	2
Hafnia	2
Morganella	2
Proteus	2
Methylobacter	2
Candidatus Portiera	2
Candidatus Thiobios	2
unclassified (derived from Verrucomicrobiales)	2
Methylacidiphilum	2
Acidithiomicrobium	1
Actinomyces	1
Dermacoccus	1
Geodermatophilus	1
Stackebrandtia	1
Jonesia	1
Candidatus Rhodoluna	1
Kocuria	1
Rothia	1
unclassified (derived from Thermomonosporaceae)	1
Paraprevotella	1
Flectobacillus	1
Spirosoma	1
Waddlia	1
Thermomicrobium	1
Geminocystis	1
Nostoc	1
Prochlorothrix	1
Acaryochloris	1
Natronobacillus	1
Tetragenococcus	1
Leuconostoc	1
Helcococcus	1
Peptoniphilus	1
Thermaerobacter	1
Anaerofustis	1
Heliobacterium	1
Oribacterium	1
Candidatus Desulforudis	1
Pelotomaculum	1
Syntrophothermus	1
Natranaerobius	1
Caldanaerobacter	1
Megamonas	1
Leptotrichia	1
Thermodesulfovibrio	1
Caulobacter	1
Fulvimarina	1
unclassified (derived from Bradyrhizobiaceae)	1
Rhodoplanes	1
Citreicella	1
Methylarcula	1
Oceanicola	1
unclassified (derived from Rhodobacterales)	1
Geminicoccus	1
Brachymonas	1
Hydrogenophaga	1
Pelomonas	1
Aquincola	1
Leptothrix	1
Aquaspirillum	1
Desulfurivibrio	1
Geothermobacter	1
unclassified (derived from Campylobacteraceae)	1
Nitratifractor	1
Marinobacterium	1
Marichromatium	1
Thiodictyon	1
Thiolamprovum	1
Methylocaldum	1
Methylomonas	1
Neptuniibacter	1
Actinobacillus	1
unclassified (derived from Pasteurellaceae)	1
unclassified (derived from Vibrionaceae)	1
Opitutus	1
Prosthecobacter	1

## Sheet: Species hits
Species	Number of hits
uncultured bacterium	30525
Halobacillus sp. S19-3	19202
Bacillus subtilis	11150
Bacillus flexus	8147
Vibrio alginolyticus	7792
Bacillus simplex	7472
uncultured alpha proteobacterium	6933
Klebsiella pneumoniae	5663
Bacillus anthracis	4922
uncultured delta proteobacterium	3791
Acinetobacter calcoaceticus	2809
Bacillus megaterium	2797
uncultured gamma proteobacterium	2531
Bacillus firmus	2355
Bacillus licheniformis	2165
Bacillus cereus	2154
Escherichia albertii	2015
Bacillus thuringiensis	1845
Enterobacter cloacae	1578
Vibrio harveyi	1572
Bacillus cytotoxicus	1489
Ruegeria pomeroyi	1483
Bacillus pumilus	1474
Bacillus pseudofirmus	1443
Bacillus indicus	1315
Halobacillus trueperi	1215
uncultured Enterobacter sp.	1178
Bacillus sp. SH3	1094
Carnobacterium maltaromaticum	953
Pseudoruegeria sp. HD-43	923
Bacillus aquimaris	905
uncultured proteobacterium	895
Bacillus circulans	892
Rikenella microfusus	852
Bacillus coahuilensis	806
Acidaminococcus fermentans	803
Cronobacter sakazakii	787
Agrobacterium tumefaciens	786
Saccharopolyspora spinosa	778
Ochrobactrum tritici	767
Methylococcus capsulatus	760
Duganella violaceinigra	751
Dialister pneumosintes	750
Ruegeria lacuscaerulensis	747
Rhodopseudomonas palustris	744
Vibrio parahaemolyticus	740
Candidatus Liberibacter asiaticus	709
Bacillus litoralis	686
Vibrio natriegens	646
Thermomonospora curvata	615
Bacillus pseudomycoides	610
Dyella japonica	568
Bacillus niacini	566
Flexithrix dorotheae	563
Virgibacillus halophilus	550
Halothiobacillus neapolitanus	546
Bacillus sp. w5	544
Bacillus infernus	532
Bacillus coagulans	523
Robiginitalea biformata	517
Acinetobacter genomosp. 13TU	515
uncultured marine bacterium	507
Synechococcus sp. WH 7803	472
Bartonella grahamii	459
Legionella pneumophila	436
uncultured Rhodobacteraceae bacterium	424
Frankia sp.	411
Saccharopolyspora rectivirgula	408
Bacillus hwajinpoensis	382
Chromobacterium violaceum	381
Salipiger mucosus	378
Collimonas fungivorans	360
Rubritalea sp. YM29-130	352
Pseudomonas migulae	351
Halobacillus faecis	347
Verrucomicrobiaceae bacterium CHC12	321
Halorhodospira halophila	307
Halobacillus dabanensis	306
Vibrio sp. R-619	295
Capnocytophaga canimorsus	293
Hyphomonas neptunium	292
Saccharopolyspora hirsuta	290
Cyclobacterium marinum	284
Anoxybacillus flavithermus	281
Veillonella dispar	277
uncultured Hyphomicrobium sp.	270
Tenacibaculum mesophilum	268
Serratia proteamaculans	259
Xanthomonas axonopodis	252
Capnocytophaga ochracea	250
Rubritalea sabuli	250
Halothiobacillus hydrothermalis	244
Propionibacterium freudenreichii	243
Bacillus azotoformans	239
Acidaminococcus sp. D21	239
Acinetobacter baumannii	237
Cytophaga sp.	236
Chromobacterium pseudoviolaceum	234
Granulicatella adiacens	227
Vibrio rotiferianus	223
Serratia marcescens	221
Staphylococcus pettenkoferi	219
uncultured Rhizobiales bacterium	219
Coxiella burnetii	217
Kribbella flavida	212
Rhodovulum adriaticum	208
Bacillus catenulatus	207
Vibrio campbellii	205
Cytophaga hutchinsonii	192
uncultured Serratia sp.	191
Gramella forsetii	188
Megasphaera elsdenii	188
Rhodovulum marinum	188
Photobacterium damselae	181
Loktanella hongkongensis	177
Sphingomonas melonis	177
Bifidobacterium minimum	171
Paracoccus sp. R-24652	169
Methylobacterium sp. 4-46	168
Halobacillus kuroshimensis	165
Synechococcus sp. PCC 7920	162
Pseudomonas aeruginosa	161
Actinobaculum schaalii	160
Listeria monocytogenes	158
Bacillus clausii	157
Shewanella violacea	153
Roseobacter sp. MED193	149
Microbulbifer agarilyticus	149
Desulfobacterium zeppelinii	145
endosymbiont of Ridgeia piscesae	145
Coenonia anatina	143
Mesorhizobium chacoense	143
Carnobacterium sp. AT7	142
Bartonella bacilliformis	137
Nocardiopsis kunsanensis	136
Virgibacillus koreensis	136
Pantoea agglomerans	135
Synechococcus sp. G4.1	134
Flavobacterium sp.	130
Bdellovibrio bacteriovorus	130
Pseudomonas nitroreducens	129
unidentified proteobacterium	126
Bacillus sp. GB02-25	125
Beijerinckia indica	124
Aliivibrio fischeri	124
Hahella chejuensis	123
Stenotrophomonas maltophilia	123
Corynebacterium suicordis	122
Flavobacterium johnsoniae	122
Sphingobium yanoikuyae	122
Bacillus sp. TB104	121
Laribacter hongkongensis	120
Phaeobacter gallaeciensis	119
Zymomonas mobilis	119
uncultured soil bacterium	116
Prochlorococcus marinus	112
uncultured Roseobacter sp.	112
uncultured epsilon proteobacterium	112
Bifidobacterium sp. JEMLUCVII-1	111
Flavobacterium sp. S1	110
Mesorhizobium sp. SCAU13	110
Synechococcus sp. RS9914	109
Vibrio proteolyticus	108
Acinetobacter lwoffii	107
Afifella marina	104
Elizabethkingia meningoseptica	103
Myroides odoratimimus	103
Thauera sp. 28	102
Verrucomicrobium spinosum	101
uncultured Verrucomicrobia bacterium	101
Leptolyngbya valderiana	100
Bacillus sporothermodurans	100
Methylobacterium nodulans	99
Alistipes finegoldii	98
Methylocystis rosea	96
Alcaligenes faecalis	96
Vibrio vulnificus	95
Bacillus lentus	92
Synechococcus sp. T7cc1	91
Ruegeria atlantica	91
Bacillus methanolicus	90
Thioclava pacifica	90
Nitrosococcus oceani	90
Prolixibacter bellariivorans	89
Erwinia persicina	88
gamma proteobacterium NOR51-B	88
Bacillus sp. PL-12	87
Roseovarius tolerans	87
Tropheryma whipplei	85
Bacillus vedderi	84
Terribacillus halophilus	84
endosymbiont of Vestimentiferan tubeworm	84
Synechococcus sp. MA0607J	83
Hoeflea phototrophica	83
Bacillus sp. JL-26	82
Sphingobacterium multivorum	81
gamma proteobacterium HTCC5015	78
Bacillus sp. PL-16	77
Azorhizobium doebereinerae	76
Rhodobacteraceae bacterium BS110	76
Paenibacillus polymyxa	75
Acetivibrio cellulolyticus	75
Pedobacter sp. KP-2	74
Buttiauxella agrestis	74
Tenacibaculum maritimum	73
Bacillus macroides	73
Providencia stuartii	72
Cytophaga sp. I-762	71
Gluconobacter oxydans	71
Rhodospirillum rubrum	71
Alcanivorax borkumensis	71
Propionibacterium thoenii	70
Bacillus psychrosaccharolyticus	70
Lactobacillus sakei	70
Yersinia pestis	69
Agrococcus jenensis	68
Catonella morbi	68
delta proteobacterium PL12	68
Flavobacterium sp. BH12.12	67
marine bacterium MBIC1357	67
Veillonella parvula	67
uncultured beta proteobacterium	67
Halobacillus locisalis	66
Clostridium proteolyticum	66
Flavobacterium aquatile	65
Candidatus Cardinium hertigii	65
Cytophaga sp. I-2029	63
uncultured Desulfobacteraceae bacterium	63
uncultured forest soil bacterium	63
Marinoscillum furvescens	62
Virgibacillus halodenitrificans	61
Peptostreptococcus anaerobius	60
Sphingobacteriaceae bacterium SOC A20(36)	59
Escherichia coli	59
Bacillus mojavensis	58
Methylophaga thiooxydans	58
Bacillus humi	57
Cytophaga sp. I-601	56
Clostridium difficile	56
Halobacillus litoralis	55
Moorella thermoacetica	55
Arcanobacterium phocae	54
Microcystis flos-aquae	54
Geobacillus caldoxylosilyticus	54
Caldicellulosiruptor saccharolyticus	54
Coraliomargarita akajimensis	54
Aquimarina intermedia	53
Halobacillus sp. IS-Hb8	53
Trichococcus collinsii	53
Azoarcus sp. BH72	53
Shewanella fidelis	53
Salmonella enterica	53
Thauera sp. MZ1T	52
Kingella denitrificans	51
Acinetobacter radioresistens	51
Vibrio sp. 12G01	51
Vibrio sp. 12G02	51
Lactobacillus plantarum	50
Dichelobacter nodosus	49
Vibrio sp. 12B11	49
Amphibacillus xylanus	48
Staphylococcus sciuri	48
Clostridium estertheticum	48
Vibrio sp. R-725	48
Chryseobacterium proteolyticum	47
Brevibacillus agri	47
Marinomonas vaga	47
Acinetobacter baylyi	47
Pseudomonas putida	47
Vibrio ponticus	47
Candidatus Ruthia magnifica	47
Croceibacter atlanticus	46
Staphylococcus epidermidis	46
Bifidobacterium adolescentis	45
Bacillus sp. N2a	45
Photorhabdus asymbiotica	45
Legionella jamestowniensis	45
Acinetobacter junii	45
Vibrio sp. 12G12	44
Microcystis sp. AICB 35	43
Lactobacillus delbrueckii	43
Clostridium sordellii	42
Shigella boydii	42
Desulfonatronum lacustre	41
uncultured SUP05 cluster bacterium	41
unidentified marine eubacterium	41
Aneurinibacillus aneurinilyticus	40
Vibrio sp. 12F07	40
Bacillus halmapalus	39
Citrobacter koseri	39
Agromyces salentinus	38
Bacillus sp.	38
Bacillus sp. HYC-1-3	38
Geobacillus sp. A60	38
Roseobacter sp. AzwK-3b	38
Photobacterium rosenbergii	38
Roseomonas cervicalis	37
Protochlamydia naegleriophila	36
Geobacillus thermodenitrificans	36
Rhodovulum sulfidophilum	35
Akkermansia muciniphila	35
Atopobium vaginae	34
Sphingobacterium thalpophilum	34
Pediococcus parvulus	34
Mesorhizobium sp. LPYR2	34
Roseobacter sp. BS36	34
Burkholderia sp. 13	34
Desulfuromonadales bacterium Tc37	34
Leclercia adecarboxylata	34
Acinetobacter soli	34
Vibrio kanaloae	34
Actinosynnema mirum	33
Tetrasphaera australiensis	33
Synechococcus sp. MW74D3	33
Terribacillus saccharophilus	33
Hirschia baltica	33
Eikenella corrodens	33
Pseudomonas fluorescens	33
unidentified sulfate-reducing bacterium	33
Bacillus sp. PL-30	32
Spirobacillus cienkowskii	32
Citrobacter freundii	32
Providencia alcalifaciens	32
Maricaulis maris	31
Desulfohalobium retbaense	31
Vibrio fortis	31
Arthrobacter chlorophenolicus	30
Cardinium endosymbiont of Encarsia inaron	30
Desulfovibrio acrylicus	30
Acinetobacter haemolyticus	30
Brachybacterium faecium	29
Leucobacter komagatae	29
Macrococcus caseolyticus	29
Chelativorans multitrophicus	29
Burkholderia phenazinium	29
Desulfovibrio aespoeensis	29
Obesumbacterium proteus	29
Mannheimia haemolytica	29
Acetobacter pasteurianus	28
Caedibacter caryophilus	28
Oxalobacter formigenes	28
Clostridium glycolicum	27
Nereida ignava	27
Escherichia vulneris	27
Vibrio sp. 14C03	27
Vibrio sp. CAIM 994	27
Cytophaga sp. MBIC04684	26
Polaribacter sp. MED152	26
Synechococcus sp.	26
Pediococcus inopinatus	26
Aeromonas caviae	26
Photobacterium sp. R-34	26
Amphibacillus sediminis	25
Bacillus amyloliquefaciens	25
Staphylococcus succinus	25
Pectinatus frisingensis	25
Desulfovibrio alaskensis	25
Ferrimonas balearica	25
Haemophilus ducreyi	25
uncultured sulfate-reducing bacterium	25
Synechococcus sp. UH7	24
Deinococcus grandis	24
Virgibacillus pantothenticus	24
Leptospirillum ferrooxidans	24
Rhodospirillum centenum	24
Neisseria sp. CSL 7565	24
Neisseria subflava	24
Vibrio chagasii	24
Microbacterium esteraromaticum	23
Streptomyces clavuligerus	23
Bifidobacterium pseudolongum	23
Chitinophaga pinensis	23
Synechococcus sp. CC9605	23
Bacillus sp. MB-5	23
Desulfobulbus sp. DSM 2033	23
Rickettsiella grylli	23
Lysinibacillus sphaericus	22
Acinetobacter johnsonii	22
Lentzea violacea	21
Streptomyces indiaensis	21
Cytophaga sp. T-588	21
Calothrix parietina	21
Alicyclobacillus tolerans	21
Bacillus fordii	21
Bacillus sp. R-33773	21
Geobacillus thermoglucosidasius	21
Clostridium hathewayi	21
Clostridium perfringens	21
Candidatus Magnetobacterium bavaricum	21
Rhodovulum visakhapatnamense	21
alpha proteobacterium MBIC3951	21
Desulfovibrio sp. TBP-1	21
Legionella anisa	21
Candidatus Amoebophilus asiaticus	20
Lyngbya majuscula	20
Bacillus sp. GB02-2A	20
Pediococcus ethanolidurans	20
Candidatus Nitrospira defluvii	20
Bacteriovorax sp. PS52B	20
Shewanella benthica	20
Thiohalocapsa marina	20
Enterobacter aerogenes	20
uncultured Klebsiella sp.	20
Vibrio cholerae	20
bacterium enrichment culture clone N47	20
Cellulophaga fucicola	19
Leeuwenhoekiella marinoflava	19
Ornithobacterium rhinotracheale	19
Planktothrix rubescens	19
Bacillus sp. Lgg20.7	19
Halobacillus karajensis	19
Brevibacillus thermoruber	19
Paenibacillus pabuli	19
Staphylococcus xylosus	19
Anderseniella baltica	19
Paracoccus kondratievae	19
Alcaligenes sp. STC1	19
Enterobacter asburiae	19
Spiroplasma turonicum	19
Saccharopolyspora hordei	18
Atopobium minutum	18
Gordonibacter pamelaeae	18
Capnocytophaga gingivalis	18
Zunongwangia profunda	18
Neochlamydia hartmannellae	18
Chlamydiales symbiont of Xenoturbella westbladi	18
Bacillus sp. Lgg15.4	18
Staphylococcus pseudolugdunensis	18
Bradyrhizobium japonicum	18
uncultured Bradyrhizobium sp.	18
Mesorhizobium loti	18
Rhizobium leguminosarum	18
Sinorhizobium meliloti	18
Roseisalinus antarcticus	18
uncultured Rhodospirillaceae bacterium	18
Cupriavidus necator	18
Enterobacter amnigenus	18
uncultured Pseudomonas sp.	18
Vibrio sp. FALF273	18
Vibrio tapetis	18
Capnocytophaga cynodegmi	17
Bacillus macyae	17
Paenibacillus curdlanolyticus	17
Staphylococcus chromogenes	17
Desulfotomaculum reducens	17
Desulfovibrio africanus	17
Anaeromyxobacter dehalogenans	17
Aeromonas hydrophila	17
Actinotalea fermentans	16
Microcystis aeruginosa	16
Halobacillus aidingensis	16
Paenibacillus humicus	16
Syntrophomonas cellicola	16
Rhodospirillum sulfurexigens	16
Moraxella lincolnii	16
Cellvibrio mixtus	16
Vibrio sp. R-78	16
Thiohalomonas nitratireducens	16
Acidothermus cellulolyticus	15
Rathayibacter festucae	15
Thermoactinomyces vulgaris	15
Carnobacterium divergens	15
Clostridium aminophilum	15
Desulfotomaculum putei	15
Dialister invisus	15
Rhizobium sp. Sb2-Nf17	15
Rhodobaca bogoriensis	15
uncultured Desulfobacula sp.	15
Campylobacter sp. 86/06	15
Ferrimonas marina	15
Microbacterium terregens	14
Microlunatus phosphovorus	14
Cytophaga sp. MBIC04665	14
Salegentibacter salegens	14
Chloroflexus aurantiacus	14
Alicyclobacillus hesperidum	14
Bacillus cohnii	14
Oceanobacillus picturae	14
Planomicrobium okeanokoites	14
Exiguobacterium aurantiacum	14
Aerococcus viridans	14
Lactobacillus helveticus	14
Clostridium methylpentosum	14
Clostridium novyi	14
Desulfitobacterium hafniense	14
Desulfotomaculum aeronauticum	14
Ruminococcus bromii	14
Erysipelothrix rhusiopathiae	14
uncultured Ochrobactrum sp.	14
Acidiphilium cryptum	14
Novosphingobium aromaticivorans	14
Pelobacter acidigallici	14
Kluyvera intermedia	14
Serratia grimesii	14
Vibrio ichthyoenteri	14
Vibrio owensii	14
uncultured Antarctic sea ice bacterium	14
Bifidobacterium bombi	13
Candidatus Paenicardinium endonii	13
Geobacillus sp. RD-2	13
Paenibacillus daejeonensis	13
Abiotrophia defectiva	13
Clostridium kluyveri	13
Hespellia stercorisuis	13
Rhodopirellula sp. SM50	13
Brevundimonas intermedia	13
Brevundimonas vesicularis	13
Ruegeria mobilis	13
Candidatus Neoehrlichia mikurensis	13
Desulfosalina propionicus	13
Xanthomonas oryzae	13
Candidatus Koribacter versatilis	12
Mycobacterium vanbaalenii	12
Candidatus Fritschea bemisiae	12
Anoxybacillus gonensis	12
Bacillus agaradhaerens	12
Bacillus weihenstephanensis	12
Caloramator fervidus	12
Desulfotomaculum thermosapovorans	12
Methylosinus acidophilus	12
Paracoccus marcusii	12
Bordetella holmesii	12
uncultured Desulfobacterium sp.	12
Desulfococcus biacutus	12
Desulfosarcina variabilis	12
Teredinibacter turnerae	12
Citrobacter braakii	12
Francisella cantonensis	12
sulfur-oxidizing bacterium NDII1.2	12
Spiroplasma gladiatoris	12
Microbacterium oxydans	11
Cytophaga sp. MBIC04663	11
Flavobacterium psychrophilum	11
Flavobacteria bacterium MS024-2A	11
Bacillus halodurans	11
Lactococcus lactis	11
Desulfotomaculum acetoxidans	11
Ochrobactrum ciceri	11
Mesorhizobium opportunistum	11
Ensifer adhaerens	11
Paracoccus halophilus	11
uncultured Acidovorax sp.	11
Desulfofrigus sp. HRS-La3x	11
Serratia plymuthica	11
Pasteurella multocida	11
Photobacterium profundum	11
Vibrio coralliilyticus	11
Gordonia otitidis	10
Mycobacterium elephantis	10
Kribbella jejuensis	10
Gardnerella vaginalis	10
Marinilabilia salmonicolor	10
Flexibacter elegans	10
Capnocytophaga sputigena	10
Candidatus Protochlamydia amoebophila	10
Bacillus marisflavi	10
Bacillus sp. Bt 24	10
Bacillus sp. JAMB-602	10
Halobacillus salinus	10
Staphylococcus saprophyticus	10
Lactobacillus sp. DCY51	10
Streptococcus mutans	10
Dorea formicigenerans	10
Candidatus Tremblaya princeps	10
beta proteobacterium KB13	10
Desulfomicrobium thermophilum	10
Desulfuromonas chloroethenica	10
Microbulbifer elongatus	10
Shewanella amazonensis	10
Pseudomonas alcaligenes	10
Enterovibrio coralii	10
Photobacterium leiognathi	10
Petrotoga mobilis	10
candidate division TM7 genomosp. GTL1	10
Clavibacter michiganensis	9
Microbacterium dextranolyticum	9
Sanguibacter keddieii	9
Streptomyces africanus	9
Dokdonia donghaensis	9
Rhodothermus marinus	9
Gloeobacter violaceus	9
Synechococcus sp. MW73D5	9
Synechococcus sp. MW74D6	9
Anabaenopsis elenkinii	9
Lyngbya aestuarii	9
Bacillus sp. PS1	9
Geobacillus kaustophilus	9
Paenibacillus lentimorbus	9
Gemella haemolysans	9
Clostridium acetobutylicum	9
Clostridium botulinum	9
Clostridium carnis	9
Acetobacterium carbinolicum	9
Rhodobacter sp. DQ12-45T	9
endosymbiont of Acanthamoeba sp. UWC36	9
Mitsuaria chitosanitabida	9
Rubrivivax gelatinosus	9
Allochromatium vinosum	9
Candidatus Regiella insecticola	9
Pantoea punctata	9
Oligobrachia mashikoi endosymbiont C	9
Corynebacterium variabile	8
Bifidobacterium asteroides	8
Eggerthella lenta	8
Arenibacter latericius	8
Weeksella virosa	8
Leptolyngbya sp. PCC 7375	8
Paenibacillus antarcticus	8
Staphylococcus microti	8
Clostridium asparagiforme	8
Clostridium baratii	8
Eubacterium sp. WAL 17363	8
Desulfotomaculum ruminis	8
Sporomusa termitida	8
Planctomyces maris	8
methanotroph E10	8
uncultured Magnetospirillum sp.	8
Bacteriovorax sp. NZ7	8
Desulfatibacillum alkenivorans	8
Desulfuromonas acetoxidans	8
Angiococcus disciformis	8
Saccharophagus degradans	8
Raoultella planticola	8
Vibrio furnissii	8
Vibrio sp. SB-84	8
Stenotrophomonas sp. ICB141	8
marine gamma proteobacterium HTCC2148	8
Corynebacterium freneyi	7
Rubrobacter xylanophilus	7
Microscilla marina	7
Anabaena sp. BIR370B	7
Oscillatoria sp. CCAP 1459/26	7
Brevibacillus laterosporus	7
Paenibacillus graminis	7
Sporosarcina pasteurii	7
Clostridium cellulolyticum	7
Clostridium scindens	7
Eubacterium cellulosolvens	7
Dethiobacter alkaliphilus	7
Holdemania filiformis	7
Mesorhizobium plurifarium	7
Anaplasma phagocytophilum	7
Ehrlichia ewingii	7
Neorickettsia risticii	7
Burkholderia ambifaria	7
uncultured Ralstonia sp.	7
Desulfatibacillum aliphaticivorans	7
Desulfovibrio cuneatus	7
Plesiocystis pacifica	7
Halochromatium glycolicum	7
Pantoea ananatis	7
Halomonas salina	7
Pseudomonas stutzeri	7
Listonella pelagia	7
Vibrio sp. 7A02	7
Spirochaeta thermophila	7
carbazole-degrading bacterium OC11S	7
Corynebacterium glutamicum	6
Brachybacterium paraconglomeratum	6
Micrococcus luteus	6
Nocardia cummidelens	6
Bifidobacterium sp. JEMLUCVIII-4	6
Cytophaga sp. I-482	6
Cytophaga sp. I-976	6
Flammeovirga aprica	6
Flavobacterium sp. '80m A1 isolate-4'	6
Thermus aquaticus	6
Alicyclobacillus acidocaldarius	6
Anaerobacillus alkalilacustre	6
Anoxybacillus pushchinoensis	6
Bacillus sonorensis	6
Bacillus sp. TT104	6
Halobacillus yeomjeoni	6
Lysinibacillus fusiformis	6
Aneurinibacillus thermoaerophilus	6
Ureibacillus thermosphaericus	6
Staphylococcus equorum	6
Lactobacillus animalis	6
Lactobacillus kefiri	6
Alkaliphilus oremlandii	6
Clostridium xylanolyticum	6
Eubacterium eligens	6
Ruminococcaceae bacterium D16	6
Caldicellulosiruptor sp. Rt8B.4	6
Roseobacter denitrificans	6
Roseobacter sp. WM2	6
Candidatus Neoehrlichia lotoris	6
Erythrobacter longus	6
Acidovorax temperans	6
Thiomonas intermedia	6
Desulfococcus multivorans	6
Myxococcus fulvus	6
Sorangium cellulosum	6
Campylobacter upsaliensis	6
Aeromonas schubertii	6
Oceanimonas sp. Be07	6
Psychromonas sp. CNPT3	6
Klebsiella variicola	6
Halomonas aquamarina	6
Pseudomonas citronellolis	6
Francisella sp. TX077308	6
Thiothrix nivea	6
Vibrio sinaloensis	6
Vibrio sp.	6
Cellulomonas flavigena	5
Corynebacterium matruchotii	5
Dietzia sp. H0	5
Mycobacterium gadium	5
Rhodococcus equi	5
Rhodococcus sp.	5
Terrimonas lutea	5
Chlorobium phaeobacteroides	5
Prosthecochloris aestuarii	5
Dehalococcoides ethenogenes	5
uncultured Dehalococcoides sp.	5
Trichormus doliolum	5
Geitlerinema sp. Flo1	5
Alicyclobacillus disulfidooxidans	5
Bacillus smithii	5
Bacillus sp. As3-21	5
Geobacillus toebii	5
Brevibacillus parabrevis	5
Paenibacillus anaericanus	5
Paenibacillus borealis	5
Paenibacillus glucanolyticus	5
Kurthia gibsonii	5
Aerococcus sanguinicola	5
Weissella koreensis	5
Weissella minor	5
Alkaliphilus transvaalensis	5
Soehngenia saccharolytica	5
Desulfotomaculum gibsoniae	5
Anaerotruncus colihominis	5
Faecalibacterium prausnitzii	5
Ruminococcus gnavus	5
Halothermothrix orenii	5
Lactobacillus vitulinus	5
Mesorhizobium sp. D246	5
Mesorhizobium sp. RPP20	5
Marinosulfonomonas methylotropha	5
Pannonibacter phragmitetus	5
Pseudovibrio sp. JE062	5
alpha proteobacterium IC4	5
uncultured Neorickettsia sp.	5
Candidatus Odyssella thessalonicensis	5
Erythrobacter sp. NAP1	5
Micavibrio sp. EPB	5
uncultured Achromobacter sp.	5
Neisseria sicca	5
uncultured Desulfobulbaceae bacterium	5
Desulfovibrio dechloracetivorans	5
Geobacter hydrogenophilus	5
Syntrophus aciditrophicus	5
Olavius ilvae Delta 3 endosymbiont	5
Thioreductor micantisoli	5
Ferrimonas sp. A3B-58	5
Trabulsiella guamensis	5
Marinomonas sp. MWYL1	5
Vibrio breoganii	5
Vibrio shilonii	5
Xanthomonas campestris	5
Thiobacillus prosperus	5
Treponema parvum	5
Thermotoga thermarum	5
Cellulomonas bogoriensis	4
Corynebacterium bovis	4
Propionibacterium acnes	4
Actinocorallia aurantiaca	4
Bifidobacterium angulatum	4
Bifidobacterium catenulatum	4
Porphyromonas catoniae	4
Flavobacterium columnare	4
Tenacibaculum ovolyticum	4
Pedobacter sp. MJ11	4
Halothece sp. MPI 96P605	4
Synechococcus elongatus	4
Phormidium sp. LMECYA 173	4
Phormidium sp. LMECYA 79	4
Chroococcidiopsis sp. PCC 6712	4
Deinococcus radiodurans	4
Bacillus tusciae	4
Bacillus alcalophilus	4
Bacillus selenitireducens	4
Brevibacillus brevis	4
Sporolactobacillus kofuensis	4
Staphylococcus lutrae	4
Lactobacillus murinus	4
Lactobacillus paracasei	4
Lactobacillus saerimneri	4
Streptococcus gallolyticus	4
Clostridium aldrichii	4
Clostridium bifermentans	4
Eubacterium ramulus	4
Eubacterium saphenum	4
Desulfitobacterium sp. CR1	4
Desulfotomaculum geothermicum	4
Caldanaerobius polysaccharolyticus	4
Ilyobacter tartaricus	4
Brevundimonas diminuta	4
Afipia broomeae	4
Mesorhizobium ciceri	4
Sinorhizobium sp. TJ170	4
Rhodobacter sphaeroides	4
Ruegeria scottomollicae	4
Sulfitobacter guttiformis	4
alpha proteobacterium BAL199	4
Burkholderia cepacia	4
Cupriavidus sp. cmp60	4
Delftia acidovorans	4
Variovorax paradoxus	4
Neisseria flava	4
Neisseria flavescens	4
Spirillum volutans	4
Desulfonauticus autotrophicus	4
Desulfuromusa succinoxidans	4
Enhygromyxa salina	4
Pseudoalteromonas ruthenica	4
Erwinia sp. SK-30-7	4
Pantoea citrea	4
Tatumella morbirosei	4
Methylothermus thermalis	4
Marinomonas sp. MED121	4
Vibrio aestuarianus	4
Vibrio gallicus	4
Vibrio neptunius	4
Oligobrachia mashikoi endosymbiont F	4
Magnetococcus sp. MC-1	4
Spiroplasma taiwanense	4
Corynebacterium pseudogenitalium	3
Leifsonia aquatica	3
Rhodococcus koreensis	3
Rhodococcus opacus	3
Rhodococcus rhodochrous	3
Xylanimonas cellulosilytica	3
Propionibacteriaceae bacterium MOB600	3
Pseudonocardia chloroethenivorans	3
Atopobium parvulum	3
Prevotella stercorea	3
Hymenobacter rigui	3
marine CFB-group bacterium MBIC01599	3
Cyanothece sp. WH 8904	3
Synechococcus sp. G2.1	3
Synechococcus sp. PCC 6716	3
Nodularia spumigena	3
Calothrix desertica	3
Arthrospira maxima	3
Arthrospira platensis	3
Microcoleus chthonoplastes	3
Phormidium sp. LMECYA 214	3
Anoxybacillus kestanbolensis	3
Bacillus plakortidis	3
Bacillus sp. FO-011	3
Bacillus sp. TA2.A1	3
Marinococcus halophilus	3
Virgibacillus proomii	3
Brevibacillus choshinensis	3
Paenibacillus sp. JDR-2	3
Staphylococcus felis	3
Staphylococcus haemolyticus	3
Thermoflavimicrobium dichotomicum	3
Trichococcus flocculiformis	3
Enterococcus saccharolyticus	3
Lactobacillus acidophilus	3
Lactobacillus oligofermentans	3
Lactobacillus rhamnosus	3
Clostridium carboxidivorans	3
Clostridium cylindrosporum	3
Clostridium malenominatum	3
Clostridium sp. CYP5	3
Clostridium sp. L2-50	3
Epulopiscium sp.	3
Mitsuokella multacida	3
Thermosinus carboxydivorans	3
Rhodopirellula baltica	3
Rhodopirellula sp. SM48	3
Kordiimonas gwangyangensis	3
Bartonella sp. Shimane 84-1	3
Candidatus Bartonella rudakovii	3
Methylocystis parvus	3
Rhizobium etli	3
Rhizobium galegae	3
uncultured Rhizobium sp.	3
Caulobacter sp. MCS18	3
Paracoccus denitrificans	3
Rhodovulum iodosum	3
Roseivivax halodurans	3
Rhodobacteraceae bacterium HTCC2150	3
Gluconacetobacter saccharivorans	3
Blastomonas natatoria	3
Sphingobium chlorophenolicum	3
Sphingomonas sp.	3
Achromobacter denitrificans	3
Achromobacter xylosoxidans	3
Acidovorax avenae	3
Acidovorax delafieldii	3
Delftia tsuruhatensis	3
uncultured Comamonadaceae bacterium	3
Desulfovibrio burkinensis	3
Desulfovibrio sp. X	3
uncultured Desulfovibrio sp.	3
Nannocystis exedens	3
Chondromyces crocatus	3
Aeromonas sp. 12m	3
Aeromonas sp. 1m	3
Aeromonas sp. No. 32	3
Alteromonas macleodii	3
Marinobacter hydrocarbonoclasticus	3
Microbulbifer variabilis	3
Candidatus Blochmannia schaefferi	3
Enterobacter helveticus	3
Klebsiella oxytoca	3
Serratia rubidaea	3
Coxiella cheraxi	3
Acinetobacter sp. 71A1	3
Acinetobacter towneri	3
Psychrobacter faecalis	3
Pseudomonas monteilii	3
Pseudomonas veronii	3
Francisella philomiragia	3
Photobacterium aplysiae	3
Vibrio mediterranei	3
Vibrio sp. 12F05	3
Vibrio sp. Ex25	3
Borrelia andersonii	3
Treponema sp.	3
Acidimicrobium ferrooxidans	2
Corynebacterium mucifaciens	2
Janibacter sp. XJ-1	2
Microbacterium phyllosphaerae	2
Microbacterium sp. MA1	2
Pseudoclavibacter helvolus	2
Renibacterium salmoninarum	2
Rhodococcus erythropolis	2
Nocardiopsis dassonvillei	2
Propionibacterium acidipropionici	2
Pseudonocardia thermophila	2
Pseudonocardia zijingensis	2
Bifidobacterium bifidum	2
Bifidobacterium cuniculi	2
Slackia heliotrinireducens	2
Bacteroides sp.	2
Cytophaga fermentans	2
Cytophaga sp. I-545	2
Sporocytophaga cauliformis	2
Flavobacterium sp. SOC A4(12)	2
Leeuwenhoekiella blandensis	2
Mariniflexile fucanivorans	2
Riemerella anatipestifer	2
Flavobacteriaceae bacterium U43	2
Pedobacter heparinus	2
Pedobacter sp. 4236	2
Criblamydia sequanensis	2
Parachlamydia acanthamoebae	2
Chlorobium limicola	2
Dehalococcoides sp. VS	2
Dehalogenimonas lykanthroporepellens	2
Cyanothece sp. ATCC 51142	2
Gloeocapsa sp. KO20B5	2
Microcystis wesenbergii	2
Synechococcus sp. WH 8102	2
Chroococcales cyanobacterium LEGE 060123	2
Anabaena fertilissima	2
Cylindrospermum sp. CENA33	2
Dolichospermum circinale	2
Limnothrix redekei	2
Pleurocapsa sp. PCC 7319	2
Xenococcus sp. PCC 7305	2
Alicyclobacillus cycloheptanicus	2
Bacillus schlegelii	2
Bacillus sp. G1	2
Bacillus sp. GB02-14C	2
Bacillus sp. H-18	2
Bacillus sp. PL-7	2
Bacillus sp. S210	2
Bacillus sp. US149	2
Geobacillus jurassicus	2
Oceanobacillus chironomi	2
Brochothrix campestris	2
Sporosarcina psychrophila	2
Staphylococcus warneri	2
Laceyella putida	2
Granulicatella elegans	2
Enterococcus faecalis	2
Lactobacillus cacaonum	2
Lactobacillus coryniformis	2
Lactobacillus rossiae	2
Lactobacillus sanfranciscensis	2
Fructobacillus ficulneus	2
Streptococcus mitis	2
Clostridium beijerinckii	2
Clostridium cellobioparum	2
Clostridium limosum	2
Clostridium paradoxum	2
Clostridium phytofermentans	2
Clostridium sticklandii	2
Clostridium tertium	2
Clostridium ultunense	2
Eubacterium limosum	2
Lachnospiraceae bacterium 14-2	2
Desulfotomaculum thermoacetoxidans	2
anaerobic bacterium EtOH8	2
Ruminococcus albus	2
Ruminococcus sp. 18P13	2
Ammonifex degensii	2
Carboxydothermus hydrogenoformans	2
Caldicellulosiruptor lactoaceticus	2
Fusobacterium mortiferum	2
Isosphaera pallida	2
Phenylobacterium immobile	2
methanotroph WI-13	2
Aminobacter ciceronei	2
Rhodobacter veldkampii	2
Roseobacter litoralis	2
Acetobacter tropicalis	2
Gluconacetobacter hansenii	2
Gluconacetobacter intermedius	2
Granulibacter bethesdensis	2
Tistrella mobilis	2
Orientia tsutsugamushi	2
Candidatus Midichloria mitochondrii	2
Porphyrobacter tepidarius	2
Sphingomonas sp. Alpha4-2	2
Alcaligenes sp. O-1	2
Bordetella pertussis	2
uncultured Cupriavidus sp.	2
Comamonas aquatica	2
Comamonas testosteroni	2
Kingella kingae	2
Neisseria canis	2
uncultured Nitrosomonadaceae bacterium	2
Desulfofustis glycolicus	2
Desulfotalea psychrophila	2
Desulfonauticus submarinus	2
Haliangium ochraceum	2
Desulfomonile tiedjei	2
Olavius ilvae Delta 1 endosymbiont	2
uncultured delta proteobacterium DeepAnt-1F12	2
Arcobacter mytili	2
Cardiobacterium hominis	2
Chromatiaceae bacterium G8	2
Cronobacter malonaticus	2
Cronobacter muytjensii	2
Cronobacter turicensis	2
Enterobacter hormaechei	2
Escherichia hermannii	2
Hafnia alvei	2
Morganella morganii	2
Shigella flexneri	2
Yersinia massiliensis	2
uncultured Methylobacter sp.	2
Candidatus Portiera aleyrodidarum	2
Pseudomonas jessenii	2
Francisella tularensis	2
Vibrio azureus	2
Vibrio sp. 23023	2
Vibrio sp. F82	2
Candidatus Thiobios zoothamnicoli	2
endosymbiont of Riftia pachyptila	2
sulfur-oxidizing bacterium OBII5	2
Spirochaeta zuelzerae	2
Treponema lecithinolyticum	2
Sweet potato little leaf phytoplasma	2
Mycoplasma capricolum	2
Mycoplasma fermentans	2
Rubritalea sp. MN1-1042	2
Verrucomicrobiae bacterium DG1235	2
Methylacidiphilum fumariolicum	2
candidate division TM7 single-cell isolate TM7a	2
uncultured rumen bacterium	2
Acidithiomicrobium sp. P2	1
Actinomyces viscosus	1
Brevibacterium casei	1
Brevibacterium linens	1
Corynebacterium amycolatum	1
Corynebacterium macginleyi	1
Corynebacterium simulans	1
Corynebacterium sp.	1
Corynebacterium sp. NML09-0341	1
Corynebacterium sp. NML94-0380	1
Dermacoccus sp. Ellin185	1
Geodermatophilus obscurus	1
Stackebrandtia nassauensis	1
Jonesia denitrificans	1
Agromyces fucosus	1
Agromyces luteolus	1
Candidatus Rhodoluna lacicola	1
Leifsonia shinshuensis	1
Microbacterium aurum	1
Arthrobacter sp. 'SMCC G993'	1
Kocuria rhizophila	1
Rothia dentocariosa	1
Mycobacterium triplex	1
Rhodococcus jostii	1
Nocardiopsis baichengensis	1
actinomycete 7501	1
Bifidobacterium pullorum	1
Paraprevotella xylaniphila	1
Prevotella buccalis	1
Prevotella copri	1
Prevotella veroralis	1
Cytophaga sp. MBIC04668	1
Cytophaga sp. MBIC04693	1
Flectobacillus major	1
Hymenobacter aerophilus	1
Hymenobacter sp. VUG-A141a	1
Spirosoma linguale	1
Cellulophaga lytica	1
Chryseobacterium soldanellicola	1
Myroides odoratus	1
Pedobacter sp. BAL39	1
Waddlia chondrophila	1
Thermomicrobium roseum	1
Cyanothece sp. PCC 8801	1
Geminocystis herdmanii	1
Synechococcus sp. C129	1
Synechococcus sp. HOG	1
Synechococcus sp. WH 5701	1
Anabaena ucrainica	1
Dolichospermum flos-aquae	1
Nostoc commune	1
Oscillatoria acuminata	1
Planktothrix agardhii	1
Prochlorothrix hollandica	1
Acaryochloris marina	1
Deinococcus ficus	1
Alicyclobacillus acidiphilus	1
Alicyclobacillus acidoterrestris	1
Anoxybacillus sp. FB6	1
Bacillus atrophaeus	1
Bacillus badius	1
Bacillus horikoshii	1
Bacillus sp. JAMB-204	1
Bacillus sp. JB99	1
Bacillus sp. KSM-9865	1
Bacillus sp. NRRL B-14911	1
Bacillus sp. SG607	1
Geobacillus gargensis	1
Geobacillus lituanicus	1
Geobacillus stearothermophilus	1
Natronobacillus azotifigens	1
Virgibacillus carmonensis	1
Brevibacillus centrosporus	1
Paenibacillus alginolyticus	1
Paenibacillus durus	1
Paenibacillus taichungensis	1
Paenibacillus validus	1
Paenibacillus zanthoxyli	1
Kurthia sibirica	1
Sporosarcina saromensis	1
Staphylococcus aureus	1
Staphylococcus caprae	1
Staphylococcus devriesei	1
Staphylococcus hominis	1
Staphylococcus lentus	1
Staphylococcus lugdunensis	1
Laceyella sacchari	1
Exiguobacterium sp. MY02	1
Enterococcus durans	1
Enterococcus faecium	1
Tetragenococcus halophilus	1
Lactobacillus buchneri	1
Lactobacillus casei	1
Lactobacillus crispatus	1
Lactobacillus crustorum	1
Lactobacillus gallinarum	1
Lactobacillus jensenii	1
Lactobacillus mali	1
Lactobacillus paralimentarius	1
Pediococcus acidilactici	1
Leuconostoc lactis	1
Lactococcus garvieae	1
Streptococcus equinus	1
Streptococcus pyogenes	1
Clostridium butyricum	1
Clostridium clariflavum	1
Clostridium cochlearium	1
Clostridium roseum	1
Clostridium sp. SS2/1	1
Clostridium sporogenes	1
Clostridium tetanomorphum	1
Clostridium thermocellum	1
Helcococcus kunzii	1
Peptoniphilus asaccharolyticus	1
Thermaerobacter marianensis	1
Anaerofustis stercorihominis	1
Eubacterium acidaminophilum	1
Eubacterium coprostanoligenes	1
Heliobacterium chlorum	1
Dorea longicatena	1
Hespellia porcina	1
Oribacterium sp. oral taxon 078	1
Marvinbryantia formatexigens	1
Candidatus Desulforudis audaxviator	1
Desulfotomaculum alkaliphilum	1
Desulfotomaculum luciae	1
Desulfotomaculum thermocisternum	1
Pelotomaculum thermopropionicum	1
Syntrophothermus lipocalidus	1
Blautia producta	1
Blautia sp. Ser8	1
Epulopiscium sp. 'N.t. morphotype B'	1
Clostridiales genomosp. BVAB3	1
butyrate-producing bacterium A2-232	1
Halanaerobium congolense	1
Halanaerobium saccharolyticum	1
Natranaerobius thermophilus	1
Caldanaerobacter subterraneus	1
Thermoanaerobacter mathranii	1
Thermoanaerobacter uzonensis	1
Megamonas hypermegale	1
Selenomonas flueggei	1
Selenomonas ruminantium	1
Fusobacterium equinum	1
Fusobacterium nucleatum	1
Fusobacterium periodonticum	1
Leptotrichia shahii	1
Leptospirillum ferrodiazotrophum	1
Thermodesulfovibrio islandicus	1
Caulobacter sp. FWC18	1
Fulvimarina pelagi	1
Bradyrhizobium sp.	1
Bradyrhizobiaceae bacterium N106a	1
Rhodoplanes elegans	1
Methylobacterium radiotolerans	1
Methylocystis hirsuta	1
Methylocystis sp. 2-19	1
methanotroph FL20	1
Mesorhizobium mediterraneum	1
Mesorhizobium septentrionale	1
Hyphomonas sp. OC5	1
Citreicella sp. SE45	1
Loktanella vestfoldensis	1
Methylarcula marina	1
Oceanicola granulosus	1
Roseovarius nubinhibens	1
uncultured Rhodobacterales bacterium	1
Gluconobacter frateurii	1
Ehrlichia ruminantium	1
Erythrobacter sp. JL-310	1
Novosphingobium capsulatum	1
Geminicoccus roseus	1
Bordetella trematum	1
Burkholderia pyrrocinia	1
Burkholderia sp.	1
Cupriavidus sp. amp18	1
Cupriavidus taiwanensis	1
Ralstonia mannitolilytica	1
Acidovorax citrulli	1
Acidovorax konjaci	1
Brachymonas petroleovorans	1
Hydrogenophaga intermedia	1
Pelomonas puraquae	1
Verminephrobacter eiseniae	1
uncultured Verminephrobacter sp.	1
Aquincola tertiaricarbonis	1
Leptothrix cholodnii	1
Thiomonas arsenivorans	1
Aquaspirillum serpens	1
Neisseria mucosa	1
Bacteriovorax sp. COCO1A	1
Bacteriovorax sp. MIA2	1
Desulfosarcina cetonica	1
Desulfurivibrio alkaliphilus	1
Desulfovibrio alkalitolerans	1
Desulfovibrio fructosovorans	1
Desulfovibrio sp. LVS-13	1
Desulfovibrio vulgaris	1
Geothermobacter ehrlichii	1
Campylobacter lari	1
Campylobacter sp.	1
Bacteroides ureolyticus	1
Nitratifractor salsuginis	1
Aeromonas sp. V97	1
Marinobacterium stanieri	1
Microbulbifer hydrolyticus	1
Ferrimonas sp. A3B-57-2	1
Pseudoalteromonas sp. P12	1
Shewanella algae	1
Shewanella japonica	1
Allochromatium sp. MT6010	1
Marichromatium indicum	1
Thiodictyon bacillosum	1
Thiolamprovum pedioforme	1
Enterobacter ludwigii	1
Proteus mirabilis	1
Proteus penneri	1
Providencia rettgeri	1
Yersinia frederiksenii	1
Yersinia pseudotuberculosis	1
Legionella feeleii	1
Methylocaldum gracile	1
uncultured Methylomonas sp.	1
Halomonas ventosae	1
Neptuniibacter caesariensis	1
Actinobacillus delphinicola	1
Haemophilus influenzae-murium	1
Pasteurella mairii	1
Acinetobacter sp.	1
Moraxella atlantae	1
Moraxella catarrhalis	1
Pseudomonas gessardii	1
Pseudomonas plecoglossicida	1
Pseudomonas rhodesiae	1
Francisella noatunensis	1
Francisella sp. TX077310	1
Photobacterium indicum	1
Vibrio ezurae	1
Vibrio pacinii	1
Vibrio sp. 12G03	1
Vibrio sp. FLCA1	1
Vibrio sp. HHS02	1
Vibrio sp. R-600	1
Vibrio sp. R-671	1
Vibrio sp. UST010723-010	1
Vibrio tubiashii	1
marine proteobacterium 'Bird Shoal 6-2'	1
Xanthomonas albilineans	1
Xanthomonas translucens	1
Lamellibrachia sp. endosymbiont	1
Olavius ilvae Gamma 3 endosymbiont	1
gamma proteobacterium KMD 001	1
Pseudomonas sp.	1
Treponema bryantii	1
Loofah witches'-broom phytoplasma	1
Mycoplasma alvi	1
Mycoplasma fastidiosum	1
Mycoplasma gallinarum	1
Mycoplasma imitans	1
Mycoplasma pirum	1
Mycoplasma spermatophilum	1
Thermotoga lettingae	1
Opitutus terrae	1
Prosthecobacter vanneervenii	1
Verrucomicrobiaceae bacterium CR28 UNDR-2009	1
bacterium DZY-HS14	1
bacterium OGmD5	1
bacterium rJ1	1

## Sheet: Strain hits
Strain	Number of hits
uncultured bacterium	30525
Halobacillus sp. S19-3	19202
Bacillus flexus	8147
Bacillus simplex	7472
uncultured alpha proteobacterium	6933
Klebsiella pneumoniae subsp. pneumoniae MGH 78578	5660
Bacillus subtilis subsp. subtilis str. 168	5188
Bacillus anthracis str. A1055	4849
Vibrio alginolyticus 40B	4770
Bacillus subtilis subsp. subtilis	4418
uncultured delta proteobacterium	3791
Bacillus subtilis	3571
Vibrio alginolyticus	3022
Bacillus megaterium	2795
uncultured gamma proteobacterium	2531
Bacillus firmus	2355
Bacillus licheniformis	2165
Bacillus cereus	2135
Escherichia albertii TW07627	2015
Acinetobacter calcoaceticus	1800
Enterobacter cloacae subsp. cloacae ATCC 13047	1498
Bacillus cytotoxicus NVH 391-98	1489
Bacillus pumilus	1474
Ruegeria pomeroyi DSS-3	1456
Bacillus pseudofirmus	1443
Bacillus indicus	1315
Vibrio harveyi	1306
Halobacillus trueperi	1215
Bacillus thuringiensis	1185
uncultured Enterobacter sp.	1178
Bacillus sp. SH3	1094
Acinetobacter calcoaceticus subsp. anitratus	1009
Carnobacterium maltaromaticum	953
Pseudoruegeria sp. HD-43	923
Bacillus aquimaris	905
uncultured proteobacterium	895
Bacillus circulans	892
Rikenella microfusus	852
Bacillus coahuilensis	806
Acidaminococcus fermentans DSM 20731	803
Agrobacterium tumefaciens	786
Saccharopolyspora spinosa	778
Ochrobactrum tritici	767
Methylococcus capsulatus str. Bath	760
Duganella violaceinigra	751
Dialister pneumosintes	750
Cronobacter sakazakii	750
Candidatus Liberibacter asiaticus	709
Vibrio parahaemolyticus	703
Bacillus litoralis	686
Vibrio natriegens	646
Silicibacter lacuscaerulensis ITI-1157	640
Rhodopseudomonas palustris CGA009	623
Rhodopseudomonas palustris TIE-1	623
Bacillus thuringiensis serovar kenyae	618
Thermomonospora curvata	615
Bacillus pseudomycoides	610
Dyella japonica	568
Bacillus niacini	566
Flexithrix dorotheae	563
Virgibacillus halophilus	550
Halothiobacillus neapolitanus c2	546
Bacillus sp. w5	544
Bacillus infernus	532
Robiginitalea biformata HTCC2501	517
Acinetobacter sp. RUH2624	515
Bacillus coagulans 36D1	514
uncultured marine bacterium	507
Synechococcus sp. WH 7803	472
Bartonella grahamii as4aup	459
Legionella pneumophila str. Lens	435
uncultured Rhodobacteraceae bacterium	424
Frankia sp.	411
Saccharopolyspora rectivirgula	408
Bacillus hwajinpoensis	382
Chromobacterium violaceum	381
Salipiger mucosus	378
Collimonas fungivorans	360
Rubritalea sp. YM29-130	352
Pseudomonas migulae	351
Halobacillus faecis	347
Bacillus coahuilensis m4-4	345
Verrucomicrobiaceae bacterium CHC12	321
Halorhodospira halophila	307
Halobacillus dabanensis	306
Vibrio sp. R-619	295
Capnocytophaga canimorsus	293
Hyphomonas neptunium	292
Saccharopolyspora hirsuta	290
Cyclobacterium marinum	284
Anoxybacillus flavithermus WK1	274
Veillonella dispar ATCC 17748	272
uncultured Hyphomicrobium sp.	270
Tenacibaculum mesophilum	268
Serratia proteamaculans	259
Xanthomonas axonopodis pv. dieffenbachiae	252
Capnocytophaga ochracea	250
Rubritalea sabuli	250
Halothiobacillus hydrothermalis	244
Propionibacterium freudenreichii	243
Bacillus azotoformans	239
Acidaminococcus sp. D21	239
Cytophaga sp.	236
Chromobacterium pseudoviolaceum	234
Granulicatella adiacens	227
Vibrio rotiferianus	223
Staphylococcus pettenkoferi	219
uncultured Rhizobiales bacterium	219
Coxiella burnetii Dugway 5J108-111	217
Serratia marcescens	211
Rhodovulum adriaticum	208
Bacillus catenulatus	207
Vibrio campbellii	205
Serratia marcescens subsp. marcescens	202
Cytophaga hutchinsonii	192
uncultured Serratia sp.	191
Acinetobacter baumannii	189
Gramella forsetii KT0803	188
Megasphaera elsdenii	188
Rhodovulum marinum	188
Photobacterium damselae subsp. damselae CIP 102761	178
Loktanella hongkongensis	177
Sphingomonas melonis	177
Vibrio harveyi ATCC BAA-1116	173
Bifidobacterium minimum	171
Paracoccus sp. R-24652	169
Methylobacterium sp. 4-46	168
Halobacillus kuroshimensis	165
Synechococcus sp. PCC 7920	162
Pseudomonas aeruginosa	161
Actinobaculum schaalii	160
Listeria monocytogenes	158
Listeria monocytogenes LO28	158
Bacillus clausii	155
Shewanella violacea DSS12	153
Roseobacter sp. MED193	149
Microbulbifer agarilyticus	149
Desulfobacterium zeppelinii	145
endosymbiont of Ridgeia piscesae	145
Coenonia anatina	143
Mesorhizobium chacoense	143
Carnobacterium sp. AT7	142
Kribbella flavida	140
Bartonella bacilliformis	137
Nocardiopsis kunsanensis	136
Virgibacillus koreensis	136
Pantoea agglomerans	135
Synechococcus sp. G4.1	134
Flavobacterium sp.	130
Bdellovibrio bacteriovorus	130
Pseudomonas nitroreducens	129
unidentified proteobacterium	126
Bacillus sp. GB02-25	125
Beijerinckia indica subsp. indica ATCC 9039	124
Hahella chejuensis KCTC 2396	123
Corynebacterium suicordis	122
Flavobacterium johnsoniae	122
Sphingobium yanoikuyae	122
Stenotrophomonas maltophilia	122
Bacillus sp. TB104	121
Rhodopseudomonas palustris	121
Laribacter hongkongensis	120
Phaeobacter gallaeciensis 2.10	119
Zymomonas mobilis subsp. mobilis ZM4	119
uncultured soil bacterium	116
uncultured Roseobacter sp.	112
uncultured epsilon proteobacterium	112
Bifidobacterium sp. JEMLUCVII-1	111
Flavobacterium sp. S1	110
Mesorhizobium sp. SCAU13	110
Synechococcus sp. RS9914	109
Prochlorococcus marinus subsp. pastoris	108
Vibrio proteolyticus	108
Prochlorococcus marinus	107
Ruegeria lacuscaerulensis	107
Acinetobacter lwoffii	107
Aliivibrio fischeri	105
Afifella marina	104
Elizabethkingia meningoseptica	103
Myroides odoratimimus	103
Thauera sp. 28	102
Verrucomicrobium spinosum	101
uncultured Verrucomicrobia bacterium	101
Leptolyngbya valderiana BDU 41001	100
Bacillus sporothermodurans	100
Methylobacterium nodulans ORS 2060	99
Alistipes finegoldii	98
Enterobacter sakazakii	98
Methylocystis rosea	96
Alcaligenes faecalis	96
Alcaligenes faecalis subsp. faecalis	96
Vibrio harveyi 1DA3	93
Bacillus lentus	92
Synechococcus sp. T7cc1	91
Ruegeria atlantica	91
Bacillus methanolicus	90
Thioclava pacifica	90
Nitrosococcus oceani	90
Prolixibacter bellariivorans	89
Erwinia persicina	88
gamma proteobacterium NOR51-B	88
Bacillus sp. PL-12	87
Roseovarius tolerans	87
Tropheryma whipplei	85
Bacillus vedderi	84
Terribacillus halophilus	84
endosymbiont of Vestimentiferan tubeworm	84
Synechococcus sp. MA0607J	83
Hoeflea phototrophica DFL-43	83
Bacillus sp. JL-26	82
Sphingobacterium multivorum	81
Enterobacter cloacae subsp. cloacae	78
gamma proteobacterium HTCC5015	78
Bacillus sp. PL-16	77
Azorhizobium doebereinerae	76
Rhodobacteraceae bacterium BS110	76
Paenibacillus polymyxa	75
Acetivibrio cellulolyticus	75
Pedobacter sp. KP-2	74
Buttiauxella agrestis	74
Vibrio vulnificus YJ016	74
Tenacibaculum maritimum	73
Bacillus macroides	73
Kribbella flavida DSM 17836	72
Providencia stuartii ATCC 25827	72
Cytophaga sp. I-762	71
Alcanivorax borkumensis SK2	71
Propionibacterium thoenii	70
Bacillus psychrosaccharolyticus	70
Lactobacillus sakei	70
Gluconobacter oxydans 621H	70
Yersinia pestis biovar Antiqua str. B42003004	69
Agrococcus jenensis	68
Catonella morbi ATCC 51271	68
Rhodospirillum rubrum	68
delta proteobacterium PL12	68
Enterobacter cloacae	68
Flavobacterium sp. BH12.12	67
marine bacterium MBIC1357	67
Veillonella parvula	67
uncultured beta proteobacterium	67
Halobacillus locisalis	66
Clostridium proteolyticum	66
Flavobacterium aquatile	65
Candidatus Cardinium hertigii	65
Bdellovibrio bacteriovorus HD100	65
Cytophaga sp. I-2029	63
uncultured Desulfobacteraceae bacterium	63
uncultured forest soil bacterium	63
Marinoscillum furvescens	62
Virgibacillus halodenitrificans	61
Peptostreptococcus anaerobius	60
Sphingobacteriaceae bacterium SOC A20(36)	59
Bacillus anthracis str. A0465	58
Bacillus mojavensis	58
Methylophaga thiooxidans DMS010	58
Bacillus humi	57
Cytophaga sp. I-601	56
Halobacillus litoralis	55
Moorella thermoacetica	55
Arcanobacterium phocae	54
Microcystis flos-aquae	54
Geobacillus caldoxylosilyticus	54
Caldicellulosiruptor saccharolyticus	54
Coraliomargarita akajimensis DSM 45221	54
Aquimarina intermedia	53
Halobacillus sp. IS-Hb8	53
Trichococcus collinsii	53
Azoarcus sp. BH72	53
Shewanella fidelis	53
Vibrio fischeri	53
Thauera sp. MZ1T	52
Kingella denitrificans	51
Acinetobacter radioresistens	51
Vibrio sp. 12G01	51
Vibrio sp. 12G02	51
Lactobacillus plantarum	50
Dichelobacter nodosus VCS1703A	49
Vibrio sp. 12B11	49
Amphibacillus xylanus	48
Staphylococcus sciuri	48
Staphylococcus sciuri subsp. sciuri	48
Vibrio sp. R-725	48
Chryseobacterium proteolyticum	47
Brevibacillus agri	47
Marinomonas vaga	47
Acinetobacter baylyi	47
Pseudomonas putida	47
Vibrio ponticus	47
Candidatus Ruthia magnifica str. Cm (Calyptogena magnifica)	47
Croceibacter atlanticus HTCC2559	46
Clostridium difficile ATCC 43255	46
Clostridium difficile CIP 107932	46
Clostridium difficile QCD-37x79	46
Clostridium difficile QCD-63q42	46
Clostridium difficile QCD-66c26	46
Clostridium difficile QCD-76w55	46
Bacillus sp. N2a	45
Staphylococcus epidermidis	45
Photorhabdus asymbiotica	45
Legionella jamestowniensis	45
Acinetobacter baumannii AB0057	45
Acinetobacter junii	45
Bifidobacterium adolescentis L2-32	44
Vibrio sp. 12G12	44
Microcystis sp. AICB 35	43
Clostridium sordellii	42
Desulfonatronum lacustre	41
uncultured SUP05 cluster bacterium	41
unidentified marine eubacterium	41
Aneurinibacillus aneurinilyticus	40
Lactobacillus delbrueckii subsp. bulgaricus	40
Vibrio sp. 12F07	40
Bacillus halmapalus	39
Citrobacter koseri	39
Agromyces salentinus	38
Bacillus sp.	38
Bacillus sp. HYC-1-3	38
Geobacillus sp. A60	38
Roseobacter sp. AzwK-3b	38
Photobacterium rosenbergii	38
Bacillus thuringiensis serovar galleriae	37
Roseomonas cervicalis ATCC 49957	37
Protochlamydia naegleriophila	36
Salmonella enterica subsp. enterica	36
Salmonella enterica subsp. enterica serovar Typhimurium	36
Shigella boydii CDC 3083-94	36
Rhodovulum sulfidophilum	35
Vibrio parahaemolyticus AQ4037	35
Akkermansia muciniphila	35
Akkermansia muciniphila ATCC BAA-835	35
Sphingobacterium thalpophilum	34
Pediococcus parvulus	34
Mesorhizobium sp. LPYR2	34
Roseobacter sp. BS36	34
Burkholderia sp. 13	34
Desulfuromonadales bacterium Tc37	34
Leclercia adecarboxylata	34
Acinetobacter soli	34
Vibrio kanaloae	34
Actinosynnema mirum DSM 43827	33
Tetrasphaera australiensis	33
Synechococcus sp. MW74D3	33
Terribacillus saccharophilus	33
Hirschia baltica ATCC 49814	33
Eikenella corrodens ATCC 23834	33
Pseudomonas fluorescens	33
unidentified sulfate-reducing bacterium	33
Bacillus sp. PL-30	32
Spirobacillus cienkowskii	32
Citrobacter freundii	32
Providencia alcalifaciens DSM 30120	32
Atopobium vaginae	31
Desulfohalobium retbaense	31
Vibrio fortis	31
Arthrobacter chlorophenolicus A6	30
Cardinium endosymbiont of Encarsia inaron	30
Desulfovibrio acrylicus	30
Acinetobacter haemolyticus	30
Brachybacterium faecium DSM 4810	29
Leucobacter komagatae	29
Macrococcus caseolyticus	29
Chelativorans multitrophicus	29
Burkholderia phenazinium	29
Desulfovibrio aespoeensis	29
Obesumbacterium proteus	29
Mannheimia haemolytica serotype A2 str. OVINE	29
Acetobacter pasteurianus IFO 3283-01	28
Acetobacter pasteurianus IFO 3283-01-42C	28
Caedibacter caryophilus	28
Oxalobacter formigenes OXCC13	28
Clostridium glycolicum	27
Nereida ignava	27
Ruegeria pomeroyi	27
Silicibacter pomeroyi	27
Escherichia vulneris	27
Vibrio sp. 14C03	27
Vibrio sp. CAIM 994	27
Cytophaga sp. MBIC04684	26
Polaribacter sp. MED152	26
Synechococcus sp.	26
Pediococcus inopinatus	26
Photobacterium sp. R-34	26
Amphibacillus sediminis	25
Bacillus amyloliquefaciens	25
Staphylococcus succinus	25
Pectinatus frisingensis	25
Desulfovibrio alaskensis	25
Aeromonas caviae	25
Aeromonas punctata	25
Ferrimonas balearica	25
uncultured sulfate-reducing bacterium	25
Synechococcus sp. UH7	24
Deinococcus grandis	24
Virgibacillus pantothenticus	24
Clostridium estertheticum subsp. estertheticum	24
Clostridium estertheticum subsp. laramiense	24
Leptospirillum ferrooxidans	24
Rhodospirillum centenum SW	24
Neisseria sp. CSL 7565	24
Neisseria subflava	24
Vibrio chagasii	24
Microbacterium esteraromaticum	23
Streptomyces clavuligerus	23
Bifidobacterium pseudolongum subsp. globosum	23
Chitinophaga pinensis DSM 2588	23
Synechococcus sp. CC9605	23
Bacillus sp. MB-5	23
Desulfobulbus sp. DSM 2033	23
Rickettsiella grylli	23
Geobacillus thermodenitrificans NG80-2	22
Lysinibacillus sphaericus	22
Acinetobacter johnsonii SH046	22
Lentzea violacea	21
Streptomyces indiaensis	21
Cytophaga sp. T-588	21
Calothrix parietina	21
Alicyclobacillus tolerans	21
Bacillus fordii	21
Bacillus sp. R-33773	21
Geobacillus thermoglucosidasius	21
Clostridium hathewayi DSM 13479	21
Candidatus Magnetobacterium bavaricum	21
Rhodovulum visakhapatnamense	21
alpha proteobacterium MBIC3951	21
Desulfovibrio sp. TBP-1	21
Legionella anisa	21
Candidatus Amoebophilus asiaticus	20
Lyngbya majuscula PNG6-221	20
Bacillus sp. GB02-2A	20
Bacillus sphaericus	20
Pediococcus ethanolidurans	20
Candidatus Nitrospira defluvii	20
Bacteriovorax sp. PS52B	20
Shewanella benthica KT99	20
Thiohalocapsa marina	20
Enterobacter aerogenes	20
uncultured Klebsiella sp.	20
bacterium enrichment culture clone N47	20
Cellulophaga fucicola	19
Leeuwenhoekiella marinoflava	19
Ornithobacterium rhinotracheale	19
Planktothrix rubescens PCC 10106	19
Bacillus sp. Lgg20.7	19
Halobacillus karajensis	19
Brevibacillus thermoruber	19
Paenibacillus pabuli	19
Staphylococcus xylosus	19
Anderseniella baltica	19
Paracoccus kondratievae	19
Alcaligenes sp. STC1	19
Enterobacter asburiae	19
Spiroplasma turonicum	19
Saccharopolyspora hordei	18
Atopobium minutum	18
Gordonibacter pamelaeae 7-10-1-b	18
Capnocytophaga gingivalis	18
Zunongwangia profunda SM-A87	18
Neochlamydia hartmannellae	18
Chlamydiales symbiont of Xenoturbella westbladi	18
Bacillus sp. Lgg15.4	18
Staphylococcus pseudolugdunensis	18
Bradyrhizobium japonicum	18
uncultured Bradyrhizobium sp.	18
Mesorhizobium loti	18
Rhizobium leguminosarum	18
Sinorhizobium meliloti	18
Roseisalinus antarcticus	18
uncultured Rhodospirillaceae bacterium	18
Cupriavidus necator	18
Enterobacter amnigenus	18
Escherichia coli B7A	18
uncultured Pseudomonas sp.	18
Vibrio cholerae O395	18
Vibrio sp. FALF273	18
Vibrio tapetis	18
Capnocytophaga cynodegmi	17
Bacillus macyae	17
Paenibacillus curdlanolyticus	17
Staphylococcus chromogenes	17
Desulfotomaculum reducens MI-1	17
Maricaulis maris	17
Desulfovibrio africanus	17
Anaeromyxobacter dehalogenans	17
Aeromonas hydrophila	17
Vibrio fischeri ES114	17
Actinotalea fermentans	16
Microcystis aeruginosa	16
Halobacillus aidingensis	16
Paenibacillus humicus	16
Clostridium perfringens str. 13	16
Syntrophomonas cellicola	16
Rhodospirillum sulfurexigens	16
Moraxella lincolnii	16
Cellvibrio mixtus	16
Vibrio sp. R-78	16
Thiohalomonas nitratireducens	16
Acidothermus cellulolyticus	15
Acidothermus cellulolyticus 11B	15
Rathayibacter festucae	15
Bacillus anthracis str. CDC 684	15
Bacillus cereus NVH0597-99	15
Thermoactinomyces vulgaris	15
Carnobacterium divergens	15
Clostridium aminophilum	15
Desulfotomaculum putei	15
Rhizobium sp. Sb2-Nf17	15
Rhodobaca bogoriensis	15
uncultured Desulfobacula sp.	15
Campylobacter sp. 86/06	15
Ferrimonas marina	15
Haemophilus ducreyi 35000HP	15
Vibrio vulnificus	15
Microbacterium terregens	14
Microlunatus phosphovorus	14
Cytophaga sp. MBIC04665	14
Salegentibacter salegens	14
Chloroflexus aurantiacus	14
Alicyclobacillus hesperidum	14
Bacillus cohnii	14
Geobacillus thermodenitrificans	14
Oceanobacillus picturae	14
Planomicrobium okeanokoites	14
Exiguobacterium aurantiacum	14
Lactobacillus helveticus	14
Clostridium methylpentosum DSM 5476	14
Clostridium novyi	14
Desulfitobacterium hafniense Y51	14
Desulfotomaculum aeronauticum	14
Ruminococcus bromii	14
Erysipelothrix rhusiopathiae	14
Dialister invisus	14
uncultured Ochrobactrum sp.	14
Maricaulis maris MCS10	14
Acidiphilium cryptum JF-5	14
Sphingomonas aromaticivorans	14
Pelobacter acidigallici	14
Escherichia coli O157:H7 str. EC4401	14
Kluyvera intermedia	14
Serratia grimesii	14
Vibrio ichthyoenteri	14
Vibrio owensii	14
uncultured Antarctic sea ice bacterium	14
Bifidobacterium bombi	13
Candidatus Paenicardinium endonii	13
Geobacillus sp. RD-2	13
Paenibacillus daejeonensis	13
Abiotrophia defectiva	13
Clostridium kluyveri	13
Hespellia stercorisuis	13
Rhodopirellula sp. SM50	13
Brevundimonas intermedia	13
Brevundimonas vesicularis	13
Ruegeria mobilis	13
Candidatus Neoehrlichia mikurensis	13
Desulfosalina propionicus	13
Xanthomonas oryzae pv. oryzae MAFF 311018	13
Candidatus Koribacter versatilis Ellin345	12
Mycobacterium vanbaalenii PYR-1	12
Candidatus Fritschea bemisiae	12
Anoxybacillus gonensis	12
Bacillus agaradhaerens	12
Bacillus weihenstephanensis KBAB4	12
Aerococcus viridans	12
Caloramator fervidus	12
Desulfotomaculum thermosapovorans	12
Methylosinus acidophilus	12
Paracoccus marcusii	12
Bordetella holmesii	12
uncultured Desulfobacterium sp.	12
Desulfococcus biacutus	12
Desulfosarcina variabilis	12
Teredinibacter turnerae T7901	12
Citrobacter braakii	12
Escherichia coli O157:H7 str. EC508	12
Francisella cantonensis	12
sulfur-oxidizing bacterium NDII1.2	12
Spiroplasma gladiatoris	12
Microbacterium oxydans	11
Cytophaga sp. MBIC04663	11
Flavobacterium psychrophilum	11
Flavobacteria bacterium MS024-2A	11
Bacillus halodurans	11
Lactococcus lactis	11
Desulfotomaculum acetoxidans DSM 771	11
Ochrobactrum ciceri	11
Mesorhizobium opportunistum WSM2075	11
Ensifer adhaerens	11
Paracoccus halophilus	11
uncultured Acidovorax sp.	11
Desulfofrigus sp. HRS-La3x	11
Serratia plymuthica	11
Pasteurella multocida	11
Pasteurella multocida subsp. gallicida	11
Vibrio coralliilyticus ATCC BAA-450	11
Gordonia otitidis	10
Mycobacterium elephantis	10
Kribbella jejuensis	10
Gardnerella vaginalis	10
Marinilabilia salmonicolor	10
Flexibacter elegans	10
Capnocytophaga sputigena	10
Candidatus Protochlamydia amoebophila UWE25	10
Bacillus marisflavi	10
Bacillus sp. Bt 24	10
Bacillus sp. JAMB-602	10
Halobacillus salinus	10
Staphylococcus saprophyticus subsp. saprophyticus	10
Lactobacillus sp. DCY51	10
Streptococcus mutans	10
Dorea formicigenerans ATCC 27755	10
Candidatus Tremblaya princeps	10
beta proteobacterium KB13	10
Desulfomicrobium thermophilum	10
Desulfuromonas chloroethenica	10
Aeromonas hydrophila subsp. hydrophila	10
Microbulbifer elongatus	10
Shewanella amazonensis SB2B	10
Haemophilus ducreyi	10
Pseudomonas alcaligenes	10
Enterovibrio coralii	10
Photobacterium leiognathi	10
Photobacterium leiognathi subsp. leiognathi	10
Photobacterium profundum	10
Petrotoga mobilis SJ95	10
candidate division TM7 genomosp. GTL1	10
Microbacterium dextranolyticum	9
Sanguibacter keddieii DSM 10542	9
Streptomyces africanus	9
Dokdonia donghaensis	9
Rhodothermus marinus	9
Gloeobacter violaceus PCC 7421	9
Synechococcus sp. MW73D5	9
Synechococcus sp. MW74D6	9
Anabaenopsis elenkinii AB2002/34	9
Anabaenopsis elenkinii AB2002/35	9
Anabaenopsis elenkinii AB2002/36	9
Anabaenopsis elenkinii AB2002/37	9
Lyngbya aestuarii PCC 7419	9
Bacillus coagulans	9
Bacillus sp. PS1	9
Geobacillus kaustophilus	9
Paenibacillus lentimorbus	9
Clostridium acetobutylicum	9
Clostridium carnis	9
Clostridium difficile	9
Acetobacterium carbinolicum	9
Rhodobacter sp. DQ12-45T	9
endosymbiont of Acanthamoeba sp. UWC36	9
Mitsuaria chitosanitabida	9
Rubrivivax gelatinosus	9
Candidatus Regiella insecticola	9
Pantoea punctata	9
Oligobrachia mashikoi endosymbiont C	9
Corynebacterium variabile	8
Bifidobacterium asteroides	8
Eggerthella lenta	8
Arenibacter latericius	8
Weeksella virosa	8
Leptolyngbya sp. PCC 7375	8
Paenibacillus antarcticus	8
Staphylococcus microti	8
Clostridium asparagiforme DSM 15981	8
Clostridium baratii	8
Eubacterium sp. WAL 17363	8
Desulfotomaculum ruminis	8
Sporomusa termitida	8
Planctomyces maris	8
methanotroph E10	8
uncultured Magnetospirillum sp.	8
Bacteriovorax sp. NZ7	8
Desulfatibacillum alkenivorans AK-01	8
Angiococcus disciformis	8
Saccharophagus degradans 2-40	8
Allochromatium vinosum DSM 180	8
Raoultella planticola	8
Vibrio furnissii CIP 102972	8
Vibrio sp. SB-84	8
Stenotrophomonas sp. ICB141	8
marine gamma proteobacterium HTCC2148	8
Corynebacterium freneyi	7
Clavibacter michiganensis	7
Clavibacter michiganensis subsp. insidiosus	7
Rubrobacter xylanophilus	7
Microscilla marina	7
Anabaena sp. BIR370B	7
Oscillatoria sp. CCAP 1459/26	7
Anoxybacillus flavithermus	7
Brevibacillus laterosporus	7
Paenibacillus graminis	7
Sporosarcina pasteurii	7
Gemella haemolysans ATCC 10379	7
Clostridium cellulolyticum H10	7
Clostridium scindens	7
Eubacterium cellulosolvens	7
Dethiobacter alkaliphilus AHT 1	7
Holdemania filiformis DSM 12042	7
Mesorhizobium plurifarium	7
Anaplasma phagocytophilum	7
Ehrlichia ewingii	7
Neorickettsia risticii	7
Burkholderia ambifaria IOP40-10	7
uncultured Ralstonia sp.	7
Desulfatibacillum aliphaticivorans	7
Desulfovibrio cuneatus	7
Plesiocystis pacifica	7
Halochromatium glycolicum	7
Pantoea ananatis	7
Salmonella enterica	7
Halomonas salina	7
Pseudomonas stutzeri	7
Listonella pelagia	7
Vibrio sp. 7A02	7
Spirochaeta thermophila	7
carbazole-degrading bacterium OC11S	7
Acidobacteria bacterium Ellin345	6
Corynebacterium glutamicum	6
Brachybacterium paraconglomeratum	6
Nocardia cummidelens	6
Bifidobacterium sp. JEMLUCVIII-4	6
Cytophaga sp. I-482	6
Cytophaga sp. I-976	6
Flammeovirga aprica	6
Flavobacterium sp. '80m A1 isolate-4'	6
Thermus aquaticus	6
Alicyclobacillus acidocaldarius subsp. acidocaldarius DSM 446	6
Anaerobacillus alkalilacustre	6
Anoxybacillus pushchinoensis	6
Bacillus sonorensis	6
Bacillus sp. TT104	6
Halobacillus yeomjeoni	6
Lysinibacillus fusiformis	6
Aneurinibacillus thermoaerophilus	6
Ureibacillus thermosphaericus	6
Staphylococcus equorum	6
Staphylococcus saprophyticus	6
Lactobacillus animalis	6
Lactobacillus kefiri	6
Alkaliphilus oremlandii OhILAs	6
Clostridium xylanolyticum	6
Eubacterium eligens	6
Ruminococcaceae bacterium D16	6
Caldicellulosiruptor sp. Rt8B.4	6
Roseobacter denitrificans	6
Roseobacter sp. WM2	6
Candidatus Neoehrlichia lotoris	6
Neorickettsia risticii str. Illinois	6
Erythrobacter longus	6
Acidovorax temperans	6
Thiomonas intermedia K12	6
Desulfococcus multivorans	6
Myxococcus fulvus	6
Sorangium cellulosum	6
Campylobacter upsaliensis	6
Aeromonas schubertii	6
Oceanimonas sp. Be07	6
Psychromonas sp. CNPT3	6
Escherichia coli F11	6
Klebsiella variicola At-22	6
Shigella boydii	6
Halomonas aquamarina	6
Pseudomonas citronellolis	6
Francisella sp. TX077308	6
Thiothrix nivea	6
Vibrio sinaloensis	6
Vibrio sp.	6
Vibrio vulnificus CMCP6	6
Dietzia sp. H0	5
Micrococcus luteus	5
Mycobacterium gadium	5
Rhodococcus equi	5
Rhodococcus sp.	5
Terrimonas lutea	5
Chlorobium phaeobacteroides	5
Prosthecochloris aestuarii	5
Dehalococcoides ethenogenes	5
uncultured Dehalococcoides sp.	5
Trichormus doliolum str. 'doliolum 1'	5
Geitlerinema sp. Flo1	5
Alicyclobacillus disulfidooxidans	5
Bacillus smithii	5
Bacillus sp. As3-21	5
Bacillus subtilis subsp. spizizenii	5
Bacillus thuringiensis serovar entomocidus	5
Geobacillus toebii	5
Brevibacillus parabrevis	5
Paenibacillus anaericanus	5
Paenibacillus borealis	5
Paenibacillus glucanolyticus	5
Kurthia gibsonii	5
Aerococcus sanguinicola	5
Weissella koreensis	5
Weissella minor	5
Alkaliphilus transvaalensis	5
Clostridium botulinum	5
Clostridium perfringens	5
Soehngenia saccharolytica	5
Desulfotomaculum gibsoniae	5
Anaerotruncus colihominis DSM 17241	5
Ruminococcus gnavus ATCC 29149	5
Halothermothrix orenii H 168	5
Lactobacillus vitulinus	5
Veillonella dispar	5
Mesorhizobium sp. D246	5
Mesorhizobium sp. RPP20	5
Marinosulfonomonas methylotropha	5
Pannonibacter phragmitetus	5
Pseudovibrio sp. JE062	5
alpha proteobacterium IC4	5
uncultured Neorickettsia sp.	5
Candidatus Odyssella thessalonicensis	5
Erythrobacter sp. NAP1	5
Micavibrio sp. EPB	5
uncultured Achromobacter sp.	5
Neisseria sicca ATCC 29256	5
uncultured Desulfobulbaceae bacterium	5
Desulfovibrio dechloracetivorans	5
Geobacter hydrogenophilus	5
Syntrophus aciditrophicus SB	5
Olavius ilvae Delta 3 endosymbiont	5
Thioreductor micantisoli	5
Ferrimonas sp. A3B-58	5
Salmonella enterica subsp. enterica serovar Paratyphi B	5
Trabulsiella guamensis	5
Marinomonas sp. MWYL1	5
Vibrio breoganii	5
Vibrio shilonii	5
Xanthomonas campestris	5
Thiobacillus prosperus	5
Treponema parvum	5
Thermotoga thermarum	5
Cellulomonas bogoriensis	4
Cellulomonas flavigena	4
Corynebacterium bovis	4
Corynebacterium matruchotii	4
Propionibacterium acnes J165	4
Actinocorallia aurantiaca	4
Bifidobacterium angulatum	4
Bifidobacterium catenulatum	4
Porphyromonas catoniae	4
Flavobacterium columnare	4
Tenacibaculum ovolyticum	4
Pedobacter sp. MJ11	4
Halothece sp. MPI 96P605	4
Synechococcus elongatus PCC 7942	4
Phormidium sp. LMECYA 173	4
Phormidium sp. LMECYA 79	4
Chroococcidiopsis sp. PCC 6712	4
Deinococcus radiodurans	4
Bacillus tusciae DSM 2912	4
Bacillus alcalophilus	4
Bacillus cereus G9241	4
Bacillus selenitireducens	4
Brevibacillus brevis	4
Sporolactobacillus kofuensis	4
Staphylococcus lutrae	4
Lactobacillus murinus	4
Lactobacillus paracasei	4
Lactobacillus saerimneri	4
Streptococcus gallolyticus	4
Streptococcus gallolyticus subsp. gallolyticus	4
Clostridium aldrichii	4
Clostridium bifermentans	4
Clostridium botulinum C str. Eklund	4
Eubacterium ramulus	4
Eubacterium saphenum ATCC 49989	4
Desulfitobacterium sp. CR1	4
Desulfotomaculum geothermicum	4
Caldanaerobius polysaccharolyticus	4
Ilyobacter tartaricus	4
Brevundimonas diminuta	4
Afipia broomeae	4
Mesorhizobium ciceri	4
Sinorhizobium sp. TJ170	4
Rhodobacter sphaeroides	4
Ruegeria scottomollicae	4
Sulfitobacter guttiformis	4
alpha proteobacterium BAL199	4
Burkholderia cepacia	4
Cupriavidus sp. cmp60	4
Delftia acidovorans	4
Variovorax paradoxus	4
Neisseria flava	4
Neisseria flavescens	4
Spirillum volutans	4
Desulfonauticus autotrophicus	4
Desulfuromonas acetoxidans	4
Desulfuromonas acetoxidans DSM 684	4
Desulfuromusa succinoxidans	4
Enhygromyxa salina	4
Pseudoalteromonas ruthenica	4
Erwinia sp. SK-30-7	4
Escherichia coli O157:H7 str. TW14588	4
Pantoea citrea	4
Tatumella morbirosei	4
Methylothermus thermalis	4
Marinomonas sp. MED121	4
Vibrio aestuarianus	4
Vibrio gallicus	4
Vibrio neptunius	4
Oligobrachia mashikoi endosymbiont F	4
Magnetococcus sp. MC-1	4
Spiroplasma taiwanense	4
Corynebacterium pseudogenitalium	3
Leifsonia aquatica	3
Rhodococcus koreensis	3
Rhodococcus opacus	3
Rhodococcus rhodochrous	3
Xylanimonas cellulosilytica DSM 15894	3
Propionibacteriaceae bacterium MOB600	3
Pseudonocardia chloroethenivorans	3
Atopobium parvulum DSM 20469	3
Atopobium vaginae DSM 15829	3
Prevotella stercorea	3
Hymenobacter rigui	3
marine CFB-group bacterium MBIC01599	3
Cyanothece sp. WH 8904	3
Synechococcus sp. G2.1	3
Synechococcus sp. PCC 6716	3
Nodularia spumigena	3
Calothrix desertica PCC 7102	3
Arthrospira maxima	3
Arthrospira platensis	3
Microcoleus chthonoplastes CCY9603	3
Phormidium sp. LMECYA 214	3
Prochlorococcus marinus subsp. pastoris str. NATL2	3
Anoxybacillus kestanbolensis	3
Bacillus plakortidis	3
Bacillus sp. FO-011	3
Bacillus sp. TA2.A1	3
Marinococcus halophilus	3
Virgibacillus proomii	3
Brevibacillus choshinensis	3
Paenibacillus sp. JDR-2	3
Staphylococcus felis	3
Staphylococcus haemolyticus	3
Thermoflavimicrobium dichotomicum	3
Trichococcus flocculiformis	3
Enterococcus saccharolyticus	3
Lactobacillus acidophilus	3
Lactobacillus delbrueckii	3
Lactobacillus delbrueckii subsp. delbrueckii	3
Lactobacillus oligofermentans	3
Lactobacillus rhamnosus	3
Clostridium carboxidivorans P7	3
Clostridium cylindrosporum	3
Clostridium malenominatum	3
Clostridium sp. CYP5	3
Clostridium sp. L2-50	3
Faecalibacterium prausnitzii A2-165	3
Epulopiscium sp.	3
Mitsuokella multacida DSM 20544	3
Thermosinus carboxydivorans Nor1	3
Rhodopirellula baltica	3
Rhodopirellula sp. SM48	3
Kordiimonas gwangyangensis	3
Bartonella sp. Shimane 84-1	3
Candidatus Bartonella rudakovii	3
Methylocystis parvus	3
Rhizobium etli IE4771	3
Rhizobium galegae	3
uncultured Rhizobium sp.	3
Caulobacter sp. MCS18	3
Paracoccus denitrificans	3
Rhodovulum iodosum	3
Roseivivax halodurans	3
Rhodobacterales bacterium HTCC2150	3
Gluconacetobacter saccharivorans	3
Rhodospirillum rubrum ATCC 11170	3
Blastomonas natatoria	3
Sphingobium chlorophenolicum	3
Sphingomonas sp.	3
Achromobacter denitrificans	3
Achromobacter xylosoxidans	3
Acidovorax avenae subsp. avenae	3
Acidovorax delafieldii	3
Delftia tsuruhatensis	3
uncultured Comamonadaceae bacterium	3
Desulfovibrio burkinensis	3
Desulfovibrio sp. X	3
uncultured Desulfovibrio sp.	3
Nannocystis exedens	3
Chondromyces crocatus	3
Aeromonas sp. 12m	3
Aeromonas sp. 1m	3
Aeromonas sp. No. 32	3
Alteromonas macleodii	3
Marinobacter hydrocarbonoclasticus	3
Microbulbifer variabilis	3
Candidatus Blochmannia schaefferi	3
Enterobacter helveticus	3
Escherichia coli MS 198-1	3
Klebsiella oxytoca	3
Klebsiella pneumoniae	3
Serratia rubidaea	3
Coxiella cheraxi	3
Acinetobacter baumannii ATCC 17978	3
Acinetobacter sp. 71A1	3
Acinetobacter towneri	3
Psychrobacter faecalis	3
Pseudomonas monteilii	3
Pseudomonas veronii	3
Francisella philomiragia	3
Photobacterium aplysiae	3
Photobacterium damselae subsp. piscicida	3
Vibrio mediterranei	3
Vibrio sp. 12F05	3
Vibrio sp. Ex25	3
Borrelia andersonii	3
Treponema sp.	3
Acidimicrobium ferrooxidans	2
Corynebacterium mucifaciens	2
Janibacter sp. XJ-1	2
Microbacterium phyllosphaerae	2
Microbacterium sp. MA1	2
Pseudoclavibacter helvolus	2
Renibacterium salmoninarum	2
Rhodococcus erythropolis	2
Nocardiopsis dassonvillei subsp. dassonvillei	2
Propionibacterium acidipropionici	2
Pseudonocardia thermophila	2
Pseudonocardia zijingensis	2
Bifidobacterium bifidum NCIMB 41171	2
Bifidobacterium cuniculi	2
Slackia heliotrinireducens DSM 20476	2
Bacteroides sp.	2
Cytophaga fermentans	2
Cytophaga sp. I-545	2
Sporocytophaga cauliformis	2
Flavobacterium sp. SOC A4(12)	2
Leeuwenhoekiella blandensis MED217	2
Mariniflexile fucanivorans	2
Riemerella anatipestifer	2
Flavobacteriaceae bacterium U43	2
Pedobacter heparinus	2
Pedobacter sp. 4236	2
Criblamydia sequanensis	2
Parachlamydia acanthamoebae	2
Chlorobium limicola	2
Dehalococcoides sp. VS	2
Dehalogenimonas lykanthroporepellens BL-DC-9	2
Cyanothece sp. ATCC 51142	2
Gloeocapsa sp. KO20B5	2
Microcystis wesenbergii	2
Synechococcus sp. WH 8102	2
Chroococcales cyanobacterium LEGE 060123	2
Anabaena fertilissima RPAN1	2
Cylindrospermum sp. CENA33	2
Anabaena circinalis CENA191	2
Limnothrix redekei LMECYA 145	2
Pleurocapsa sp. PCC 7319	2
Xenococcus sp. PCC 7305	2
Alicyclobacillus cycloheptanicus	2
Bacillus clausii KSM-K16	2
Bacillus megaterium QM B1551	2
Bacillus schlegelii	2
Bacillus sp. G1	2
Bacillus sp. GB02-14C	2
Bacillus sp. H-18	2
Bacillus sp. PL-7	2
Bacillus sp. S210	2
Bacillus sp. US149	2
Geobacillus jurassicus	2
Oceanobacillus chironomi	2
Brochothrix campestris	2
Sporosarcina psychrophila	2
Staphylococcus warneri	2
Laceyella putida	2
Gemella haemolysans	2
Aerococcus viridans ATCC 11563	2
Granulicatella elegans	2
Enterococcus faecalis	2
Lactobacillus cacaonum	2
Lactobacillus coryniformis subsp. coryniformis	2
Lactobacillus rossiae	2
Lactobacillus sanfranciscensis	2
Fructobacillus ficulneus	2
Streptococcus mitis	2
Clostridium beijerinckii NCIMB 8052	2
Clostridium cellobioparum	2
Clostridium limosum	2
Clostridium paradoxum	2
Clostridium phytofermentans ISDg	2
Clostridium sticklandii	2
Clostridium tertium	2
Clostridium ultunense	2
Eubacterium limosum	2
Lachnospiraceae bacterium 14-2	2
Desulfotomaculum thermoacetoxidans	2
anaerobic bacterium EtOH8	2
Faecalibacterium prausnitzii	2
Ruminococcus albus	2
Ruminococcus sp. 18P13	2
Ammonifex degensii KC4	2
Carboxydothermus hydrogenoformans	2
Caldicellulosiruptor lactoaceticus	2
Isosphaera pallida	2
Phenylobacterium immobile	2
methanotroph WI-13	2
Aminobacter ciceronei	2
Rhodobacter veldkampii	2
Roseobacter litoralis Och 149	2
Acetobacter tropicalis	2
Gluconacetobacter hansenii	2
Gluconacetobacter intermedius	2
Granulibacter bethesdensis	2
Tistrella mobilis	2
Orientia tsutsugamushi str. Ikeda	2
Candidatus Midichloria mitochondrii	2
Porphyrobacter tepidarius	2
Sphingomonas sp. Alpha4-2	2
Alcaligenes sp. O-1	2
Bordetella pertussis	2
uncultured Cupriavidus sp.	2
Comamonas aquatica	2
Comamonas testosteroni	2
Kingella kingae	2
Neisseria canis	2
uncultured Nitrosomonadaceae bacterium	2
Desulfofustis glycolicus	2
Desulfotalea psychrophila LSv54	2
Desulfonauticus submarinus	2
Haliangium ochraceum DSM 14365	2
Desulfomonile tiedjei	2
Olavius ilvae Delta 1 endosymbiont	2
uncultured delta proteobacterium DeepAnt-1F12	2
Arcobacter mytili	2
Cardiobacterium hominis ATCC 15826	2
Chromatiaceae bacterium G8	2
Cronobacter malonaticus	2
Cronobacter muytjensii	2
Cronobacter turicensis	2
Enterobacter hormaechei	2
Escherichia hermannii	2
Hafnia alvei	2
Morganella morganii	2
Salmonella enterica subsp. enterica serovar Shomron	2
Salmonella enterica subsp. enterica serovar Tennessee str. CDC07-0191	2
Shigella flexneri 2a str. 301	2
Yersinia massiliensis	2
uncultured Methylobacter sp.	2
Candidatus Portiera aleyrodidarum	2
Pseudomonas jessenii	2
Francisella tularensis	2
Vibrio azureus	2
Vibrio cholerae	2
Vibrio parahaemolyticus Peru-466	2
Vibrio sp. 23023	2
Vibrio sp. F82	2
Candidatus Thiobios zoothamnicoli	2
endosymbiont of Riftia pachyptila	2
sulfur-oxidizing bacterium OBII5	2
Spirochaeta zuelzerae	2
Treponema lecithinolyticum	2
Sweet potato little leaf phytoplasma	2
Mycoplasma capricolum subsp. capripneumoniae	2
Mycoplasma fermentans	2
Rubritalea sp. MN1-1042	2
Verrucomicrobiae bacterium DG1235	2
Methylacidiphilum fumariolicum	2
candidate division TM7 single-cell isolate TM7a	2
uncultured rumen bacterium	2
Acidithiomicrobium sp. P2	1
Actinomyces viscosus	1
Brevibacterium casei	1
Brevibacterium linens	1
Cellulomonas flavigena DSM 20109	1
Corynebacterium amycolatum	1
Corynebacterium macginleyi	1
Corynebacterium matruchotii ATCC 33806	1
Corynebacterium simulans	1
Corynebacterium sp.	1
Corynebacterium sp. NML09-0341	1
Corynebacterium sp. NML94-0380	1
Dermacoccus sp. Ellin185	1
Geodermatophilus obscurus	1
Stackebrandtia nassauensis DSM 44728	1
Jonesia denitrificans DSM 20603	1
Agromyces fucosus	1
Agromyces luteolus	1
Candidatus Rhodoluna lacicola	1
Clavibacter michiganensis subsp. michiganensis	1
Clavibacter michiganensis subsp. sepedonicus	1
Leifsonia shinshuensis	1
Microbacterium aurum	1
Arthrobacter sp. 'SMCC G993'	1
Kocuria rhizophila	1
Micrococcus luteus NCTC 2665	1
Rothia dentocariosa	1
Mycobacterium triplex	1
Rhodococcus jostii RHA1	1
Nocardiopsis baichengensis	1
actinomycete 7501	1
Bifidobacterium adolescentis	1
Bifidobacterium pullorum	1
Paraprevotella xylaniphila	1
Prevotella buccalis	1
Prevotella copri	1
Prevotella veroralis	1
Cytophaga sp. MBIC04668	1
Cytophaga sp. MBIC04693	1
Flectobacillus major	1
Hymenobacter aerophilus	1
Flexibacteraceae bacterium VUG-A141a	1
Spirosoma linguale DSM 74	1
Cellulophaga lytica	1
Chryseobacterium soldanellicola	1
Myroides odoratus	1
Pedobacter sp. BAL39	1
Waddlia chondrophila	1
Thermomicrobium roseum	1
Cyanothece sp. PCC 8801	1
Geminocystis herdmanii PCC 6308	1
Synechococcus sp. C129	1
Synechococcus sp. HOG	1
Synechococcus sp. WH 5701	1
Anabaena ucrainica TAC448	1
Anabaena ucrainica TAC449	1
Dolichospermum flos-aquae	1
Nostoc commune	1
Oscillatoria acuminata	1
Planktothrix agardhii HAB612	1
Planktothrix agardhii NIVA-CYA 126	1
Prochlorococcus marinus subsp. pastoris str. NATL1	1
Prochlorothrix hollandica	1
Acaryochloris marina MBIC11017	1
Deinococcus ficus	1
Alicyclobacillus acidiphilus	1
Alicyclobacillus acidoterrestris	1
Anoxybacillus sp. FB6	1
Bacillus atrophaeus	1
Bacillus badius	1
Bacillus horikoshii	1
Bacillus sp. JAMB-204	1
Bacillus sp. JB99	1
Bacillus sp. KSM-9865	1
Bacillus sp. NRRL B-14911	1
Bacillus sp. SG607	1
Bacillus subtilis subsp. natto BEST195	1
Geobacillus gargensis	1
Geobacillus lituanicus	1
Geobacillus stearothermophilus	1
Natronobacillus azotifigens	1
Virgibacillus carmonensis	1
Brevibacillus centrosporus	1
Paenibacillus alginolyticus	1
Paenibacillus durus	1
Paenibacillus taichungensis	1
Paenibacillus validus	1
Paenibacillus zanthoxyli	1
Kurthia sibirica	1
Sporosarcina saromensis	1
Staphylococcus aureus subsp. aureus Mu50-omega	1
Staphylococcus caprae	1
Staphylococcus devriesei	1
Staphylococcus epidermidis ATCC 12228	1
Staphylococcus hominis	1
Staphylococcus hominis subsp. hominis	1
Staphylococcus lentus	1
Staphylococcus lugdunensis	1
Laceyella sacchari	1
Exiguobacterium sp. MY02	1
Enterococcus durans	1
Enterococcus faecium	1
Tetragenococcus halophilus	1
Lactobacillus buchneri	1
Lactobacillus casei	1
Lactobacillus coryniformis	1
Lactobacillus crispatus	1
Lactobacillus crustorum	1
Lactobacillus gallinarum	1
Lactobacillus jensenii	1
Lactobacillus mali	1
Lactobacillus paralimentarius	1
Pediococcus acidilactici	1
Leuconostoc lactis	1
Lactococcus garvieae	1
Streptococcus equinus	1
Streptococcus pyogenes	1
Clostridium butyricum	1
Clostridium clariflavum	1
Clostridium cochlearium	1
Clostridium difficile QCD-32g58	1
Clostridium roseum	1
Clostridium sp. SS2/1	1
Clostridium sporogenes	1
Clostridium tetanomorphum	1
Clostridium thermocellum	1
Helcococcus kunzii	1
Peptoniphilus asaccharolyticus	1
Thermaerobacter marianensis	1
Anaerofustis stercorihominis DSM 17244	1
Eubacterium acidaminophilum	1
Eubacterium coprostanoligenes	1
Heliobacterium chlorum	1
Dorea longicatena DSM 13814	1
Hespellia porcina	1
Oribacterium sp. oral taxon 078 str. F0262	1
Bryantella formatexigens DSM 14469	1
Candidatus Desulforudis audaxviator MP104C	1
Desulfotomaculum alkaliphilum	1
Desulfotomaculum luciae	1
Desulfotomaculum thermocisternum	1
Pelotomaculum thermopropionicum SI	1
Syntrophothermus lipocalidus DSM 12680	1
Blautia producta	1
Blautia sp. Ser8	1
Epulopiscium sp. 'N.t. morphotype B'	1
Clostridiales genomosp. BVAB3 str. UPII9-5	1
butyrate-producing bacterium A2-232	1
Halanaerobium congolense	1
Halanaerobium saccharolyticum subsp. saccharolyticum	1
Natranaerobius thermophilus JW/NM-WN-LF	1
Carboxydibrachium pacificum DSM 12653	1
Thermoanaerobacter mathranii subsp. mathranii str. A3	1
Thermoanaerobacter uzonensis	1
Dialister invisus DSM 15470	1
Megamonas hypermegale	1
Selenomonas flueggei ATCC 43531	1
Selenomonas ruminantium	1
Fusobacterium equinum	1
Fusobacterium mortiferum	1
Fusobacterium mortiferum ATCC 9817	1
Fusobacterium nucleatum	1
Fusobacterium periodonticum	1
Leptotrichia shahii	1
Leptospirillum ferrodiazotrophum	1
Thermodesulfovibrio islandicus	1
Caulobacter sp. FWC18	1
Fulvimarina pelagi HTCC2506	1
Bradyrhizobium sp.	1
Bradyrhizobiaceae bacterium N106a	1
Rhodoplanes elegans	1
Methylobacterium radiotolerans JCM 2831	1
Methylocystis hirsuta	1
Methylocystis sp. 2-19	1
methanotroph FL20	1
Mesorhizobium mediterraneum	1
Mesorhizobium septentrionale	1
Hyphomonas sp. OC5	1
Citreicella sp. SE45	1
Loktanella vestfoldensis	1
Methylarcula marina	1
Oceanicola granulosus	1
Roseovarius nubinhibens	1
Roseovarius nubinhibens ISM	1
uncultured Rhodobacterales bacterium	1
Gluconobacter frateurii	1
Gluconobacter oxydans	1
Ehrlichia ruminantium	1
Erythrobacter sp. JL-310	1
Novosphingobium capsulatum	1
Geminicoccus roseus	1
Bordetella trematum	1
Burkholderia pyrrocinia	1
Burkholderia sp.	1
Cupriavidus sp. amp18	1
Cupriavidus taiwanensis	1
Ralstonia mannitolilytica	1
Acidovorax citrulli	1
Acidovorax konjaci	1
Brachymonas petroleovorans	1
Hydrogenophaga intermedia	1
Pelomonas puraquae	1
Verminephrobacter eiseniae EF01-2	1
uncultured Verminephrobacter sp.	1
Aquincola tertiaricarbonis	1
Leptothrix cholodnii SP-6	1
Thiomonas arsenivorans	1
Aquaspirillum serpens	1
Neisseria mucosa	1
Bacteriovorax sp. COCO1A	1
Bacteriovorax sp. MIA2	1
Desulfosarcina cetonica	1
Desulfurivibrio alkaliphilus AHT2	1
Desulfovibrio alkalitolerans	1
Desulfovibrio fructosovorans	1
Desulfovibrio fructosovorans JJ	1
Desulfovibrio sp. LVS-13	1
Desulfovibrio vulgaris str. 'Miyazaki F'	1
Geothermobacter ehrlichii	1
Campylobacter lari	1
Campylobacter sp.	1
Bacteroides ureolyticus	1
Nitratifractor salsuginis	1
Aeromonas sp. V97	1
Marinobacterium stanieri	1
Microbulbifer hydrolyticus	1
Ferrimonas sp. A3B-57-2	1
Pseudoalteromonas sp. P12	1
Shewanella algae	1
Shewanella japonica	1
Allochromatium sp. MT6010	1
Allochromatium vinosum	1
Marichromatium indicum	1
Thiodictyon bacillosum	1
Thiolamprovum pedioforme	1
Cronobacter sakazakii ATCC BAA-894	1
Enterobacter ludwigii	1
Escherichia coli	1
Escherichia coli O157:H7 str. EC4486	1
Proteus mirabilis	1
Proteus penneri	1
Providencia rettgeri	1
Salmonella enterica subsp. enterica serovar Bovismorbificans	1
Yersinia frederiksenii	1
Yersinia pseudotuberculosis IP 32953	1
Legionella feeleii	1
Legionella pneumophila	1
Methylocaldum gracile	1
uncultured Methylomonas sp.	1
Halomonas ventosae	1
Neptuniibacter caesariensis	1
Oceanospirillum sp. MED92	1
Actinobacillus delphinicola	1
Haemophilus influenzae-murium	1
Pasteurella mairii	1
Acinetobacter sp.	1
Moraxella atlantae	1
Moraxella catarrhalis RH4	1
Pseudomonas gessardii	1
Pseudomonas plecoglossicida	1
Pseudomonas rhodesiae	1
Francisella noatunensis subsp. noatunensis	1
Francisella sp. TX077310	1
Photobacterium indicum	1
Photobacterium profundum SS9	1
Vibrio ezurae	1
Vibrio pacinii	1
Vibrio sp. 12G03	1
Vibrio sp. FLCA1	1
Vibrio sp. HHS02	1
Vibrio sp. R-600	1
Vibrio sp. R-671	1
Vibrio sp. UST010723-010	1
Vibrio tubiashii	1
marine proteobacterium 'Bird Shoal 6-2'	1
Stenotrophomonas maltophilia K279a	1
Xanthomonas albilineans	1
Xanthomonas translucens pv. graminis	1
Lamellibrachia sp. endosymbiont	1
Olavius ilvae Gamma 3 endosymbiont	1
gamma proteobacterium KMD 001	1
Pseudomonas sp.	1
Treponema bryantii	1
Loofah witches'-broom phytoplasma	1
Mycoplasma alvi	1
Mycoplasma fastidiosum	1
Mycoplasma gallinarum	1
Mycoplasma imitans	1
Mycoplasma pirum	1
Mycoplasma spermatophilum	1
Thermotoga lettingae TMO	1
Opitutus terrae	1
Prosthecobacter vanneervenii	1
Verrucomicrobiaceae bacterium CR28 UNDR-2009	1
bacterium DZY-HS14	1
bacterium OGmD5	1
bacterium rJ1	1
