# Supplementary material for: Ultradeep 16S rRNA Sequencing Analysis of Geographically Similar but Diverse Unexplored Marine Samples Reveal Varied Bacterial Community Composition
Source: PLoS One. 2013 Oct 22;8(10):e76724. doi: 10.1371/journal.pone.0076724 (PMC3805540; doi:10.1371/journal.pone.0076724)
Supplement: Table S2 — This file contains the details of taxonomic level distribution for R-SED sample. (XLSX) [file pone.0076724.s008.xlsx]

## Sheet: Phylum hits
Table S2 Details of the number of hits obtained for R-SED at phylum, class, order, family, genus, species and strain level
Phylum	Number of hits
unclassified (derived from Bacteria)	121865
Proteobacteria	104333
Actinobacteria	16065
Bacteroidetes	11228
Firmicutes	5665
Nitrospirae	1415
Verrucomicrobia	1127
Cyanobacteria	953
Thermotogae	683
Acidobacteria	632
Spirochaetes	365
Chloroflexi	344
Chlorobi	269
Chlamydiae	158
Gemmatimonadetes	138
Synergistetes	127
Fusobacteria	112
Deinococcus-Thermus	106
Planctomycetes	54
Lentisphaerae	35
Aquificae	22
Tenericutes	20
Thermodesulfobacteria	14
Dictyoglomi	8
Candidatus Poribacteria	6
Deferribacteres	5
Fibrobacteres	1

## Sheet: Class hits
Class	Number of hits
unclassified (derived from Bacteria)	121865
Alphaproteobacteria	42067
Gammaproteobacteria	30702
Deltaproteobacteria	24887
Actinobacteria (class)	16065
Cytophagia	5010
Flavobacteria	4041
Clostridia	3664
unclassified (derived from Proteobacteria)	3019
Betaproteobacteria	2383
Bacilli	1948
Nitrospira (class)	1415
Epsilonproteobacteria	1266
unclassified (derived from Cyanobacteria)	937
Bacteroidia	895
Thermotogae (class)	683
unclassified (derived from Bacteroidetes)	648
Verrucomicrobiae	636
Sphingobacteria	634
Spirochaetes (class)	365
unclassified (derived from Acidobacteria)	310
unclassified (derived from Verrucomicrobia)	301
Solibacteres	297
Chlorobia	269
Dehalococcoidetes	240
Opitutae	202
Chlamydiae (class)	158
Gemmatimonadetes (class)	138
Synergistia	127
Fusobacteria (class)	112
Deinococci	106
Chloroflexi (class)	68
Planctomycetacia	54
Thermomicrobia (class)	36
unclassified (derived from Lentisphaerae)	35
Negativicutes	32
Acidobacteria (class)	25
Aquificae (class)	22
Mollicutes	20
Gloeobacteria	16
unclassified (derived from Firmicutes)	14
Thermodesulfobacteria (class)	14
Zetaproteobacteria	9
Dictyoglomia	8
Erysipelotrichi	7
unclassified (derived from Candidatus Poribacteria)	6
Deferribacteres (class)	5
Spartobacteria	2
Fibrobacteres (class)	1

## Sheet: Order hits
Order	Number of hits
unclassified (derived from Bacteria)	121865
unclassified (derived from Deltaproteobacteria)	16752
Rhizobiales	16068
Actinomycetales	13060
unclassified (derived from Alphaproteobacteria)	12364
unclassified (derived from Gammaproteobacteria)	10299
Rhodobacterales	7540
Cytophagales	5010
Flavobacteriales	3792
Chromatiales	3638
Vibrionales	3584
Clostridiales	3344
Xanthomonadales	3256
unclassified (derived from Proteobacteria)	3019
Rhodospirillales	2950
Sphingomonadales	2822
Enterobacteriales	2535
Desulfobacterales	2491
Methylococcales	2401
Desulfovibrionales	2205
Desulfuromonadales	1983
Bifidobacteriales	1931
Bacillales	1762
Legionellales	1665
Nitrospirales	1415
Oceanospirillales	1398
Rhodocyclales	1098
Myxococcales	1045
Burkholderiales	952
Bacteroidales	895
unclassified (derived from Epsilonproteobacteria)	870
Coriobacteriales	838
Alteromonadales	739
Thermotogales	683
Chroococcales	681
unclassified (derived from Bacteroidetes)	648
Verrucomicrobiales	636
Sphingobacteriales	634
Thiotrichales	509
Pseudomonadales	477
Bdellovibrionales	395
Campylobacterales	384
Spirochaetales	365
unclassified (derived from Acidobacteria)	310
Solibacterales	297
Thermoanaerobacterales	288
Methylacidiphilales	287
Chlorobiales	269
unclassified (derived from Flavobacteria)	249
Rickettsiales	241
unclassified (derived from Dehalococcoidetes)	240
Puniceicoccales	198
Lactobacillales	186
Acidimicrobiales	163
Chlamydiales	158
Oscillatoriales	141
Gemmatimonadales	138
unclassified (derived from Betaproteobacteria)	132
Nitrosomonadales	129
Synergistales	127
Pasteurellales	123
Fusobacteriales	112
Deinococcales	94
Chloroflexales	68
Kordiimonadales	66
Rubrobacterales	64
Prochlorales	62
Neisseriales	61
Planctomycetales	54
Aeromonadales	51
Nostocales	40
Lentisphaerales	35
Selenomonadales	32
Thermomicrobiales	28
Caulobacterales	26
Acidobacteriales	25
Aquificales	22
Cardiobacteriales	21
Halanaerobiales	19
Gloeobacterales	16
Syntrophobacterales	16
unclassified (derived from Firmicutes)	14
Thermodesulfobacteriales	14
unclassified (derived from Verrucomicrobia)	14
Natranaerobiales	13
Mycoplasmatales	13
Thermales	12
Nautiliales	12
Hydrogenophilales	9
Mariprofundales	9
Sphaerobacterales	8
Dictyoglomales	8
Erysipelotrichales	7
Acholeplasmatales	7
unclassified (derived from Candidatus Poribacteria)	6
unclassified (derived from Cyanobacteria)	6
Salinisphaerales	6
Solirubrobacterales	5
Pleurocapsales	5
Deferribacterales	5
unclassified (derived from Actinobacteria (class))	4
unclassified (derived from Opitutae)	4
Stigonematales	2
Methylophilales	2
unclassified (derived from Spartobacteria)	2
Fibrobacterales	1

## Sheet: Family hits
Family	Number of hits
unclassified (derived from Bacteria)	121865
unclassified (derived from Deltaproteobacteria)	16752
unclassified (derived from Alphaproteobacteria)	12364
unclassified (derived from Gammaproteobacteria)	10299
Rhodobacteraceae	6801
Rhizobiaceae	5900
Pseudonocardiaceae	4167
Flavobacteriaceae	3792
Vibrionaceae	3584
Xanthomonadaceae	3256
unclassified (derived from Proteobacteria)	3019
Sphingomonadaceae	2785
Cytophagaceae	2726
Brucellaceae	2597
Enterobacteriaceae	2535
Methylococcaceae	2401
Clostridiaceae	2328
Frankiaceae	2307
Bartonellaceae	2212
Desulfobacteraceae	2112
Desulfovibrionaceae	1965
Bradyrhizobiaceae	1964
Bifidobacteriaceae	1927
unclassified (derived from Desulfuromonadales)	1761
Ectothiorhodospiraceae	1585
Bacillaceae	1566
Acetobacteraceae	1548
Nitrospiraceae	1415
Rhodospirillaceae	1402
Propionibacteriaceae	1346
Flammeovirgaceae	1254
Halothiobacillaceae	1161
Methylocystaceae	1147
Rhodocyclaceae	1098
Cyclobacteriaceae	1030
Legionellaceae	1006
Microbacteriaceae	987
Chromatiaceae	892
unclassified (derived from Epsilonproteobacteria)	870
Coriobacteriaceae	838
Hahellaceae	801
Rikenellaceae	774
Hyphomonadaceae	735
Thermotogaceae	683
unclassified (derived from Chroococcales)	681
Corynebacteriaceae	666
Coxiellaceae	659
unclassified (derived from Bacteroidetes)	648
Rhodobiaceae	634
Verrucomicrobiaceae	493
Acidothermaceae	490
Burkholderiaceae	483
unclassified (derived from Rhizobiales)	450
Mycobacteriaceae	448
Piscirickettsiaceae	405
Campylobacteraceae	380
Desulfobulbaceae	379
Phyllobacteriaceae	377
Cellulomonadaceae	366
Spirochaetaceae	360
Eubacteriaceae	354
Methylobacteriaceae	343
Rhodothermaceae	342
Myxococcaceae	314
unclassified (derived from Acidobacteria)	310
Solibacteraceae	297
Methylacidiphilaceae	287
Halomonadaceae	286
Micrococcaceae	284
Alteromonadaceae	281
Nocardiopsaceae	278
unclassified (derived from Myxococcales)	277
Beijerinckiaceae	273
Sphingobacteriaceae	269
Chlorobiaceae	269
Pseudomonadaceae	269
Thermomonosporaceae	253
unclassified (derived from Flavobacteria)	249
Bacteriovoracaceae	247
Shewanellaceae	245
unclassified (derived from Dehalococcoidetes)	240
Ruminococcaceae	231
Oxalobacteraceae	224
Moraxellaceae	208
Puniceicoccaceae	198
Nocardioidaceae	183
Actinomycetaceae	180
unclassified (derived from Actinomycetales)	178
Polyangiaceae	173
Anaplasmataceae	168
Alcanivoracaceae	166
Sanguibacteraceae	164
Desulfohalobiaceae	164
Acidimicrobiaceae	163
Intrasporangiaceae	155
Bdellovibrionaceae	148
Nannocystaceae	143
unclassified (derived from Oscillatoriales)	141
Gemmatimonadaceae	138
Thermodesulfobiaceae	135
Pseudoalteromonadaceae	133
unclassified (derived from Betaproteobacteria)	132
Synergistaceae	127
Pasteurellaceae	123
Geobacteraceae	121
Parachlamydiaceae	119
Spirillaceae	117
Alcaligenaceae	115
Lachnospiraceae	113
Fusobacteriaceae	112
Oceanospirillaceae	111
Hyphomicrobiaceae	110
Cystobacteraceae	108
Nocardiaceae	100
Dermabacteraceae	98
Syntrophomonadaceae	95
Deinococcaceae	94
Comamonadaceae	94
Marinilabiaceae	89
Peptococcaceae	88
Promicromonosporaceae	85
unclassified (derived from Verrucomicrobiales)	85
Thermoanaerobacteraceae	80
Brevibacteriaceae	78
Streptomycetaceae	76
Pelobacteraceae	75
Thermoanaerobacterales Family III. Incertae Sedis	73
Chloroflexaceae	68
unclassified (derived from Kordiimonadales)	66
unclassified (derived from Alteromonadales)	65
Rubrobacteraceae	64
Lactobacillaceae	64
Neisseriaceae	61
Prochlorococcaceae	59
Verrucomicrobia subdivision 3	58
Alicyclobacillaceae	57
Planctomycetaceae	54
Francisellaceae	54
Dietziaceae	52
Aeromonadaceae	51
Desulfonatronumaceae	50
Thiotrichaceae	50
Peptostreptococcaceae	45
Micromonosporaceae	44
Xanthobacteraceae	43
Paenibacillaceae	42
Clostridiales Family XI. Incertae Sedis	42
Thermoactinomycetaceae	39
Erythrobacteraceae	37
unclassified (derived from Burkholderiales)	36
Lentisphaeraceae	35
Actinosynnemataceae	34
Enterococcaceae	34
unclassified (derived from Oceanospirillales)	34
Nostocaceae	32
Haliangiaceae	30
unclassified (derived from Rickettsiales)	29
Thermomicrobiaceae	28
Carnobacteriaceae	28
Simkaniaceae	26
Caulobacteraceae	26
Desulfuromonadaceae	26
Acidobacteriaceae	25
Staphylococcaceae	25
Leuconostocaceae	24
Desulfomicrobiaceae	24
unclassified (derived from Clostridiales)	23
Holosporaceae	23
Hydrogenothermaceae	22
Bacteroidaceae	22
Rickettsiaceae	21
Cardiobacteriaceae	21
unclassified (derived from Sphingobacteriales)	20
Streptococcaceae	20
Halanaerobiaceae	19
Veillonellaceae	19
unclassified (derived from Bacillales)	18
Aurantimonadaceae	18
unclassified (derived from Gloeobacterales)	16
Aerococcaceae	16
Syntrophobacteraceae	16
unclassified (derived from Firmicutes)	14
Thermodesulfobacteriaceae	14
unclassified (derived from Verrucomicrobia)	14
Waddliaceae	13
Clostridiales Family XVII. Incertae Sedis	13
Natranaerobiaceae	13
Acidaminococcaceae	13
Mycoplasmataceae	13
Thermaceae	12
Nitrosomonadaceae	12
Nautiliaceae	12
Prevotellaceae	9
Hydrogenophilaceae	9
Idiomarinaceae	9
Mariprofundaceae	9
Actinopolysporaceae	8
Tsukamurellaceae	8
Sphaerobacteraceae	8
Dictyoglomaceae	8
Segniliparaceae	7
Listeriaceae	7
Erysipelotrichaceae	7
Acholeplasmataceae	7
unclassified (derived from Candidatus Poribacteria)	6
Rivulariaceae	6
unclassified (derived from Cyanobacteria)	6
Ferrimonadaceae	6
Salinisphaeraceae	6
Glycomycetaceae	5
Gordoniaceae	5
Conexibacteraceae	5
unclassified (derived from Pleurocapsales)	5
Deferribacteraceae	5
Clostridiales Family XVIII. Incertae Sedis	5
Leptospiraceae	5
unclassified (derived from Bifidobacteriales)	4
unclassified (derived from Actinobacteria (class))	4
Planococcaceae	4
Heliobacteriaceae	4
unclassified (derived from Rhodobacterales)	4
Helicobacteraceae	4
Opitutaceae	4
Kineosporiaceae	3
Saprospiraceae	3
Prochlorotrichaceae	3
Pasteuriaceae	3
Clostridiales Family XII. Incertae Sedis	3
Streptosporangiaceae	2
Microchaetaceae	2
unclassified (derived from Stigonematales)	2
Methylophilaceae	2
unclassified (derived from Desulfovibrionales)	2
unclassified (derived from Spartobacteria)	2
Geodermatophilaceae	1
Jonesiaceae	1
Nakamurellaceae	1
Porphyromonadaceae	1
Fibrobacteraceae	1
Sporolactobacillaceae	1

## Sheet: Genus hits
Genus	Number of hits
unclassified (derived from Bacteria)	121865
unclassified (derived from Deltaproteobacteria)	16573
unclassified (derived from Alphaproteobacteria)	12256
unclassified (derived from Gammaproteobacteria)	10155
Saccharopolyspora	3837
Agrobacterium	3451
unclassified (derived from Proteobacteria)	3015
Dyella	2674
Ochrobactrum	2596
Vibrio	2432
Methylococcus	2321
Frankia	2307
Candidatus Liberibacter	2231
Cytophaga	2213
Bartonella	2212
Clostridium	2113
Desulfovibrio	1965
Rhodopseudomonas	1827
unclassified (derived from Desulfuromonadales)	1761
Halorhodospira	1483
Rhodovulum	1285
unclassified (derived from Desulfobacteraceae)	1267
Flexithrix	1234
Sphingomonas	1176
Halothiobacillus	1161
Bifidobacterium	1114
Klebsiella	1112
Propionibacterium	1040
Cyclobacterium	1030
Legionella	1006
Paracoccus	988
Methylocystis	958
Thauera	955
Escherichia	921
Photobacterium	910
Nitrospira	882
Sphingobium	846
unclassified (derived from Epsilonproteobacteria)	836
Flavobacterium	815
Gardnerella	813
Hahella	801
Gluconobacter	742
unclassified (derived from Rhodobacteraceae)	737
Thioclava	731
unclassified (derived from Rhodospirillaceae)	700
Bacillus	681
Salipiger	681
Corynebacterium	666
Coxiella	636
Zymomonas	630
Halobacillus	629
Ruegeria	602
Nitrosococcus	589
Synechococcus	572
Xanthomonas	560
Alistipes	538
Atopobium	527
Rhodospirillum	524
Microbacterium	503
Tenacibaculum	493
Acidothermus	490
Petrotoga	490
Burkholderia	474
Robiginitalea	461
unclassified (derived from Rhizobiales)	450
Mycobacterium	448
Candidatus Magnetobacterium	436
Aquimarina	421
Hyphomonas	413
Roseomonas	390
Roseobacter	377
Desulfobulbus	377
Loktanella	373
Campylobacter	353
Methylophaga	353
Desulfobacterium	352
Methylobacterium	343
Rhodothermus	342
Serratia	340
Eubacterium	321
Afifella	315
Pseudoruegeria	315
Leeuwenhoekiella	313
Roseospirillum	312
Pseudonocardia	311
Candidatus Koribacter	306
Marinoscillum	304
Candidatus Solibacter	297
Prolixibacter	293
Methylacidiphilum	287
Halomonas	282
Enhygromyxa	277
Nocardiopsis	276
Treponema	274
Beijerinckia	273
Phaeobacter	272
Cellulomonas	264
Desulfosarcina	262
unclassified (derived from Flavobacteria)	249
Bacteriovorax	247
Shewanella	245
Rikenella	236
Myxococcus	235
Arthrobacter	233
unclassified (derived from Propionibacteriaceae)	233
Pseudomonas	231
Mesorhizobium	224
Rubritalea	223
Capnocytophaga	222
Acidiphilium	214
Acinetobacter	207
Candidatus Cardinium	202
Maricaulis	202
Coenonia	198
Coraliomargarita	198
Thermomonospora	196
Collimonas	188
Myroides	187
Rhodobacter	182
Spirobacillus	179
Tropheryma	175
Dehalogenimonas	173
Geobacillus	171
Alcanivorax	166
Agromyces	165
Sanguibacter	164
Alkaliphilus	164
Kribbella	161
Thermotoga	159
Allochromatium	158
Salegentibacter	157
Acidithiomicrobium	156
Akkermansia	154
Gluconacetobacter	151
Bdellovibrio	148
Desulfohalobium	140
Rathayibacter	139
Azoarcus	139
Gemmatimonas	138
Janibacter	136
Coprothermobacter	135
Pseudoalteromonas	133
Eggerthella	130
Actinobaculum	129
Chlorobium	129
unclassified (derived from Methylocystaceae)	129
unclassified (derived from Betaproteobacteria)	127
Aliivibrio	124
Thermanaerovibrio	124
Sphingobacterium	122
Novosphingobium	118
Gramella	117
unclassified (derived from Bacteroidetes)	117
Hirschia	117
Spirillum	117
Chelativorans	116
Bradyrhizobium	115
Alcaligenes	114
Listonella	114
Elizabethkingia	111
Plesiocystis	109
Leptolyngbya	108
Cystobacter	108
Gordonibacter	106
Rhizobium	106
Reinekea	106
Sorangium	105
Micavibrio	103
Actinotalea	102
Microbulbifer	100
Prosthecochloris	99
Brachybacterium	98
Microscilla	97
Marinomonas	97
Deinococcus	94
Candidatus Neoehrlichia	90
Marinilabilia	89
unclassified (derived from Sphingobacteriaceae)	86
Leptospirillum	85
unclassified (derived from Verrucomicrobiales)	85
Geobacter	83
Haemophilus	82
unclassified (derived from Verrucomicrobiaceae)	81
Ruminococcus	79
Brevibacterium	78
Croceibacter	78
Streptomyces	75
Sinorhizobium	75
Nisaea	74
Pelobacter	74
Microlunatus	73
Desulfococcus	73
Alkalispirillum	73
Caldicellulosiruptor	72
Acetivibrio	71
Desulfatibacillum	70
Azospirillum	69
Chloroflexus	68
Microcystis	68
Chondromyces	68
Dehalococcoides	67
Rhodococcus	66
Kordiimonas	66
Anaeromyxobacter	66
Leifsonia	65
Teredinibacter	65
Spirochaeta	65
Rubrobacter	64
Hymenobacter	64
Lactobacillus	64
Hyphomicrobium	64
Candidatus Protochlamydia	63
Pedobacter	61
Syntrophomonas	61
Desulfotomaculum	60
Methylosinus	60
Marinobacterium	60
Thiolamprovum	60
Slackia	59
Prochlorococcus	59
unclassified (derived from Verrucomicrobia subdivision 3)	58
Saccharophagus	56
Clavibacter	55
Anaplasma	55
Francisella	54
Xylanimonas	53
Rhodobaca	53
Dietzia	52
Methylobacter	51
Desulfonatronum	50
Thiothrix	50
Rhodothalassium	49
Caloramator	48
Hespellia	48
Arcanobacterium	47
Zunongwangia	47
Eikenella	47
unclassified (derived from Alicyclobacillaceae)	45
Peptostreptococcus	45
unclassified (derived from Ruminococcaceae)	44
Ornithobacterium	43
Azorhizobium	43
Oceanimonas	42
Chlorobaculum	41
Marinobacter	41
Desulfofaba	40
Leptotrichia	38
Geothermobacter	38
Cellvibrio	38
Okibacterium	37
Rhodopirellula	37
Ensifer	37
Granulibacter	37
Faecalibacterium	36
Lysinibacillus	35
Moorella	35
Lentisphaera	35
Oxalobacter	35
Nocardia	34
Arenibacter	34
Laceyella	34
Enterococcus	34
Nannocystis	34
Nitratiruptor	34
unclassified (derived from Oceanospirillales)	34
Actinocorallia	33
Fusobacterium	33
Cellulosimicrobium	32
Nesterenkonia	31
Parachlamydia	31
Haliangium	30
Providencia	30
Hydrogenovibrio	30
Dokdonia	29
Roseivivax	29
Thermomicrobium	28
Butyrivibrio	28
Prosthecomicrobium	28
Ilyobacter	27
Thiorhodovibrio	27
Caedibacter	26
Thiomonas	26
Desulfuromonas	26
Acidobacterium	25
Actinosynnema	25
Neochlamydia	25
Staphylococcus	25
Kosmotoga	25
Candidatus Desulforudis	24
Pseudaminobacter	24
Desulfonauticus	24
Desulfomicrobium	24
Erwinia	24
Flexibacter	23
Acetobacterium	23
Brevundimonas	23
unclassified (derived from Holosporaceae)	23
Pantoea	23
Rickettsiella	23
Micromonospora	22
Nocardioides	22
Bacteroides	22
Candidatus Amoebophilus	22
Afipia	22
Oceanicola	22
Desulfosalina	22
Stenotrophomonas	22
Carnobacterium	21
Erythrobacter	21
Dichelobacter	21
Candidatus Regiella	21
Borrelia	21
Actinoplanes	20
Flammeovirga	20
Dethiobacter	20
Thermoanaerobacter	20
Pseudovibrio	20
Arcobacter	20
Tetrasphaera	19
Agrococcus	19
Cellulophaga	19
Simkania	19
Cyanothece	19
Paenibacillus	19
Peptoniphilus	19
Desulfofrigus	19
Prosthecobacter	19
Streptococcus	18
Fulvimarina	18
Wolbachia	18
Orientia	18
Schlegelella	18
Variovorax	18
Persephonella	17
Anoxybacillus	17
unclassified (derived from Lachnospiraceae)	17
Micrococcus	16
Gloeobacter	16
Virgibacillus	16
Aerococcus	16
Sagittula	16
Magnetospirillum	16
Porphyrobacter	16
Verrucomicrobium	16
Zobellia	15
Weissella	15
Blastomonas	15
Delftia	15
Methylothermus	15
Thiomicrospira	15
Candidatus Paenicardinium	14
Syntrophothermus	14
unclassified (derived from Firmicutes)	14
Propionigenium	14
Isosphaera	14
Rhodoplanes	14
Acetobacter	14
Acidovorax	14
Marichromatium	14
Photorhabdus	14
Yersinia	14
unclassified (derived from Verrucomicrobia)	14
Terrimonas	13
Waddlia	13
Gemella	13
Thermaerobacter	13
Epulopiscium	13
Natranaerobius	13
Caldanaerobacter	13
Acidaminococcus	13
Hoeflea	13
Ketogulonicigenium	13
Sulfitobacter	13
Corallococcus	13
Ectothiorhodospira	13
Enterobacter	13
Thiohalomonas	13
Mycoplasma	13
unclassified (derived from Thermomonosporaceae)	12
Spirosoma	12
Alicyclobacillus	12
Brevibacillus	12
Thermodesulfovibrio	12
Novispirillum	12
Comamonas	12
Nitrococcus	12
Pasteurella	12
Thiohalorhabdus	12
Thermodesulfobacterium	12
Dolichospermum	11
Aneurinibacillus	11
Dorea	11
Pannonibacter	11
Glaciecola	11
Methylohalobius	11
Anaerofustis	10
unclassified (derived from Clostridiales)	10
Halarsenatibacter	10
Chromobacterium	10
Thermodesulforhabdus	10
Alteromonas	10
Aggregatibacter	10
Prevotella	9
Chryseobacterium	9
Halanaerobium	9
Ralstonia	9
Thiobacillus	9
Lebetimonas	9
Aeromonas	9
Idiomarina	9
Mariprofundus	9
Actinopolyspora	8
Lentzea	8
Tsukamurella	8
Enterorhabdus	8
Psychroflexus	8
Sphaerobacter	8
Geminocystis	8
Trichodesmium	8
Thermus	8
Dictyoglomus	8
Leuconostoc	8
Tissierella	8
Roseovarius	8
Thiocapsa	8
Thiophaeococcus	8
Oleispira	8
Actinobacillus	8
Fervidobacterium	8
Acidimicrobium	7
Segniliparus	7
Sporocytophaga	7
Chitinophaga	7
unclassified (derived from Chroococcales)	7
Cylindrospermum	7
Anaerobacillus	7
Listeria	7
Veillonella	7
Marinosulfonomonas	7
Verminephrobacter	7
unclassified (derived from Campylobacteraceae)	7
Thiohalocapsa	7
Shigella	7
Cycloclasticus	7
Thiohalophilus	7
Amycolatopsis	6
Saccharomonospora	6
Thermobispora	6
Actinomadura	6
Collinsella	6
Flectobacillus	6
Polaribacter	6
unclassified (derived from Candidatus Poribacteria)	6
Candidatus Fritschea	6
Calothrix	6
Amphibacillus	6
Granulicatella	6
Caldanaerobius	6
Dialister	6
Citreicella	6
unclassified (derived from Comamonadaceae)	6
Nitrosomonas	6
Syntrophobacter	6
Ferrimonas	6
Candidatus Curculioniphilus	6
Salinisphaera	6
Candidatus Phytoplasma	6
Stackebrandtia	5
Gordonia	5
Spirillospora	5
Conexibacter	5
Sulfurihydrogenibium	5
unclassified (derived from Flavobacteriaceae)	5
Chamaesiphon	5
Lyngbya	5
Phormidium	5
Thermoactinomyces	5
Soehngenia	5
Symbiobacterium	5
Roseburia	5
Anderseniella	5
Geminicoccus	5
Leptothrix	5
unclassified (derived from Nitrosomonadaceae)	5
Candidatus Tremblaya	5
Desulfobotulus	5
Halochromatium	5
unclassified (derived from Pasteurellaceae)	5
Actinomyces	4
Kocuria	4
Turicella	4
unclassified (derived from Actinobacteria (class))	4
Anabaenopsis	4
Trichormus	4
Pseudanabaena	4
Acaryochloris	4
Meiothermus	4
Exiguobacterium	4
Helcococcus	4
Heliobacterium	4
Carboxydothermus	4
Mitsuokella	4
Blastochloris	4
unclassified (derived from Rhodobacterales)	4
Rhodovibrio	4
Neorickettsia	4
unclassified (derived from Rhodocyclaceae)	4
Helicobacter	4
Lamprocystis	4
Cronobacter	4
Candidatus Portiera	4
Neptuniibacter	4
Candidatus Thiobios	4
Magnetococcus	4
Leptonema	4
Opitutus	4
unclassified (derived from Acidobacteria)	3
Kineococcus	3
Leucobacter	3
unclassified (derived from Actinomycetales)	3
Riemerella	3
Saprospira	3
Anabaena	3
Nostoc	3
Geitlerinema	3
Chroococcidiopsis	3
Prochlorothrix	3
Oceanobacillus	3
Pasteuria	3
Anaerococcus	3
Fusibacter	3
Lachnospira	3
Dehalobacter	3
Planctomyces	3
Phenylobacterium	3
unclassified (derived from Hyphomonadaceae)	3
Pelagibaca	3
Stappia	3
Rickettsia	3
Candidatus Midichloria	3
Curvibacter	3
Mitsuaria	3
Caminibacter	3
Chromatium	3
Thermochromatium	3
Thioflavicoccus	3
Thioalkalivibrio	3
Enterovibrio	3
Catenuloplanes	2
Thermobifida	2
Cryptobacterium	2
Tolypothrix	2
Limnothrix	2
Microcoleus	2
Oscillatoria	2
Pleurocapsa	2
Fischerella	2
unclassified (derived from Cyanobacteria)	2
Denitrovibrio	2
Flexistipes	2
Sporosarcina	2
Lactococcus	2
Tepidimicrobium	2
Finegoldia	2
Thermacetogenium	2
Erysipelothrix	2
Holdemania	2
unclassified (derived from Erysipelotrichaceae)	2
Rhodobium	2
Nereida	2
Pseudorhodobacter	2
Phaeospirillum	2
Rubrivivax	2
Methylovorus	2
Kingella	2
Neisseria	2
Desulfobacula	2
Desulfurivibrio	2
unclassified (derived from Desulfovibrionales)	2
Bowmanella	2
Thiococcus	2
Salmonella	2
Tatumella	2
Methylomonas	2
Gallibacterium	2
Mannheimia	2
Phocoenobacter	2
Dechloromarinus	2
Thermodesulfatator	2
Chthoniobacter	2
Candidatus Chloracidobacterium	1
Actinokineospora	1
Geodermatophilus	1
Jonesia	1
Candidatus Rhodoluna	1
Nakamurella	1
Prauserella	1
Kitasatospora	1
Nonomuraea	1
Streptosporangium	1
Actinoallomurus	1
Porphyromonas	1
Mariniflexile	1
unclassified (derived from Simkaniaceae)	1
Gloeothece	1
Halothece	1
Arthrospira	1
Spirulina	1
Deferribacter	1
Fibrobacter	1
Natronobacillus	1
Kurthia	1
Ureibacillus	1
Sporolactobacillus	1
Pullulanibacillus	1
Atopostipes	1
Oenococcus	1
unclassified (derived from Clostridiaceae)	1
Sporanaerobacter	1
Shuttleworthia	1
Desulfitobacterium	1
Ethanoligenens	1
Thermoanaerobacterium	1
Bulleidia	1
Megamonas	1
Pectinatus	1
Pseudochrobactrum	1
Thalassobius	1
Tistrella	1
Ehrlichia	1
Achromobacter	1
Polaromonas	1
Duganella	1
Nitrosovibrio	1
Malonomonas	1
unclassified (derived from Alteromonadaceae)	1
Thiodictyon	1
Alkalilimnicola	1
Plesiomonas	1
Proteus	1
Rahnella	1
Xenorhabdus	1
Methylocaldum	1
Bermanella	1
Neptunomonas	1
Psychrobacter	1
Salinivibrio	1
Leptospira	1
Dethiosulfovibrio	1
Jonquetella	1
Pyramidobacter	1
Acholeplasma	1
Thermosipho	1

## Sheet: Species hits
Species	Number of hits
uncultured bacterium	118245
uncultured delta proteobacterium	15813
uncultured alpha proteobacterium	12149
uncultured gamma proteobacterium	9087
Agrobacterium tumefaciens	3451
Dyella japonica	2674
uncultured proteobacterium	2669
Methylococcus capsulatus	2321
Frankia sp.	2307
Candidatus Liberibacter asiaticus	2231
Rhodopseudomonas palustris	1809
Desulfuromonadales bacterium Tc37	1761
Ochrobactrum tritici	1735
uncultured marine bacterium	1723
Bartonella grahamii	1646
Saccharopolyspora rectivirgula	1571
Halorhodospira halophila	1483
Saccharopolyspora spinosa	1412
Desulfovibrio alaskensis	1305
uncultured Desulfobacteraceae bacterium	1267
Flexithrix dorotheae	1234
Sphingomonas melonis	1117
Klebsiella pneumoniae	1110
Cyclobacterium marinum	1030
Legionella pneumophila	989
Methylocystis rosea	907
Propionibacterium freudenreichii	903
Paracoccus sp. R-24652	891
Candidatus Nitrospira defluvii	882
Photobacterium damselae	855
Sphingobium yanoikuyae	846
uncultured Ochrobactrum sp.	841
uncultured epsilon proteobacterium	836
Gardnerella vaginalis	813
Hahella chejuensis	801
Escherichia albertii	780
Gluconobacter oxydans	742
Thioclava pacifica	731
uncultured Rhodobacteraceae bacterium	702
uncultured Rhodospirillaceae bacterium	700
Salipiger mucosus	681
Cytophaga sp. I-762	667
Thauera sp. MZ1T	663
Halothiobacillus neapolitanus	656
Olavius ilvae Delta 1 endosymbiont	645
Zymomonas mobilis	630
Vibrio aestuarianus	618
Coxiella burnetii	610
Nitrosococcus oceani	587
uncultured soil bacterium	563
Rhodovulum adriaticum	528
Xanthomonas axonopodis	525
Saccharopolyspora hirsuta	497
Acidothermus cellulolyticus	490
Rhodovulum marinum	486
Petrotoga mobilis	485
Robiginitalea biformata	461
uncultured Rhizobiales bacterium	449
uncultured forest soil bacterium	445
Bartonella bacilliformis	444
Candidatus Magnetobacterium bavaricum	436
Halothiobacillus hydrothermalis	436
Aquimarina intermedia	421
Hyphomonas neptunium	413
Alistipes finegoldii	394
Roseomonas cervicalis	390
Cytophaga sp. I-2029	381
Vibrio alginolyticus	374
Loktanella hongkongensis	362
Halobacillus sp. S19-3	361
Ruegeria pomeroyi	360
Saccharopolyspora hordei	350
unidentified proteobacterium	346
Methylophaga thiooxydans	345
Rhodothermus marinus	342
Tenacibaculum mesophilum	340
Bifidobacterium minimum	318
Cytophaga sp. T-588	315
Afifella marina	315
Pseudoruegeria sp. HD-43	315
Roseospirillum parvum	312
Candidatus Koribacter versatilis	306
Marinoscillum furvescens	304
Candidatus Solibacter usitatus	297
Atopobium minutum	293
Prolixibacter bellariivorans	293
Thauera sp. 28	292
Methylobacterium nodulans	290
Methylacidiphilum fumariolicum	287
Rhodospirillum rubrum	286
candidate division TM7 genomosp. GTL1	286
Enhygromyxa salina	277
Vibrio tapetis	276
Beijerinckia indica	273
Phaeobacter gallaeciensis	272
Clostridium hathewayi	263
uncultured Desulfobacterium sp.	263
Pseudonocardia thermophila	260
Serratia proteamaculans	255
Clostridium sp. L2-50	250
Leeuwenhoekiella marinoflava	244
marine bacterium MBIC1357	243
Burkholderia phenazinium	243
Flavobacterium sp.	240
Rikenella microfusus	236
Flavobacterium johnsoniae	236
Atopobium vaginae	234
Myxococcus fulvus	234
Propionibacteriaceae bacterium MOB600	233
Campylobacter sp. 86/06	233
Cytophaga sp.	231
Bacillus subtilis	230
Cellulomonas bogoriensis	225
Corynebacterium bovis	224
Bifidobacterium pullorum	224
Halomonas salina	219
Corynebacterium variabile	215
Roseobacter sp. MED193	211
Rhodospirillum centenum	205
Ruegeria lacuscaerulensis	203
Maricaulis maris	202
Coenonia anatina	198
Coraliomargarita akajimensis	198
Thermomonospora curvata	196
Halobacillus trueperi	192
Burkholderia ambifaria	191
Collimonas fungivorans	188
Vibrio proteolyticus	187
Acidiphilium cryptum	186
Desulfosarcina cetonica	186
Microbacterium aerolatum	183
Spirobacillus cienkowskii	179
Clostridium sporogenes	177
Tropheryma whipplei	175
Myroides odoratimimus	175
Dehalogenimonas lykanthroporepellens	173
Arthrobacter chlorophenolicus	172
Desulfovibrio acrylicus	170
Desulfobulbus sp. DSM 2033	166
Sanguibacter keddieii	164
Cytophaga sp. MBIC04663	162
Mycobacterium vanbaalenii	158
Desulfovibrio sp. TBP-1	158
Bifidobacterium adolescentis	157
Salegentibacter salegens	157
Acidithiomicrobium sp. P2	156
Microbacterium oxydans	156
Akkermansia muciniphila	154
uncultured Desulfobulbus sp.	153
Vibrio harveyi	153
Nocardiopsis kunsanensis	152
Geobacillus kaustophilus	152
uncultured rumen bacterium	152
Thiobacillus prosperus	151
Bdellovibrio bacteriovorus	148
Eubacterium ramulus	147
Candidatus Cardinium hertigii	145
Bacteriovorax sp. PS52B	145
unidentified sulfate-reducing bacterium	145
Alistipes putredinis	144
Rhodobacter sp. DQ12-45T	144
Clostridium cochlearium	141
Escherichia coli	141
Rubritalea sp. YM29-130	141
Rathayibacter festucae	139
Bifidobacterium sp. JEMLUCVII-1	138
Gemmatimonas aurantiaca	138
Rhodovulum visakhapatnamense	138
Gluconacetobacter hansenii	136
Agromyces salentinus	135
Coprothermobacter proteolyticus	135
Janibacter sp. XJ-1	134
gamma proteobacterium NOR51-B	134
Thermotoga thermarum	134
Tenacibaculum maritimum	133
Pseudomonas migulae	133
sulfur-oxidizing bacterium NDII1.2	133
Eggerthella lenta	130
gamma proteobacterium HTCC5015	130
Actinobaculum schaalii	129
Desulfovibrio indonesiensis	129
Shewanella violacea	129
uncultured beta proteobacterium	127
Allochromatium vinosum	125
Synechococcus sp. WH 7803	124
Aliivibrio fischeri	124
Thermanaerovibrio acidaminovorans	124
Synechococcus sp. G4.1	123
Synechococcus sp. RS9914	123
Rhodovulum sulfidophilum	123
Cytophaga sp. MBIC04693	122
Chlorobium phaeobacteroides	121
Clostridium proteolyticum	119
Azoarcus sp. BH72	119
Kribbella flavida	117
Cytophaga hutchinsonii	117
Gramella forsetii	117
marine CFB-group bacterium MBIC01599	117
Hirschia baltica	117
Spirillum volutans	117
Pseudoalteromonas ruthenica	117
Acinetobacter genomosp. 13TU	116
endosymbiont of Ridgeia piscesae	114
Chelativorans multitrophicus	113
Listonella anguillarum	113
Capnocytophaga canimorsus	112
Alcaligenes faecalis	112
Elizabethkingia meningoseptica	111
Bacillus simplex	109
Plesiocystis pacifica	109
Alkaliphilus transvaalensis	108
Angiococcus disciformis	108
Desulfohalobium retbaense	107
Gordonibacter pamelaeae	106
Candidatus Bartonella rudakovii	106
Reinekea blandensis	106
Sorangium cellulosum	105
Nocardiopsis dassonvillei	104
Leptolyngbya valderiana	104
Micavibrio sp. EPB	103
Actinotalea fermentans	102
Corynebacterium suicordis	99
Clostridium novyi	98
Microbacterium dextranolyticum	97
Microscilla marina	97
Prosthecochloris aestuarii	95
Campylobacter upsaliensis	95
Shewanella amazonensis	93
Bifidobacterium bombi	90
Sphingobacterium multivorum	90
Clostridium ultunense	90
Marinilabilia salmonicolor	89
Alcanivorax borkumensis	89
Synechococcus sp.	87
Sphingobacteriaceae bacterium SOC A20(36)	86
Verrucomicrobiae bacterium DG1235	85
Marinomonas sp. MWYL1	84
uncultured Roseobacter sp.	83
gamma proteobacterium HRh1	83
Cytophaga sp. I-482	82
Cytophaga sp. I-976	82
Deinococcus grandis	82
Mesorhizobium chacoense	82
Rhizobium leguminosarum	82
Rubritalea sabuli	82
Flavobacterium aquatile	81
Flavobacterium sp. S1	81
Desulfobacterium zeppelinii	81
Verrucomicrobiaceae bacterium CHC12	80
Clostridium estertheticum	79
Croceibacter atlanticus	78
Treponema zioleckii	78
Synechococcus elongatus	77
Capnocytophaga gingivalis	76
Desulfosarcina variabilis	76
Bifidobacterium asteroides	75
methanotroph E10	75
unidentified marine eubacterium	75
Nisaea denitrificans	74
Vibrio sp. 0908	74
marine gamma proteobacterium HTCC2148	74
Microlunatus phosphovorus	73
Treponema parvum	73
Brevibacterium casei	72
Acetivibrio cellulolyticus	71
Alkalispirillum sp. Z 7008	71
endosymbiont of Riftia pachyptila	71
Mycobacterium elephantis	70
Propionibacterium thoenii	70
Flavobacterium sp. BH12.12	70
Clostridium aminophilum	70
Leeuwenhoekiella blandensis	69
Chloroflexus aurantiacus	68
Dehalococcoides ethenogenes	67
uncultured Dehalococcoides sp.	67
Leptospirillum ferrooxidans	67
Sinorhizobium meliloti	67
Candidatus Neoehrlichia mikurensis	67
delta proteobacterium PL12	67
Mycobacterium sp. JS624	66
Kordiimonas gwangyangensis	66
Anaeromyxobacter dehalogenans	66
Chondromyces crocatus	66
Leifsonia aquatica	65
Clostridium difficile	65
Desulfatibacillum aliphaticivorans	65
Teredinibacter turnerae	65
Spirochaeta thermophila	65
Rubrobacter xylanophilus	64
Azospirillum amazonense	64
uncultured Hyphomicrobium sp.	63
Halothiobacillus kellyi	63
Haemophilus ducreyi	63
Halomonas halophila	62
Acinetobacter johnsonii	62
Mesorhizobium sp. SCAU13	61
Serratia grimesii	61
Vibrio mytili	61
Treponema sp.	61
Thiolamprovum pedioforme	60
Vibrio vulnificus	60
Synechococcus sp. PCC 7920	59
Prochlorococcus marinus	59
gamma proteobacterium HTCC2207	59
candidate division TM7 single-cell isolate TM7a	59
bacterium Ellin514	58
Cardinium endosymbiont of Encarsia inaron	57
endosymbiont of Vestimentiferan tubeworm	57
Propionibacterium acnes	56
Alkaliphilus oremlandii	56
Saccharophagus degradans	56
Clavibacter michiganensis	55
Hymenobacter rigui	54
Roseobacter sp. AzwK-3b	54
Bacteriovorax sp. MIA2	54
Brachybacterium faecium	53
Xylanimonas cellulosilytica	53
Clostridium botulinum	53
Rhodobaca bogoriensis	53
Bradyrhizobium japonicum	52
Methylobacterium sp. 4-46	52
alpha proteobacterium BAL199	52
magnetite-containing magnetic vibrio	52
Microbacterium phyllosphaerae	51
Novosphingobium nitrogenifigens	51
Desulfobulbus rhabdoformis	51
Marinobacterium stanieri	51
uncultured Methylobacter sp.	51
Desulfonatronum lacustre	50
Caldicellulosiruptor saccharolyticus	49
Rhodothalassium salexigens	49
Flavobacterium psychrophilum	48
Caloramator fervidus	48
Desulfovibrio desulfuricans	48
Microbulbifer hydrolyticus	48
Zunongwangia profunda	47
Syntrophomonas cellicola	47
Eikenella corrodens	47
Candidatus Ruthia magnifica	47
Flavobacterium sp. '80m A1 isolate-4'	46
Clostridium asparagiforme	46
Clostridium paradoxum	46
Anaplasma phagocytophilum	46
Bacteriovorax sp. NZ7	46
Vibrio sp.	46
Brachybacterium paraconglomeratum	45
Bacillus tusciae	45
Clostridium bifermentans	45
Peptostreptococcus anaerobius	45
Bacillus hwajinpoensis	44
Bacillus licheniformis	44
Clostridium phytofermentans	44
Vibrio rotiferianus	44
Vibrio sp. R-78	44
Kribbella jejuensis	43
Cytophaga sp. MBIC04684	43
Ornithobacterium rhinotracheale	43
Halobacillus salinus	43
Ruminococcaceae bacterium D16	43
Azorhizobium doebereinerae	43
Desulfococcus biacutus	43
Desulfovibrio dechloracetivorans	43
Vibrio parahaemolyticus	43
Ruminococcus bromii	42
Novosphingobium aromaticivorans	42
Pelobacter carbinolicus	42
Oceanimonas sp. Be07	42
Corynebacterium glutamicum	41
Chlorobaculum macestae	41
Clostridium sordellii	41
Thiothrix nivea	41
Bifidobacterium bifidum	40
uncultured Bradyrhizobium sp.	40
Cellulomonas flavigena	39
Protochlamydia naegleriophila	39
Clostridium cylindrosporum	39
Eubacterium rectale	39
bacterium enrichment culture clone N47	39
Geothermobacter ehrlichii	38
Cellvibrio mixtus	38
Vibrio azureus	38
Vibrio natriegens	38
carbazole-degrading bacterium OC13S	38
Okibacterium fritillariae	37
Mycobacterium sp. JLS	37
Mycobacterium sp. KMS	37
Microcystis flos-aquae	37
Mesorhizobium sp. LPYR2	37
Ensifer adhaerens	37
Granulibacter bethesdensis	37
Vibrio halioticoli	37
Dietzia sp. H0	36
Streptomyces africanus	36
Faecalibacterium prausnitzii	36
Leptotrichia trevisanii	36
Methylosinus acidophilus	36
Ruegeria atlantica	36
Desulfofaba gelida	36
Clostridium sticklandii	35
Moorella thermoacetica	35
Lentisphaera araneosa	35
Oxalobacter formigenes	35
Microbulbifer agarilyticus	35
Vibrio mediterranei	35
Arenibacter latericius	34
Eubacterium coprostanoligenes	34
Nannocystis exedens	34
Alcanivorax hongdengensis	34
uncultured SUP05 cluster bacterium	34
Pedobacter sp. KP-2	33
Laceyella sacchari	33
Desulfohalobium utahense	33
Geobacter humireducens	33
Mycobacterium chelonae	32
Nocardia cummidelens	32
Cellulosimicrobium cellulans	32
Cytophaga sp. I-601	32
Bacillus litoralis	32
Rhodopirellula sp. SM48	32
Nitratiruptor tergarcus	32
Treponema socranskii	32
Slackia exigua	31
Parachlamydia acanthamoebae	31
Paracoccus halophilus	31
Olavius ilvae Delta 3 endosymbiont	31
Nesterenkonia sp. AN1	30
Clostridium methylpentosum	30
Eubacterium saphenum	30
Hespellia stercorisuis	30
Desulfococcus multivorans	30
Francisella sp. TX077308	30
Hydrogenovibrio marinus	30
Vibrio diazotrophicus	30
Dokdonia donghaensis	29
Enterococcus casseliflavus	29
Sphingomonas sp.	29
Pseudomonas fluorescens	29
Vibrio fortis	29
Oligobrachia mashikoi endosymbiont C	29
Arthrobacter sp. 'SMCC G993'	28
Slackia heliotrinireducens	28
Thermomicrobium roseum	28
Butyrivibrio crossotus	28
Prosthecomicrobium pneumaticum	28
Roseivivax halodurans	28
Acidiphilium sp. DX1-13	28
Arthrobacter sp. BA-5-17	27
Actinocorallia aurantiaca	27
Synechococcus sp. T7cc1	27
Ilyobacter tartaricus	27
Thiorhodovibrio winogradskyi	27
Cytophaga sp. MBIC01539	26
Capnocytophaga ochracea	26
Sphingobacterium thalpophilum	26
Clostridium cellobioparum	26
Clostridium kluyveri	26
Clostridium polysaccharolyticum	26
Desulfotomaculum putei	26
Methylocystis parvus	26
Caedibacter caryophilus	26
Burkholderia sp. 13	26
Thiomonas intermedia	26
Pelobacter acidigallici	26
Allochromatium sp. MT6010	26
carbazole-degrading bacterium OC11S	26
Acidobacterium capsulatum	25
Arcanobacterium phocae	25
Actinosynnema mirum	25
Mycobacterium neoaurum	25
Neochlamydia hartmannellae	25
Microcystis sp. AICB 35	25
Bacillus infernus	25
uncultured Geobacter sp.	25
Kosmotoga olearia	25
Cytophaga sp. MBIC04665	24
Pedobacter sp. MJ11	24
Candidatus Protochlamydia amoebophila	24
Bacillus aquimaris	24
Clostridium acetobutylicum	24
Candidatus Desulforudis audaxviator	24
Pseudaminobacter salicylatoxidans	24
Paracoccus marcusii	24
Rhodospirillum sulfurexigens	24
Erwinia persicina	24
Coxiella cheraxi	24
Agromyces sp. KY5R	23
Pseudonocardia zijingensis	23
Clostridium thermocellum	23
Acetobacterium carbinolicum	23
Eubacterium eligens	23
Bradyrhizobium elkanii	23
Candidatus Neoehrlichia lotoris	23
endosymbiont of Acanthamoeba sp. UWC36	23
Rickettsiella grylli	23
Vibrio sp. FALF296	23
Treponema pedis	23
uncultured sulfate-reducing bacterium	23
Arcanobacterium haemolyticum	22
Candidatus Amoebophilus asiaticus	22
Bacillus megaterium	22
Clostridium scindens	22
Afipia broomeae	22
methanotroph WI-13	22
Oceanicola granulosus	22
Sphingomonas sp. TFD44	22
Desulfosalina propionicus	22
Desulfuromonas chloroethenica	22
Vibrio neptunius	22
Stenotrophomonas maltophilia	22
Nocardioides albus	21
Clostridium malenominatum	21
Roseobacter denitrificans	21
Desulfomicrobium thermophilum	21
Dichelobacter nodosus	21
Candidatus Regiella insecticola	21
Pseudomonas oleovorans	21
Vibrio sp. FALF230	21
Borrelia andersonii	21
Bifidobacterium catenulatum	20
Flammeovirga aprica	20
Tenacibaculum ovolyticum	20
Bacillus cereus	20
Lysinibacillus sphaericus	20
Dethiobacter alkaliphilus	20
Paracoccus denitrificans	20
Pseudovibrio sp. JE062	20
Azoarcus tolulyticus	20
Azoarcus toluvorans	20
Haliangium ochraceum	20
Vibrio gallicus	20
Tetrasphaera jenkinsii	19
Agrococcus jenensis	19
Actinoplanes garbadinensis	19
Rhodococcus sp.	19
Simkania negevensis	19
Clostridium cellulolyticum	19
Caldicellulosiruptor lactoaceticus	19
uncultured Desulfovibrio sp.	19
Vibrio sp. Ex25	19
Vibrio sp. FAL1126	19
Prosthecobacter vanneervenii	19
Flexibacter elegans	18
Carnobacterium maltaromaticum	18
Clostridium tertium	18
Hespellia porcina	18
Thermoanaerobacter uzonensis	18
Fulvimarina pelagi	18
Rhodopseudomonas julia	18
Wolbachia pipientis	18
Orientia tsutsugamushi	18
Schlegelella sp. KB1a	18
Variovorax paradoxus	18
Desulfovibrio aespoeensis	18
Desulfovibrio cuneatus	18
Alcanivorax venustensis	18
Photobacterium profundum	18
Photobacterium sp. COX	18
Corynebacterium durum	17
Bifidobacterium pseudocatenulatum	17
Persephonella marina	17
Anoxybacillus flavithermus	17
Eubacterium sp. WAL 14571	17
Marvinbryantia formatexigens	17
Methylosinus sp. LW4	17
Desulfovibrio africanus	17
Pantoea agglomerans	17
Serratia marcescens	17
Acinetobacter calcoaceticus	17
Mycobacterium chlorophenolicum	16
Cellulophaga fucicola	16
Gloeobacter violaceus	16
Cyanothece sp. ATCC 51142	16
Bacillus niacini	16
Clostridium glycolicum	16
Clostridium perfringens	16
Bartonella quintana	16
methanotroph FL20	16
Sagittula stellata	16
uncultured Magnetospirillum sp.	16
Porphyrobacter tepidarius	16
Novosphingobium subterraneum	16
Arcobacter mytili	16
Microbulbifer elongatus	16
Providencia stuartii	16
Haemophilus influenzae	16
Vibrio sp. 1B04	16
Xanthomonas albilineans	16
Oligobrachia mashikoi endosymbiont F	16
Thermotoga neapolitana	16
Corynebacterium matruchotii	15
Rhodococcus fascians	15
Bacteroides capillosus	15
Zobellia uliginosa	15
Lysinibacillus fusiformis	15
Clostridium beijerinckii	15
Clostridium disporicum	15
Brevundimonas vesicularis	15
Rhizobium sp. TJ172	15
Blastomonas natatoria	15
Desulfofrigus sp. HRS-La3x	15
Geobacter hydrogenophilus	15
Methylothermus thermalis	15
Alcanivorax sp. S2-11	15
Thiomicrospira thermophila	15
Micromonospora echinospora	14
Nocardiopsis baichengensis	14
Bifidobacterium cuniculi	14
Candidatus Paenicardinium endonii	14
Synechococcus sp. MW74D3	14
Paenibacillus pabuli	14
Aerococcus viridans	14
Clostridium limosum	14
Desulfotomaculum aeronauticum	14
Syntrophothermus lipocalidus	14
uncultured Firmicutes bacterium	14
Propionigenium modestum	14
Isosphaera pallida	14
Rhodoplanes elegans	14
Mesorhizobium sp. ICMP 12690	14
Acetobacter pasteurianus	14
Campylobacter hominis	14
Marinobacter hydrocarbonoclasticus	14
Marichromatium purpuratum	14
Photorhabdus asymbiotica	14
Providencia alcalifaciens	14
Yersinia pestis	14
uncultured Pseudomonas sp.	14
Verrucomicrobium spinosum	14
uncultured Verrucomicrobia bacterium	14
Waddlia chondrophila	13
Gemella haemolysans	13
Weissella minor	13
Thermaerobacter marianensis	13
Eubacterium sp. WAL 17363	13
Ruminococcus gnavus	13
Natranaerobius thermophilus	13
Caldanaerobacter subterraneus	13
Fusobacterium equinum	13
Hoeflea phototrophica	13
Sulfitobacter guttiformis	13
Desulfonauticus autotrophicus	13
Desulfovibrio alkalitolerans	13
Corallococcus exiguus	13
Marinobacter santoriniensis	13
Pseudomonas aeruginosa	13
Streptomyces sparsogenes	12
actinomycete 7501	12
Bifidobacterium angulatum	12
Spirosoma linguale	12
Bacillus sp. SH3	12
Lactobacillus murinus	12
Clostridium butyricum	12
Leptospirillum ferriphilum	12
Methylocystis sp. M	12
Mesorhizobium loti	12
Rhodobacteraceae bacterium HTCC2150	12
alpha proteobacterium MBIC3951	12
Novospirillum itersonii	12
Delftia acidovorans	12
Nitrococcus mobilis	12
Xanthomonas perforans	12
Thiohalomonas nitratireducens	12
Thiohalorhabdus denitrificans	12
Thermodesulfobacterium thermophilum	12
Rhodococcus opacus	11
Propionibacterium acidifaciens	11
Pseudonocardia chloroethenivorans	11
Flavobacterium columnare	11
Dolichospermum circinale	11
Bacillus anthracis	11
Virgibacillus halophilus	11
Aneurinibacillus aneurinilyticus	11
Brevibacillus thermoruber	11
Clostridium carnis	11
Clostridium sp. SS2/1	11
Dorea formicigenerans	11
Desulfotomaculum thermosapovorans	11
Methylocystis sp. SD3-5	11
Loktanella vestfoldensis	11
Pannonibacter phragmitetus	11
Rhodobacter blasticus	11
Rhodobacter sphaeroides	11
Desulfonauticus submarinus	11
Glaciecola mesophila	11
Methylohalobius sp. IT-9	11
Pasteurella pneumotropica	11
sulfur-oxidizing bacterium OBII5	11
Pseudonocardia petroleophila	10
Lactobacillus helveticus	10
Clostridium magnum	10
Anaerofustis stercorihominis	10
Ruminococcus obeum	10
Clostridiales genomosp. BVAB3	10
Halarsenatibacter silvermanii	10
Thermodesulfovibrio islandicus	10
Ochrobactrum anthropi	10
Ketogulonicigenium vulgare	10
Rhodobacteraceae bacterium BS110	10
Acidovorax citrulli	10
Chromobacterium violaceum	10
Desulfovibrio halophilus	10
Geobacter sp. M18	10
Haliangium tepidum	10
Thermodesulforhabdus norvegica	10
delta proteobacterium MLMS-1	10
uncultured Enterobacter sp.	10
Marinomonas vaga	10
Aggregatibacter actinomycetemcomitans	10
Vibrio sp. CAIM 994	10
Corynebacterium falsenii	9
Micrococcus luteus	9
Terrimonas ferruginea	9
Alicyclobacillus disulfidooxidans	9
Bacillus sp. w5	9
Halobacillus dabanensis	9
Staphylococcus saprophyticus	9
Peptoniphilus asaccharolyticus	9
Ruminococcus sp. 18P13	9
Fusobacterium periodonticum	9
Rhodospirillum photometricum	9
Erythrobacter litoralis	9
Novosphingobium capsulatum	9
Thiobacillus denitrificans	9
Lebetimonas acidiphila	9
Legionella anisa	9
Francisella tularensis	9
Vibrio areninigrae	9
Vibrio hispanicus	9
Mariprofundus ferrooxydans	9
Actinopolyspora halophila	8
Lentzea violacea	8
Corynebacterium freneyi	8
Mycobacterium montefiorense	8
Chlorobium limicola	8
Sphaerobacter thermophilus	8
Geminocystis herdmanii	8
Trichodesmium erythraeum	8
Thermus aquaticus	8
Dictyoglomus thermophilum	8
Bacillus clausii	8
Halobacillus faecis	8
Staphylococcus haemolyticus	8
Lactobacillus animalis	8
uncultured Streptococcus sp.	8
Clostridium tetanomorphum	8
Tissierella sp. AIP 64.01	8
Eubacterium cellulosolvens	8
Epulopiscium sp. 'N.t. morphotype B'	8
Acidaminococcus fermentans	8
Fusobacterium perfoetens	8
Brevundimonas diminuta	8
methanotroph WI-14	8
Sinorhizobium fredii	8
Rhodobacter veldkampii	8
Gluconacetobacter intermedius	8
Burkholderia sp. RASC	8
Comamonas denitrificans	8
Marinobacter sp. NCE312	8
Marinobacterium sp. KW44	8
Pseudoalteromonas sp. A28	8
Shewanella benthica	8
Thiocapsa marina	8
Thiophaeococcus mangrovi	8
Oleispira antarctica	8
Actinobacillus delphinicola	8
Methylophaga sp. DMS021	8
Photobacterium rosenbergii	8
Vibrio ichthyoenteri	8
Vibrio kanaloae	8
Vibrio sp. R-619	8
Olavius ilvae Gamma 3 endosymbiont	8
Thermotoga lettingae	8
Acidimicrobium ferrooxidans	7
Corynebacterium macginleyi	7
Dietzia kunjamensis	7
Dietzia natronolimnaea	7
Agromyces mediolanus	7
Saccharopolyspora flava	7
Segniliparus rotundus	7
Enterorhabdus mucosicola	7
Sporocytophaga cauliformis	7
Chryseobacterium proteolyticum	7
Chitinophaga pinensis	7
Chroococcales cyanobacterium LEGE 060123	7
Cylindrospermum sp. CENA33	7
Bacillus macyae	7
Bacillus cytotoxicus	7
Bacillus pseudomycoides	7
Bacillus sp. N2a	7
Bacillus sporothermodurans	7
Bacillus thuringiensis	7
Halobacillus litoralis	7
Halobacillus locisalis	7
Listeria monocytogenes	7
Lactobacillus plantarum	7
Leuconostoc lactis	7
Clostridium carboxidivorans	7
Peptoniphilus lacrimalis	7
Syntrophomonas erecta	7
Syntrophomonas wolfei	7
Halanaerobium saccharolyticum	7
Ochrobactrum sp. T63	7
Methylosinus trichosporium	7
methanotroph M13	7
Marinosulfonomonas methylotropha	7
Paracoccus thiocyanatus	7
Roseobacter litoralis	7
uncultured Anaplasma sp.	7
uncultured Ralstonia sp.	7
Desulfobulbus propionicus	7
Olavius algarvensis associated proteobacterium Delta 3	7
Campylobacter gracilis	7
Bacteroides ureolyticus	7
Idiomarina baltica	7
Shigella boydii	7
Pseudomonas jessenii	7
Cycloclasticus oligotrophus	7
Thiothrix unzii	7
Vibrio coralliilyticus	7
Thiohalophilus thiocyanatoxydans	7
Vesicomya cordata gill symbiont	7
Mycoplasma capricolum	7
Corynebacterium sp. NML96-0244	6
Rhodococcus erythropolis	6
Rhodococcus ruber	6
Saccharomonospora azurea	6
Thermobispora bispora	6
Streptomyces tricolor	6
Actinocorallia glomerata	6
Collinsella stercoris	6
Cytophaga sp. MBIC04668	6
Flectobacillus major	6
Myroides odoratus	6
Myroides profundi	6
Candidatus Poribacteria sp. WGA-A3	6
Candidatus Fritschea bemisiae	6
Synechococcus sp. MA0607J	6
Calothrix desertica	6
Amphibacillus sediminis	6
Geobacillus stearothermophilus	6
Granulicatella adiacens	6
Lactobacillus rossiae	6
Streptococcus cristatus	6
Caldanaerobius polysaccharolyticus	6
Dialister micraerophilus	6
Leptospirillum ferrodiazotrophum	6
Citreicella sp. SE45	6
Paracoccus kondratievae	6
Paracoccus versutus	6
Roseovarius tolerans	6
Burkholderia cepacia	6
uncultured Comamonadaceae bacterium	6
Pelobacter acetylenicus	6
Syntrophobacter wolinii	6
Ferrimonas marina	6
Ectothiorhodospira haloalkaliphila	6
Ectothiorhodospira shaposhnikovii	6
uncultured Serratia sp.	6
Legionella jamestowniensis	6
Alcanivorax indicus	6
Pseudomonas luteola	6
Salinisphaera sp. S4-8	6
Francisella noatunensis	6
Vibrio sp. FALZ155	6
Vibrio sp. O2	6
Stackebrandtia nassauensis	5
Micrococcus lylae	5
Mycobacterium peregrinum	5
Mycobacterium sp.	5
Nocardiopsis alba	5
Amycolatopsis sulphurea	5
Spirillospora albida	5
Tsukamurella pulmonis	5
Conexibacter woesei	5
Sulfurihydrogenibium sp. Y04ANG1	5
Flexibacter flexilis	5
Hymenobacter ocellatus	5
Capnocytophaga sputigena	5
Polaribacter sp. MED152	5
Psychroflexus gondwanensis	5
Flavobacteria bacterium BBFL7	5
Chamaesiphon subglobosus	5
Lyngbya aestuarii	5
Bacillus coagulans	5
Geobacillus lituanicus	5
Thermoactinomyces vulgaris	5
Enterococcus durans	5
Lactobacillus delbrueckii	5
Lactobacillus oligofermentans	5
Clostridium purinilyticum	5
Clostridium sartagoforme	5
Soehngenia saccharolytica	5
Symbiobacterium thermophilum	5
Eubacterium limosum	5
Roseburia intestinalis	5
Epulopiscium sp.	5
Acidaminococcus sp. D21	5
Mesorhizobium plurifarium	5
Anderseniella baltica	5
Gluconacetobacter saccharivorans	5
Sphingomonas sp. DS3-1	5
Geminicoccus roseus	5
Verminephrobacter eiseniae	5
Leptothrix cholodnii	5
uncultured Nitrosomonadaceae bacterium	5
Candidatus Tremblaya princeps	5
Desulfatibacillum alkenivorans	5
Desulfobotulus sapovorans	5
Alteromonas sp. X3	5
Marinobacter koreensis	5
Shewanella hanedai	5
Candidatus Curculioniphilus endosymbiont of Curculio robustus	5
Bisgaard Taxon 14	5
Acinetobacter lwoffii	5
Francisella sp. TX077310	5
Vibrio sp. MA35	5
Tomato big bud phytoplasma	5
Fervidobacterium nodosum	5
Petrotoga miotherma	5
Corynebacterium sp. 25850	4
Microbacterium lacticum	4
Arthrobacter phenanthrenivorans	4
Kocuria rhizophila	4
Micromonospora echinofusca	4
Streptomyces yeochonensis	4
Turicella otitidis	4
actinobacterium Aac-100	4
Bacteroides uniformis	4
Pedobacter heparinus	4
Sphingobacterium sp. PM2-P1-29	4
Terrimonas lutea	4
Prosthecochloris vibrioformis	4
Microcystis aeruginosa	4
Anabaenopsis elenkinii	4
Trichormus doliolum	4
Acaryochloris marina	4
Deinococcus proteolyticus	4
Meiothermus silvanus	4
Bacillus firmus	4
Bacillus sonorensis	4
Bacillus sp. GB02-2A	4
Geobacillus toebii	4
Staphylococcus pettenkoferi	4
Butyribacterium methylotrophicum	4
Clostridium aceticum	4
Clostridium pasteurianum	4
Helcococcus kunzii	4
Desulfotomaculum reducens	4
Desulfotomaculum ruminis	4
Ruminococcus albus	4
Carboxydothermus hydrogenoformans	4
Caldicellulosiruptor sp. Rt8B.4	4
Mitsuokella multacida	4
Veillonella dispar	4
Rhodopirellula sp. SM50	4
Blastochloris sulfoviridis	4
Mesorhizobium sp. D246	4
uncultured Rhizobium sp.	4
Rhodobacter azotoformans	4
Rhodobacter capsulatus	4
Rhodovulum imhoffii	4
Rhodobacterales bacterium HTCC2255	4
Rhodovibrio salinarum	4
uncultured Neorickettsia sp.	4
Erythrobacter longus	4
uncultured Acidovorax sp.	4
uncultured Rhodocyclaceae bacterium	4
Desulfobacterium indolicum	4
Desulfofrigus oceanense	4
Desulfuromonas acetoxidans	4
Candidatus Arcobacter sulfidicus	4
Campylobacter jejuni	4
Helicobacter felis	4
Aeromonas caviae	4
Aeromonas hydrophila	4
Pseudoalteromonas sp. 'A1 isolate-2'	4
Shewanella aquimarina	4
Allochromatium phaeobacterium	4
Halochromatium glycolicum	4
Lamprocystis purpurea	4
Thiohalocapsa halophila	4
Halothiobacillus sp. HL1	4
Cronobacter sakazakii	4
Pantoea sp. 1400/07	4
Alcanivorax sp. Haw1	4
Candidatus Portiera aleyrodidarum	4
Photobacterium sp. JT-ISH-224	4
Vibrio fluvialis	4
Vibrio shilonii	4
Xanthomonas campestris	4
Candidatus Thiobios zoothamnicoli	4
Magnetococcus sp. MC-1	4
Leptonema illini	4
Treponema bryantii	4
Opitutus terrae	4
magneto-ovoid bacterium MO-1	4
uncultured Acidobacteria bacterium	3
Actinomyces naeslundii	3
Corynebacterium callunae	3
Corynebacterium pseudogenitalium	3
Corynebacterium sp. NML09-0341	3
Corynebacterium sp. NML94-0380	3
Gordonia malaquae	3
Kineococcus aurantiacus	3
Leucobacter komagatae	3
Microbacterium terregens	3
Micromonospora viridifaciens	3
Mycobacterium austroafricanum	3
Mycobacterium farcinogenes	3
Mycobacterium gordonae	3
Mycobacterium sp. GN-11124	3
Mycobacterium triviale	3
Rhodococcus equi	3
Pseudonocardia sp. SP020602-02	3
Streptomyces clavuligerus	3
Streptomyces nogalater	3
Actinomadura hibisca	3
Tsukamurella paurometabola	3
Corynebacterineae bacterium GWS-BW-H199	3
Bifidobacterium saeculare	3
Bacteroides pectinophilus	3
Prevotella falsenii	3
Prevotella ruminicola	3
Cytophaga sp. T-424	3
Hymenobacter fastidiosus	3
Capnocytophaga cynodegmi	3
Cellulophaga lytica	3
Psychroflexus torquis	3
Riemerella anatipestifer	3
Flavobacteriaceae bacterium 3519-10	3
Saprospira sp. SS98-5	3
Leptolyngbya sp. PCC 7375	3
Pseudanabaena sp. PCC 7367	3
Chroococcidiopsis sp. PCC 6712	3
Prochlorothrix hollandica	3
Deinococcus radiodurans	3
Bacillus amyloliquefaciens	3
Bacillus pseudofirmus	3
Geobacillus sp. 70PC53	3
Oceanobacillus picturae	3
Staphylococcus cohnii	3
Exiguobacterium sp. AT4	3
Carnobacterium sp. AT7	3
Lactobacillus acidophilus	3
Clostridium acidurici	3
Clostridium xylanolyticum	3
Fusibacter paucivorans	3
Eubacterium acidaminophilum	3
Heliobacterium chlorum	3
Lachnospira multipara	3
Dehalobacter sp. WL	3
Veillonella parvula	3
Fusobacterium nucleatum	3
Planctomyces maris	3
Phenylobacterium immobile	3
Chelativorans sp. BNC1	3
Mesorhizobium sp. AC98c	3
Rhizobium sp. Sb2-Nf17	3
Caulobacter sp. MCS18	3
Ketogulonicigenium robustum	3
Pelagibaca bermudensis	3
Stappia stellulata	3
Rickettsia montanensis	3
Candidatus Midichloria mitochondrii	3
Erythrobacter sp. NAP1	3
Erythrobacter sp. SD-21	3
Curvibacter putative symbiont of Hydra magnipapillata	3
Delftia tsuruhatensis	3
Mitsuaria chitosanitabida	3
Nitrosomonas sp. N2005	3
Desulfococcus niacini	3
Desulfofaba hansenii	3
Desulfomicrobium orale	3
Desulfovibrio oxamicus	3
Desulfovibrio vulgaris	3
Caminibacter profundus	3
Alteromonas macleodii	3
Shewanella algae	3
Allochromatium minutissimum	3
Chromatium okenii	3
Thermochromatium tepidum	3
Thioflavicoccus mobilis	3
Thiohalocapsa marina	3
Marinomonas sp. MED121	3
Neptuniibacter sp. antisso-13	3
Acinetobacter baylyi	3
Pseudomonas gessardii	3
Pseudomonas putida	3
Enterovibrio coralii	3
Photobacterium ganghwense	3
Vibrio cholerae	3
Vibrio sp. FALF273	3
Vibrio sp. R-600	3
Vibrio sp. R-671	3
Treponema amylovorum	3
Fervidobacterium gondwanense	3
bacterium rJ1	3
endosymbiont of Sclerolinum contortum	3
Brevibacterium iodinum	2
Brevibacterium linens	2
Brevibacterium mcbrellneri	2
Dietzia maris	2
Gordonia neofelifaecis	2
Janibacter sp. HTCC2649	2
Microbacterium schleiferi	2
Micrococcus sp. TS17	2
Catenuloplanes japonicus	2
Mycobacterium flavescens	2
Rhodococcus jostii	2
Rhodococcus marinonascens	2
Rhodococcus rhodochrous	2
Pseudonocardia hydrocarbonoxydans	2
Streptomyces caeruleus	2
Streptomyces sp.	2
Actinomadura namibiensis	2
Bifidobacterium sp. Eg1	2
Bifidobacterium sp. JEMLUCVIII-4	2
Cryptobacterium curtum	2
Chryseobacterium soldanellicola	2
Flavobacterium sp. SOC A4(12)	2
Flavobacteriaceae bacterium U43	2
Cyanothece sp. WH 8904	2
Microcystis wesenbergii	2
Synechococcus sp. G2.1	2
Synechococcus sp. MW73D5	2
Synechococcus sp. MW74D6	2
Tolypothrix sp. CCMP1185	2
Anabaena sp. BIR370B	2
Geitlerinema sp. Flo1	2
Limnothrix redekei	2
Microcoleus chthonoplastes	2
Oscillatoria sp. CCAP 1459/26	2
Phormidium sp. LMECYA 173	2
Phormidium sp. LMECYA 214	2
Phormidium sp. LMECYA 79	2
Pleurocapsa sp. PCC 7319	2
Fischerella sp. CENA19	2
filamentous thermophilic cyanobacterium tBTRCCn 301	2
Denitrovibrio acetiphilus	2
Flexistipes sinusarabici	2
Deinococcus geothermalis	2
Deinococcus murrayi	2
Alicyclobacillus hesperidum	2
Bacillus coahuilensis	2
Bacillus halmapalus	2
Bacillus macroides	2
Bacillus sp. PL-16	2
Halobacillus aidingensis	2
Virgibacillus koreensis	2
Virgibacillus marismortui	2
Paenibacillus borealis	2
Paenibacillus daejeonensis	2
Candidatus Pasteuria usgae	2
Sporosarcina psychrophila	2
Aerococcus sanguinicola	2
Lactobacillus aviarius	2
Weissella confusa	2
Lactococcus lactis	2
Clostridium aminovalericum	2
Clostridium sp. CYP5	2
Clostridium sp. Kas104-4	2
Clostridium sp. enrichment culture clone 7-25	2
Clostridium tyrobutyricum	2
Tepidimicrobium ferriphilum	2
Anaerococcus prevotii	2
Finegoldia magna	2
Peptoniphilus indolicus	2
Halanaerobium sp. 'sapolanicus'	2
Thermacetogenium phaeum	2
Erysipelothrix rhusiopathiae	2
Holdemania filiformis	2
Eubacterium cylindroides	2
Leptotrichia wadei	2
Thermodesulfovibrio yellowstonii	2
Ochrobactrum pseudintermedium	2
Mesorhizobium ciceri	2
Mesorhizobium mediterraneum	2
Rhizobium galegae	2
Rhodobium orientis	2
Nereida ignava	2
Paracoccus pantotrophus	2
Pseudorhodobacter sp. HDW-19	2
Rhodovulum iodosum	2
Rhodovulum robiginosum	2
Rhodovulum sp. CP-10	2
Roseovarius nubinhibens	2
Gluconacetobacter diazotrophicus	2
Azospirillum sp. TSA63w	2
Phaeospirillum fulvum	2
Erythrobacter sp. S11-13	2
Sphingomonas sp. Alpha4-2	2
marine magnetite-containing magnetic spirillum MMS-1	2
Alcaligenes sp.	2
Comamonas sp. 46	2
uncultured Verminephrobacter sp.	2
Rubrivivax gelatinosus	2
Methylovorus sp. SIP3-4	2
Kingella kingae	2
uncultured Nitrosomonas sp.	2
uncultured Desulfobacula sp.	2
Desulfurivibrio alkaliphilus	2
Desulfovibrio aerotolerans	2
Desulfovibrio portus	2
Desulfovibrio salexigens	2
Desulfovibrio sp. La1H2	2
Desulfovibrio sp. X	2
Desulfovibrionales bacterium Spi55	2
Chondromyces apiculatus	2
Nitratiruptor sp. SB155-2	2
Alteromonas sp.	2
Idiomarina loihiensis	2
Pseudoalteromonas espejiana	2
Pseudoalteromonas nigrifaciens	2
Nitrosococcus halophilus	2
Thiococcus pfennigii	2
Thioalkalivibrio sp. HL-EbGR7	2
Halothiobacillus sp. HL27	2
Enterobacter aerogenes	2
uncultured Klebsiella sp.	2
Pantoea citrea	2
Salmonella bongori	2
Tatumella morbirosei	2
Haemaphysalis longicornis symbiont 47	2
Methylomonas sp. LC 1	2
Gallibacterium anatis	2
Haemophilus parasuis	2
Mannheimia haemolytica	2
Phocoenobacter uteri	2
Acinetobacter baumannii	2
Acinetobacter parvus	2
Francisella cantonensis	2
Thiothrix fructosivorans	2
Photobacterium sp. R-16	2
Vibrio aerogenes	2
Vibrio furnissii	2
Vibrio sp. 12B11	2
Vibrio tubiashii	2
Xanthomonas cucurbitae	2
Dechloromarinus chlorophilus	2
Mycoplasma glycophilum	2
Thermodesulfatator sp. AT1325	2
Chthoniobacter flavus	2
Verrucomicrobium sp. IRVE	2
Candidatus Chloracidobacterium thermophilum	1
Actinomyces oris	1
Actinokineospora riparia	1
Corynebacterium aurimucosum	1
Corynebacterium casei	1
Corynebacterium confusum	1
Corynebacterium coyleae	1
Corynebacterium diphtheriae	1
Corynebacterium imitans	1
Corynebacterium pilosum	1
Corynebacterium renale	1
Corynebacterium riegelii	1
Corynebacterium simulans	1
Corynebacterium thomssenii	1
Corynebacterium xerosis	1
Geodermatophilus obscurus	1
Jonesia denitrificans	1
Candidatus Rhodoluna lacicola	1
Microbacterium aurum	1
Microbacterium esteraromaticum	1
Microbacterium keratanolyticum	1
Microbacterium laevaniformans	1
Microbacterium resistens	1
Microbacterium sp. ITRC1	1
Microbacterium sp. MA1	1
Arthrobacter globiformis	1
Arthrobacter sp. PNP1	1
Nesterenkonia aethiopica	1
Actinoplanes missouriensis	1
Micromonospora sp. SB1-39	1
Mycobacterium asiaticum	1
Mycobacterium fallax	1
Mycobacterium intracellulare	1
Mycobacterium marinum	1
Mycobacterium mucogenicum	1
Mycobacterium novocastrense	1
Mycobacterium phlei	1
Mycobacterium sp. FL04-42-151SpA	1
Mycobacterium wolinskyi	1
Nakamurella multipartita	1
Nocardia asteroides	1
Nocardia coubleae	1
Kribbella sandramycini	1
Nocardioides aromaticivorans	1
Nocardiopsis rosea	1
Thermobifida alba	1
Thermobifida fusca	1
Amycolatopsis sp. GY034	1
Prauserella rugosa	1
Pseudonocardia alaniniphila	1
Pseudonocardia autotrophica	1
Kitasatospora kifunensis	1
Streptomyces aurantiacus	1
Streptomyces caelestis	1
Streptomyces griseus	1
Streptomyces hygroscopicus	1
Streptomyces ornatus	1
Streptomyces parvus	1
Streptomyces toxytricini	1
Nonomuraea recticatena	1
Streptosporangium roseum	1
Actinoallomurus spadix	1
Actinomadura formosensis	1
Bifidobacterium pseudolongum	1
Bifidobacterium psychraerophilum	1
Enterorhabdus caecimuris	1
Porphyromonas catoniae	1
Prevotella copri	1
Prevotella melaninogenica	1
Prevotella stercorea	1
Cytophaga sp. I-377	1
Cytophaga sp. I-545	1
Hymenobacter aerophilus	1
Hymenobacter antarcticus	1
Mariniflexile fucanivorans	1
Polaribacter glomeratus	1
Flavobacteria bacterium MS024-2A	1
Sphingobacterium canadense	1
Sphingobacterium sp. 62	1
Sphingobacterium spiritivorum	1
Chlamydiales symbiont of Xenoturbella westbladi	1
Cyanothece sp. WH 8902	1
Gloeothece sp. KO11DG	1
Halothece sp. MPI 96P605	1
Synechococcus sp. C129	1
Synechococcus sp. LS0503	1
Synechococcus sp. OH20	1
Synechococcus sp. OH28	1
Synechococcus sp. UH7	1
Anabaena fertilissima	1
Nostoc linckia	1
Nostoc piscinale	1
Nostoc sp. 'Peltigera horizontalis cyanobiont'	1
Arthrospira maxima	1
Arthrospira platensis	1
Geitlerinema sp. PCC 7105	1
Leptolyngbya foveolarum	1
Phormidium willei	1
Pseudanabaena sp. PCC 7403	1
Spirulina subsalsa	1
Deferribacter desulfuricans	1
Deinococcus ficus	1
Fibrobacter succinogenes	1
Alicyclobacillus acidocaldarius	1
Bacillus cohnii	1
Bacillus lentus	1
Bacillus psychrosaccharolyticus	1
Bacillus pumilus	1
Bacillus sp.	1
Bacillus sp. G1	1
Bacillus sp. JAMB-602	1
Bacillus sp. M118	1
uncultured Bacillus sp.	1
Geobacillus thermodenitrificans	1
Natronobacillus azotifigens	1
Virgibacillus halodenitrificans	1
Brevibacillus laterosporus	1
Paenibacillus campinasensis	1
Pasteuria penetrans	1
Kurthia gibsonii	1
Ureibacillus thermosphaericus	1
Sporolactobacillus kofuensis	1
Staphylococcus xylosus	1
Laceyella putida	1
Exiguobacterium aurantiacum	1
Pullulanibacillus naganoensis	1
Atopostipes suicloacalis	1
Lactobacillus cacaonum	1
Lactobacillus casei	1
Lactobacillus dextrinicus	1
Lactobacillus paralimentarius	1
Lactobacillus rhamnosus	1
Lactobacillus sp.	1
Leuconostoc citreum	1
Oenococcus oeni	1
Streptococcus infantis	1
Streptococcus mutans	1
Streptococcus pneumoniae	1
Streptococcus pyogenes	1
Clostridium aminobutyricum	1
Clostridium clariflavum	1
Clostridium haemolyticum	1
Clostridium josui	1
Clostridiaceae bacterium K10	1
Anaerococcus hydrogenalis	1
Peptoniphilus harei	1
Sporanaerobacter acetigenes	1
Eubacterium siraeum	1
Eubacterium ventriosum	1
Heliobacterium modesticaldum	1
Shuttleworthia satelles	1
Desulfitobacterium sp. CR1	1
Desulfotomaculum thermocisternum	1
Ethanoligenens harbinense	1
Ruminococcus sp. 5_1_39BFAA	1
Bacteroides cellulosolvens	1
Thermoanaerobacter brockii	1
Thermoanaerobacter mathranii	1
Thermoanaerobacterium thermosaccharolyticum	1
Bulleidia extructa	1
Megamonas hypermegale	1
Pectinatus frisingensis	1
Rhodopirellula sp. SM31	1
Ochrobactrum intermedium	1
Pseudochrobactrum asaccharolyticum	1
Hyphomicrobium sp. LAT3	1
uncultured Methylobacterium sp.	1
Methylocystis sp. 10	1
Methylocystis sp. 2-19	1
methanotroph M11	1
Mesorhizobium opportunistum	1
Mesorhizobium sp. RPP20	1
Rhizobiales bacterium D5-11.1	1
Paracoccus methylutens	1
Roseivivax halotolerans	1
Roseobacter sp. BS36	1
Ruegeria mobilis	1
Ruegeria scottomollicae	1
Silicibacter sp. TrichCH4B	1
Thalassobius gelatinovorus	1
Rhodobacteraceae bacterium 179	1
Azospirillum brasilense	1
Azospirillum rugosum	1
Azospirillum sp. TSA16	1
Azospirillum sp. TSA20c	1
Tistrella mobilis	1
Anaplasma marginale	1
Anaplasma platys	1
Ehrlichia chaffeensis	1
Sphingomonas sp. KA1	1
alpha proteobacterium IOW11b	1
uncultured Achromobacter sp.	1
Ralstonia pickettii	1
Ralstonia solanacearum	1
Comamonas aquatica	1
Comamonas sp. R-28231	1
Polaromonas sp. JS666	1
Duganella violaceinigra	1
Neisseria sicca	1
Neisseria subflava	1
Nitrosomonas sp. C-56	1
Nitrosovibrio sp. FJI82	1
Bacteriovorax sp. MIA3	1
Bacteriovorax sp. PS93S	1
Desulfobacterium anilini	1
Desulfofaba fastidiosa	1
Desulfovibrio oxyclinae	1
Malonomonas rubra	1
Myxococcus virescens	1
Aeromonas veronii	1
Bowmanella denitrificans	1
Bowmanella pacifica	1
Marinobacter flavimaris	1
Marinobacterium jannaschii	1
Microbulbifer variabilis	1
uncultured Alteromonadaceae bacterium	1
Shewanella fidelis	1
Shewanella livingstonensis	1
Shewanella marisflavi	1
Allochromatium sp. AX1YPE	1
Halochromatium sp. MTK6IM088	1
Thiodictyon bacillosum	1
Alkalilimnicola ehrlichii	1
Alkalispirillum sp. ACO4	1
Alkalispirillum sp. ACO5	1
Ectothiorhodospira sp. LO12	1
Thioalkalivibrio thiocyanoxidans	1
Candidatus Curculioniphilus endosymbiont of Curculio camelliae	1
Enterobacter cloacae	1
Plesiomonas shigelloides	1
Proteus mirabilis	1
Rahnella sp. 121-Celery	1
Serratia plymuthica	1
Xenorhabdus griffiniae	1
Legionella lytica	1
uncultured Legionella sp.	1
Methylocaldum sp. BFH1	1
Halomonas meridiana	1
Bermanella marisrubri	1
Neptuniibacter caesariensis	1
Neptunomonas naphthovorans	1
Haemophilus haemolyticus	1
Pasteurella multocida	1
Psychrobacter glacincola	1
Pseudomonas nitroreducens	1
Pseudomonas veronii	1
Francisella philomiragia	1
Francisella sp. MA067296	1
Listonella pelagia	1
Photobacterium leiognathi	1
Photobacterium sp. R-89	1
Salinivibrio costicola	1
Vibrio campbellii	1
Vibrio mangrovi	1
Vibrio ponticus	1
Vibrio rumoiensis	1
Vibrio sp. 12G03	1
Vibrio sp. 23023	1
Vibrio sp. 7F05	1
Vibrio sp. 7F10	1
Vibrio sp. AM2	1
Vibrio sp. R-725	1
Vibrio sp. R-77	1
Vibrio sp. WH134	1
Xanthomonas oryzae	1
Thiohalomonas denitrificans	1
Lamellibrachia sp. endosymbiont	1
Leptospira biflexa	1
Dethiosulfovibrio peptidovorans	1
Jonquetella anthropi	1
Pyramidobacter piscolens	1
Acholeplasma modicum	1
Sweet potato little leaf phytoplasma	1
Mycoplasma alvi	1
Mycoplasma anatis	1
Mycoplasma bovirhinis	1
Mycoplasma imitans	1
Thermosipho africanus	1
Thermotoga subterranea	1
Verrucomicrobiaceae bacterium CR28 UNDR-2009	1
endosymbiont of Ifremeria nautilei	1

## Sheet: Strain hits
Strain	Number of hits
uncultured bacterium	118245
uncultured delta proteobacterium	15813
uncultured alpha proteobacterium	12149
uncultured gamma proteobacterium	9087
Agrobacterium tumefaciens	3451
Dyella japonica	2674
uncultured proteobacterium	2669
Methylococcus capsulatus str. Bath	2321
Frankia sp.	2307
Candidatus Liberibacter asiaticus	2231
Desulfuromonadales bacterium Tc37	1761
Ochrobactrum tritici	1735
uncultured marine bacterium	1723
Bartonella grahamii as4aup	1646
Saccharopolyspora rectivirgula	1571
Halorhodospira halophila	1483
Saccharopolyspora spinosa	1412
Rhodopseudomonas palustris CGA009	1328
Rhodopseudomonas palustris TIE-1	1328
Desulfovibrio alaskensis	1305
uncultured Desulfobacteraceae bacterium	1267
Flexithrix dorotheae	1234
Sphingomonas melonis	1117
Klebsiella pneumoniae subsp. pneumoniae MGH 78578	1108
Cyclobacterium marinum	1030
Legionella pneumophila str. Lens	987
Methylocystis rosea	907
Propionibacterium freudenreichii	903
Paracoccus sp. R-24652	891
Candidatus Nitrospira defluvii	882
Photobacterium damselae subsp. damselae CIP 102761	851
Sphingobium yanoikuyae	846
uncultured Ochrobactrum sp.	841
uncultured epsilon proteobacterium	836
Gardnerella vaginalis	813
Hahella chejuensis KCTC 2396	801
Escherichia albertii TW07627	780
Gluconobacter oxydans 621H	740
Thioclava pacifica	731
uncultured Rhodobacteraceae bacterium	702
uncultured Rhodospirillaceae bacterium	700
Salipiger mucosus	681
Cytophaga sp. I-762	667
Thauera sp. MZ1T	663
Halothiobacillus neapolitanus c2	656
Olavius ilvae Delta 1 endosymbiont	645
Zymomonas mobilis subsp. mobilis ZM4	626
Vibrio aestuarianus	618
Coxiella burnetii Dugway 5J108-111	610
Nitrosococcus oceani	575
uncultured soil bacterium	563
Rhodovulum adriaticum	528
Xanthomonas axonopodis pv. dieffenbachiae	512
Saccharopolyspora hirsuta	497
Acidothermus cellulolyticus	490
Rhodovulum marinum	486
Petrotoga mobilis SJ95	485
Rhodopseudomonas palustris	481
Acidothermus cellulolyticus 11B	464
Robiginitalea biformata HTCC2501	461
uncultured Rhizobiales bacterium	449
uncultured forest soil bacterium	445
Bartonella bacilliformis	444
Candidatus Magnetobacterium bavaricum	436
Halothiobacillus hydrothermalis	436
Aquimarina intermedia	421
Hyphomonas neptunium	413
Alistipes finegoldii	394
Roseomonas cervicalis ATCC 49957	390
Cytophaga sp. I-2029	381
Loktanella hongkongensis	362
Halobacillus sp. S19-3	361
Saccharopolyspora hordei	350
unidentified proteobacterium	346
Methylophaga thiooxidans DMS010	345
Rhodothermus marinus	342
Tenacibaculum mesophilum	340
Ruegeria pomeroyi DSS-3	324
Bifidobacterium minimum	318
Cytophaga sp. T-588	315
Afifella marina	315
Pseudoruegeria sp. HD-43	315
Roseospirillum parvum	312
Candidatus Koribacter versatilis Ellin345	306
Marinoscillum furvescens	304
Candidatus Solibacter usitatus Ellin6076	297
Atopobium minutum	293
Prolixibacter bellariivorans	293
Thauera sp. 28	292
Methylobacterium nodulans ORS 2060	290
Methylacidiphilum fumariolicum	287
Rhodospirillum rubrum	286
candidate division TM7 genomosp. GTL1	286
Enhygromyxa salina	277
Vibrio tapetis	276
Beijerinckia indica subsp. indica ATCC 9039	273
Phaeobacter gallaeciensis 2.10	272
Clostridium hathewayi DSM 13479	263
uncultured Desulfobacterium sp.	263
Pseudonocardia thermophila	260
Serratia proteamaculans	255
Vibrio alginolyticus	251
Clostridium sp. L2-50	250
Leeuwenhoekiella marinoflava	244
marine bacterium MBIC1357	243
Burkholderia phenazinium	243
Flavobacterium sp.	240
Rikenella microfusus	236
Flavobacterium johnsoniae	236
Myxococcus fulvus	234
Propionibacteriaceae bacterium MOB600	233
Campylobacter sp. 86/06	233
Cytophaga sp.	231
Cellulomonas bogoriensis	225
Corynebacterium bovis	224
Bifidobacterium pullorum	224
Halomonas salina	219
Atopobium vaginae	217
Corynebacterium variabile	215
Roseobacter sp. MED193	211
Rhodospirillum centenum SW	205
Coenonia anatina	198
Coraliomargarita akajimensis DSM 45221	198
Thermomonospora curvata	196
Halobacillus trueperi	192
Burkholderia ambifaria IOP40-10	191
Silicibacter lacuscaerulensis ITI-1157	188
Collimonas fungivorans	188
Vibrio proteolyticus	187
Desulfosarcina cetonica	186
Microbacterium aerolatum	183
Acidiphilium cryptum JF-5	180
Spirobacillus cienkowskii	179
Clostridium sporogenes	177
Tropheryma whipplei	175
Myroides odoratimimus	175
Dehalogenimonas lykanthroporepellens BL-DC-9	173
Arthrobacter chlorophenolicus A6	172
Desulfovibrio acrylicus	170
Desulfobulbus sp. DSM 2033	166
Acidobacteria bacterium Ellin345	165
Sanguibacter keddieii DSM 10542	164
Cytophaga sp. MBIC04663	162
Maricaulis maris MCS10	160
Mycobacterium vanbaalenii PYR-1	158
Desulfovibrio sp. TBP-1	158
Salegentibacter salegens	157
Acidithiomicrobium sp. P2	156
Microbacterium oxydans	156
Akkermansia muciniphila	154
Akkermansia muciniphila ATCC BAA-835	154
uncultured Desulfobulbus sp.	153
Nocardiopsis kunsanensis	152
Geobacillus kaustophilus	152
uncultured rumen bacterium	152
Thiobacillus prosperus	151
Bdellovibrio bacteriovorus	148
Eubacterium ramulus	147
Candidatus Cardinium hertigii	145
Bacteriovorax sp. PS52B	145
unidentified sulfate-reducing bacterium	145
Alistipes putredinis	144
Rhodobacter sp. DQ12-45T	144
Vibrio harveyi	142
Clostridium cochlearium	141
Rubritalea sp. YM29-130	141
Rathayibacter festucae	139
Bifidobacterium adolescentis L2-32	138
Bifidobacterium sp. JEMLUCVII-1	138
Gemmatimonas aurantiaca T-27	138
Rhodovulum visakhapatnamense	138
Gluconacetobacter hansenii	136
Agromyces salentinus	135
Coprothermobacter proteolyticus DSM 5265	135
Janibacter sp. XJ-1	134
Bacillus subtilis subsp. subtilis	134
gamma proteobacterium NOR51-B	134
Thermotoga thermarum	134
Tenacibaculum maritimum	133
Pseudomonas migulae	133
sulfur-oxidizing bacterium NDII1.2	133
Eggerthella lenta	130
gamma proteobacterium HTCC5015	130
Actinobaculum schaalii	129
Desulfovibrio indonesiensis	129
Shewanella violacea DSS12	129
uncultured beta proteobacterium	127
Synechococcus sp. WH 7803	124
Escherichia coli O157:H7 str. TW14588	124
Vibrio fischeri ES114	124
Thermanaerovibrio acidaminovorans DSM 6589	124
Synechococcus sp. G4.1	123
Synechococcus sp. RS9914	123
Rhodovulum sulfidophilum	123
Vibrio alginolyticus 40B	123
Cytophaga sp. MBIC04693	122
Allochromatium vinosum DSM 180	122
Chlorobium phaeobacteroides	121
Clostridium proteolyticum	119
Azoarcus sp. BH72	119
Cytophaga hutchinsonii	117
Gramella forsetii KT0803	117
marine CFB-group bacterium MBIC01599	117
Bacillus subtilis	117
Hirschia baltica ATCC 49814	117
Spirillum volutans	117
Pseudoalteromonas ruthenica	117
Acinetobacter sp. RUH2624	116
endosymbiont of Ridgeia piscesae	114
Chelativorans multitrophicus	113
Listonella anguillarum	113
Capnocytophaga canimorsus	112
Alcaligenes faecalis	112
Alcaligenes faecalis subsp. faecalis	112
Elizabethkingia meningoseptica	111
Bacillus simplex	109
Plesiocystis pacifica	109
Alkaliphilus transvaalensis	108
Angiococcus disciformis	108
Desulfohalobium retbaense	107
Gordonibacter pamelaeae 7-10-1-b	106
Candidatus Bartonella rudakovii	106
Sorangium cellulosum	105
Nocardiopsis dassonvillei subsp. dassonvillei	104
Leptolyngbya valderiana BDU 41001	104
Micavibrio sp. EPB	103
Actinotalea fermentans	102
Corynebacterium suicordis	99
Clostridium novyi	98
Microbacterium dextranolyticum	97
Microscilla marina	97
Prosthecochloris aestuarii	95
Campylobacter upsaliensis	95
Shewanella amazonensis SB2B	93
Bifidobacterium bombi	90
Sphingobacterium multivorum	90
Clostridium ultunense	90
Reinekea blandensis MED297	90
Marinilabilia salmonicolor	89
Alcanivorax borkumensis SK2	88
Synechococcus sp.	87
Sphingobacteriaceae bacterium SOC A20(36)	86
Verrucomicrobiae bacterium DG1235	85
Marinomonas sp. MWYL1	84
uncultured Roseobacter sp.	83
gamma proteobacterium HRh1	83
Cytophaga sp. I-482	82
Cytophaga sp. I-976	82
Deinococcus grandis	82
Mesorhizobium chacoense	82
Rubritalea sabuli	82
Flavobacterium aquatile	81
Flavobacterium sp. S1	81
Desulfobacterium zeppelinii	81
Verrucomicrobiaceae bacterium CHC12	80
Croceibacter atlanticus HTCC2559	78
Rhizobium leguminosarum	78
Treponema zioleckii	78
Synechococcus elongatus PCC 7942	77
Capnocytophaga gingivalis	76
Desulfosarcina variabilis	76
Bifidobacterium asteroides	75
methanotroph E10	75
unidentified marine eubacterium	75
Nisaea denitrificans	74
Vibrio sp. 0908	74
marine gamma proteobacterium HTCC2148	74
Microlunatus phosphovorus	73
Treponema parvum	73
Brevibacterium casei	72
Acetivibrio cellulolyticus	71
Alkalispirillum sp. Z 7008	71
endosymbiont of Riftia pachyptila	71
Mycobacterium elephantis	70
Propionibacterium thoenii	70
Flavobacterium sp. BH12.12	70
Clostridium aminophilum	70
Leeuwenhoekiella blandensis MED217	69
Chloroflexus aurantiacus	68
Dehalococcoides ethenogenes	67
uncultured Dehalococcoides sp.	67
Leptospirillum ferrooxidans	67
Sinorhizobium meliloti	67
Candidatus Neoehrlichia mikurensis	67
delta proteobacterium PL12	67
Mycobacterium sp. JS624	66
Kordiimonas gwangyangensis	66
Anaeromyxobacter dehalogenans	66
Chondromyces crocatus	66
Solibacter usitatus Ellin6076	65
Leifsonia aquatica	65
Desulfatibacillum aliphaticivorans	65
Spirochaeta thermophila	65
Rubrobacter xylanophilus	64
Azospirillum amazonense	64
uncultured Hyphomicrobium sp.	63
Halothiobacillus kellyi	63
Halomonas halophila	62
Acinetobacter johnsonii SH046	62
Mesorhizobium sp. SCAU13	61
Serratia grimesii	61
Vibrio mytili	61
Treponema sp.	61
Kribbella flavida	60
Thiolamprovum pedioforme	60
Synechococcus sp. PCC 7920	59
gamma proteobacterium HTCC2207	59
candidate division TM7 single-cell isolate TM7a	59
Prochlorococcus marinus	58
Prochlorococcus marinus subsp. pastoris	58
bacterium Ellin514	58
Kribbella flavida DSM 17836	57
Cardinium endosymbiont of Encarsia inaron	57
endosymbiont of Vestimentiferan tubeworm	57
Alkaliphilus oremlandii OhILAs	56
Teredinibacter turnerae T7901	56
Haemophilus ducreyi 35000HP	56
Hymenobacter rigui	54
Roseobacter sp. AzwK-3b	54
Bacteriovorax sp. MIA2	54
Saccharophagus degradans 2-40	54
Brachybacterium faecium DSM 4810	53
Xylanimonas cellulosilytica DSM 15894	53
Rhodobaca bogoriensis	53
Bdellovibrio bacteriovorus HD100	53
Bradyrhizobium japonicum	52
Methylobacterium sp. 4-46	52
alpha proteobacterium BAL199	52
magnetite-containing magnetic vibrio	52
Microbacterium phyllosphaerae	51
Propionibacterium acnes	51
Novosphingobium nitrogenifigens	51
Desulfobulbus rhabdoformis	51
Marinobacterium stanieri	51
uncultured Methylobacter sp.	51
Desulfonatronum lacustre	50
Caldicellulosiruptor saccharolyticus	49
Rhodothalassium salexigens	49
Flavobacterium psychrophilum	48
Caloramator fervidus	48
Microbulbifer hydrolyticus	48
Zunongwangia profunda SM-A87	47
Syntrophomonas cellicola	47
Eikenella corrodens ATCC 23834	47
Candidatus Ruthia magnifica str. Cm (Calyptogena magnifica)	47
Flavobacterium sp. '80m A1 isolate-4'	46
Clostridium asparagiforme DSM 15981	46
Clostridium paradoxum	46
Anaplasma phagocytophilum	46
Bacteriovorax sp. NZ7	46
Vibrio sp.	46
Brachybacterium paraconglomeratum	45
Bacillus tusciae DSM 2912	45
Clostridium bifermentans	45
Peptostreptococcus anaerobius	45
Bacillus hwajinpoensis	44
Bacillus licheniformis	44
Clostridium difficile ATCC 43255	44
Clostridium difficile CIP 107932	44
Clostridium difficile QCD-37x79	44
Clostridium difficile QCD-63q42	44
Clostridium difficile QCD-66c26	44
Clostridium difficile QCD-76w55	44
Clostridium phytofermentans ISDg	44
Vibrio rotiferianus	44
Vibrio sp. R-78	44
Kribbella jejuensis	43
Cytophaga sp. MBIC04684	43
Ornithobacterium rhinotracheale	43
Halobacillus salinus	43
Ruminococcaceae bacterium D16	43
Azorhizobium doebereinerae	43
Desulfococcus biacutus	43
Desulfovibrio dechloracetivorans	43
Vibrio parahaemolyticus	43
Clavibacter michiganensis subsp. sepedonicus	42
Ruminococcus bromii	42
Maricaulis maris	42
Pelobacter carbinolicus	42
Oceanimonas sp. Be07	42
Corynebacterium glutamicum	41
Chlorobaculum macestae	41
Bacillus subtilis subsp. subtilis str. 168	41
Clostridium sordellii	41
Thiothrix nivea	41
Bifidobacterium bifidum NCIMB 41171	40
Clostridium estertheticum subsp. laramiense	40
uncultured Bradyrhizobium sp.	40
Cellulomonas flavigena	39
Protochlamydia naegleriophila	39
Clostridium cylindrosporum	39
Clostridium estertheticum subsp. estertheticum	39
Eubacterium rectale M104/1	39
bacterium enrichment culture clone N47	39
Geothermobacter ehrlichii	38
Cellvibrio mixtus	38
Vibrio azureus	38
Vibrio natriegens	38
carbazole-degrading bacterium OC13S	38
Okibacterium fritillariae	37
Mycobacterium sp. JLS	37
Mycobacterium sp. KMS	37
Microcystis flos-aquae	37
Mesorhizobium sp. LPYR2	37
Ensifer adhaerens	37
Granulibacter bethesdensis	37
Vibrio halioticoli	37
Dietzia sp. H0	36
Streptomyces africanus	36
Leptotrichia trevisanii	36
Methylosinus acidophilus	36
Ruegeria atlantica	36
Ruegeria pomeroyi	36
Silicibacter pomeroyi	36
Sphingomonas aromaticivorans	36
Desulfofaba gelida	36
Clostridium sticklandii	35
Moorella thermoacetica	35
Lentisphaera araneosa HTCC2155	35
Oxalobacter formigenes OXCC13	35
Microbulbifer agarilyticus	35
Vibrio mediterranei	35
Arenibacter latericius	34
Eubacterium coprostanoligenes	34
Nannocystis exedens	34
Alcanivorax hongdengensis	34
uncultured SUP05 cluster bacterium	34
Vibrio vulnificus	34
Pedobacter sp. KP-2	33
Laceyella sacchari	33
Desulfohalobium utahense	33
Geobacter humireducens	33
Mycobacterium chelonae	32
Nocardia cummidelens	32
Cellulosimicrobium cellulans	32
Cytophaga sp. I-601	32
Bacillus litoralis	32
Rhodopirellula sp. SM48	32
Desulfovibrio desulfuricans subsp. aestuarii	32
Nitratiruptor tergarcus	32
Slackia exigua ATCC 700122	31
Parachlamydia acanthamoebae	31
Paracoccus halophilus	31
Olavius ilvae Delta 3 endosymbiont	31
Nesterenkonia sp. AN1	30
Clostridium methylpentosum DSM 5476	30
Eubacterium saphenum ATCC 49989	30
Hespellia stercorisuis	30
Desulfococcus multivorans	30
Francisella sp. TX077308	30
Hydrogenovibrio marinus	30
Vibrio diazotrophicus	30
Dokdonia donghaensis	29
Enterococcus casseliflavus	29
Pseudomonas fluorescens	29
Vibrio fortis	29
Oligobrachia mashikoi endosymbiont C	29
Arthrobacter sp. 'SMCC G993'	28
Slackia heliotrinireducens DSM 20476	28
Thermomicrobium roseum	28
Clostridium botulinum	28
Butyrivibrio crossotus DSM 2876	28
Prosthecomicrobium pneumaticum	28
Roseivivax halodurans	28
Acidiphilium sp. DX1-13	28
Arthrobacter sp. BA-5-17	27
Actinocorallia aurantiaca	27
Synechococcus sp. T7cc1	27
Ilyobacter tartaricus	27
Sphingomonas sp.	27
Thiorhodovibrio winogradskyi	27
Cytophaga sp. MBIC01539	26
Capnocytophaga ochracea	26
Sphingobacterium thalpophilum	26
Clostridium cellobioparum	26
Clostridium kluyveri	26
Clostridium polysaccharolyticum	26
Desulfotomaculum putei	26
Methylocystis parvus	26
Caedibacter caryophilus	26
Burkholderia sp. 13	26
Thiomonas intermedia K12	26
Pelobacter acidigallici	26
Allochromatium sp. MT6010	26
Vibrio vulnificus YJ016	26
Treponema socranskii subsp. paredis	26
carbazole-degrading bacterium OC11S	26
Acidobacterium capsulatum	25
Arcanobacterium phocae	25
Mycobacterium neoaurum	25
Neochlamydia hartmannellae	25
Microcystis sp. AICB 35	25
Bacillus infernus	25
Faecalibacterium prausnitzii A2-165	25
uncultured Geobacter sp.	25
Kosmotoga olearia TBF 19.5.1	25
Cytophaga sp. MBIC04665	24
Pedobacter sp. MJ11	24
Candidatus Protochlamydia amoebophila UWE25	24
Bacillus aquimaris	24
Clostridium acetobutylicum	24
Candidatus Desulforudis audaxviator MP104C	24
Pseudaminobacter salicylatoxidans	24
Paracoccus marcusii	24
Rhodospirillum sulfurexigens	24
Erwinia persicina	24
Coxiella cheraxi	24
Actinosynnema mirum DSM 43827	23
Agromyces sp. KY5R	23
Pseudonocardia zijingensis	23
Clostridium thermocellum	23
Acetobacterium carbinolicum	23
Eubacterium eligens	23
Bradyrhizobium elkanii	23
Candidatus Neoehrlichia lotoris	23
endosymbiont of Acanthamoeba sp. UWC36	23
Rickettsiella grylli	23
Vibrio sp. FALF296	23
Treponema pedis	23
uncultured sulfate-reducing bacterium	23
Arcanobacterium haemolyticum	22
Candidatus Amoebophilus asiaticus	22
Bacillus megaterium	22
Clostridium scindens	22
Afipia broomeae	22
methanotroph WI-13	22
Oceanicola granulosus	22
Sphingomonas sp. TFD44	22
Desulfosalina propionicus	22
Desulfuromonas chloroethenica	22
Vibrio neptunius	22
Nocardioides albus	21
Clostridium malenominatum	21
Roseobacter denitrificans	21
Desulfomicrobium thermophilum	21
Dichelobacter nodosus VCS1703A	21
Candidatus Regiella insecticola	21
Pseudomonas oleovorans	21
Vibrio sp. FALF230	21
Stenotrophomonas maltophilia	21
Borrelia andersonii	21
Bifidobacterium catenulatum	20
Flammeovirga aprica	20
Tenacibaculum ovolyticum	20
Bacillus cereus	20
Lysinibacillus sphaericus	20
Dethiobacter alkaliphilus AHT 1	20
Pseudovibrio sp. JE062	20
Azoarcus tolulyticus	20
Azoarcus toluvorans	20
Haliangium ochraceum DSM 14365	20
Vibrio gallicus	20
Tetrasphaera jenkinsii	19
Agrococcus jenensis	19
Actinoplanes garbadinensis	19
Rhodococcus sp.	19
Bifidobacterium adolescentis	19
Simkania negevensis	19
Clostridium cellulolyticum H10	19
Caldicellulosiruptor lactoaceticus	19
uncultured Desulfovibrio sp.	19
Vibrio sp. Ex25	19
Vibrio sp. FAL1126	19
Prosthecobacter vanneervenii	19
Flexibacter elegans	18
Bacillus sphaericus	18
Carnobacterium maltaromaticum	18
Clostridium tertium	18
Hespellia porcina	18
Thermoanaerobacter uzonensis	18
Fulvimarina pelagi HTCC2506	18
Rhodopseudomonas julia	18
Wolbachia pipientis	18
Orientia tsutsugamushi str. Ikeda	18
Schlegelella sp. KB1a	18
Variovorax paradoxus	18
Desulfovibrio aespoeensis	18
Desulfovibrio cuneatus	18
Alcanivorax venustensis	18
Photobacterium sp. COX	18
Corynebacterium durum	17
Bifidobacterium pseudocatenulatum	17
Atopobium vaginae DSM 15829	17
Persephonella marina	17
Persephonella marina EX-H1	17
Eubacterium sp. WAL 14571	17
Bryantella formatexigens DSM 14469	17
Methylosinus sp. LW4	17
Desulfovibrio africanus	17
Pantoea agglomerans	17
Serratia marcescens	17
Mycobacterium chlorophenolicum	16
Cellulophaga fucicola	16
Gloeobacter violaceus PCC 7421	16
Cyanothece sp. ATCC 51142	16
Bacillus niacini	16
Clostridium glycolicum	16
Bartonella quintana	16
methanotroph FL20	16
Sagittula stellata	16
uncultured Magnetospirillum sp.	16
Porphyrobacter tepidarius	16
Novosphingobium subterraneum	16
Arcobacter mytili	16
Microbulbifer elongatus	16
Providencia stuartii ATCC 25827	16
Haemophilus influenzae	16
Photobacterium profundum	16
Vibrio sp. 1B04	16
Xanthomonas albilineans	16
Reinekea sp. MED297	16
Oligobrachia mashikoi endosymbiont F	16
Thermotoga neapolitana	16
Thermotoga neapolitana DSM 4359	16
Corynebacterium matruchotii	15
Rhodococcus fascians	15
Bacteroides capillosus ATCC 29799	15
Zobellia uliginosa	15
Lysinibacillus fusiformis	15
Clostridium beijerinckii	15
Clostridium disporicum	15
Brevundimonas vesicularis	15
Rhizobium sp. TJ172	15
Ruegeria lacuscaerulensis	15
Blastomonas natatoria	15
Desulfofrigus sp. HRS-La3x	15
Geobacter hydrogenophilus	15
Methylothermus thermalis	15
Alcanivorax sp. S2-11	15
Thiomicrospira thermophila	15
Micromonospora echinospora	14
Nocardiopsis baichengensis	14
Bifidobacterium cuniculi	14
Candidatus Paenicardinium endonii	14
Synechococcus sp. MW74D3	14
Anoxybacillus flavithermus WK1	14
Paenibacillus pabuli	14
Aerococcus viridans	14
Clostridium limosum	14
Desulfotomaculum aeronauticum	14
Syntrophothermus lipocalidus DSM 12680	14
uncultured Firmicutes bacterium	14
Propionigenium modestum	14
Isosphaera pallida	14
Rhodoplanes elegans	14
Mesorhizobium sp. ICMP 12690	14
Desulfovibrio desulfuricans	14
Campylobacter hominis	14
Marinobacter hydrocarbonoclasticus	14
Marichromatium purpuratum	14
Escherichia coli O157:H7 str. EC4401	14
Photorhabdus asymbiotica	14
Providencia alcalifaciens DSM 30120	14
Yersinia pestis biovar Antiqua str. B42003004	14
uncultured Pseudomonas sp.	14
Verrucomicrobium spinosum	14
uncultured Verrucomicrobia bacterium	14
Clavibacter michiganensis subsp. michiganensis	13
Waddlia chondrophila	13
Weissella minor	13
Clostridium difficile QCD-32g58	13
Thermaerobacter marianensis	13
Eubacterium sp. WAL 17363	13
Natranaerobius thermophilus JW/NM-WN-LF	13
Carboxydibrachium pacificum DSM 12653	13
Fusobacterium equinum	13
Hoeflea phototrophica DFL-43	13
Paracoccus denitrificans	13
Sulfitobacter guttiformis	13
Acetobacter pasteurianus IFO 3283-01	13
Acetobacter pasteurianus IFO 3283-01-42C	13
Desulfonauticus autotrophicus	13
Desulfovibrio alkalitolerans	13
Corallococcus exiguus	13
Marinobacter santoriniensis	13
Pseudomonas aeruginosa	13
Xanthomonas axonopodis	13
Streptomyces sparsogenes	12
actinomycete 7501	12
Bifidobacterium angulatum	12
Spirosoma linguale DSM 74	12
Bacillus sp. SH3	12
Lactobacillus murinus	12
Clostridium botulinum C str. Eklund	12
Leptospirillum ferriphilum	12
Methylocystis sp. M	12
Mesorhizobium loti	12
Rhodobacterales bacterium HTCC2150	12
alpha proteobacterium MBIC3951	12
Aquaspirillum itersonii	12
Novospirillum itersonii	12
Delftia acidovorans	12
Nitrosococcus oceani ATCC 19707	12
Nitrococcus mobilis	12
Xanthomonas perforans	12
Thiohalomonas nitratireducens	12
Thiohalorhabdus denitrificans	12
Thermodesulfobacterium thermophilum	12
Rhodococcus opacus	11
Propionibacterium acidifaciens	11
Pseudonocardia chloroethenivorans	11
Flavobacterium columnare	11
Anabaena circinalis CENA191	11
Bacillus anthracis str. A1055	11
Virgibacillus halophilus	11
Aneurinibacillus aneurinilyticus	11
Brevibacillus thermoruber	11
Gemella haemolysans ATCC 10379	11
Clostridium carnis	11
Clostridium sp. SS2/1	11
Dorea formicigenerans ATCC 27755	11
Desulfotomaculum thermosapovorans	11
Faecalibacterium prausnitzii	11
Ruminococcus gnavus ATCC 29149	11
Methylocystis sp. SD3-5	11
Loktanella vestfoldensis	11
Pannonibacter phragmitetus	11
Rhodobacter blasticus	11
Rhodobacter sphaeroides	11
Desulfonauticus submarinus	11
Glaciecola mesophila	11
Methylohalobius sp. IT-9	11
Pasteurella pneumotropica	11
sulfur-oxidizing bacterium OBII5	11
Pseudonocardia petroleophila	10
Lactobacillus helveticus	10
Clostridium magnum	10
Clostridium perfringens str. 13	10
Anaerofustis stercorihominis DSM 17244	10
Clostridiales genomosp. BVAB3 str. UPII9-5	10
Halarsenatibacter silvermanii	10
Thermodesulfovibrio islandicus	10
Ochrobactrum anthropi	10
Ketogulonicigenium vulgare	10
Rhodobacteraceae bacterium BS110	10
Acidovorax citrulli	10
Chromobacterium violaceum	10
Desulfovibrio halophilus	10
Geobacter sp. M18	10
Haliangium tepidum	10
Thermodesulforhabdus norvegica	10
delta proteobacterium MLMS-1	10
uncultured Enterobacter sp.	10
Marinomonas vaga	10
Aggregatibacter actinomycetemcomitans	10
Vibrio sp. CAIM 994	10
Corynebacterium falsenii	9
Flavobacterium ferrugineum	9
Terrimonas ferruginea	9
Alicyclobacillus disulfidooxidans	9
Bacillus sp. w5	9
Halobacillus dabanensis	9
Staphylococcus saprophyticus subsp. saprophyticus	9
Clostridium botulinum B	9
Clostridium perfringens	9
Peptoniphilus asaccharolyticus	9
Ruminococcus sp. 18P13	9
Fusobacterium periodonticum	9
Rhodospirillum photometricum	9
Erythrobacter litoralis	9
Novosphingobium capsulatum	9
Thiobacillus denitrificans ATCC 25259	9
Lebetimonas acidiphila	9
Teredinibacter turnerae	9
Serratia marcescens subsp. marcescens	9
Legionella anisa	9
Acinetobacter calcoaceticus	9
Vibrio areninigrae	9
Vibrio hispanicus	9
Mariprofundus ferrooxydans PV-1	9
Actinopolyspora halophila	8
Lentzea violacea	8
Corynebacterium freneyi	8
Micrococcus luteus	8
Mycobacterium montefiorense	8
Chlorobium limicola	8
Sphaerobacter thermophilus DSM 20745	8
Geminocystis herdmanii PCC 6308	8
Trichodesmium erythraeum	8
Thermus aquaticus	8
Dictyoglomus thermophilum	8
Bacillus clausii	8
Halobacillus faecis	8
Staphylococcus haemolyticus	8
Lactobacillus animalis	8
uncultured Streptococcus sp.	8
Clostridium difficile	8
Clostridium tetanomorphum	8
Tissierella sp. AIP 64.01	8
Eubacterium cellulosolvens	8
Epulopiscium sp. 'N.t. morphotype B'	8
Acidaminococcus fermentans DSM 20731	8
Fusobacterium perfoetens	8
Brevundimonas diminuta	8
methanotroph WI-14	8
Sinorhizobium fredii	8
Rhodobacter veldkampii	8
Gluconacetobacter intermedius	8
Burkholderia sp. RASC	8
Comamonas denitrificans	8
Marinobacter sp. NCE312	8
Marinobacterium sp. KW44	8
Pseudoalteromonas sp. A28	8
Shewanella benthica KT99	8
Thiocapsa marina	8
Thiophaeococcus mangrovi	8
Oleispira antarctica	8
Actinobacillus delphinicola	8
Acinetobacter calcoaceticus subsp. anitratus	8
Methylophaga sp. DMS021	8
Photobacterium rosenbergii	8
Vibrio harveyi 1DA3	8
Vibrio ichthyoenteri	8
Vibrio kanaloae	8
Vibrio sp. R-619	8
Olavius ilvae Gamma 3 endosymbiont	8
Thermotoga lettingae TMO	8
Acidimicrobium ferrooxidans DSM 10331	7
Corynebacterium macginleyi	7
Dietzia kunjamensis	7
Dietzia natronolimnaea	7
Agromyces mediolanus	7
Saccharopolyspora flava	7
Segniliparus rotundus	7
Enterorhabdus mucosicola	7
Sporocytophaga cauliformis	7
Chryseobacterium proteolyticum	7
Chitinophaga pinensis DSM 2588	7
Chroococcales cyanobacterium LEGE 060123	7
Cylindrospermum sp. CENA33	7
Bacillus macyae	7
Bacillus cytotoxicus NVH 391-98	7
Bacillus pseudomycoides	7
Bacillus sp. N2a	7
Bacillus sporothermodurans	7
Halobacillus litoralis	7
Halobacillus locisalis	7
Listeria monocytogenes	7
Listeria monocytogenes LO28	7
Lactobacillus plantarum	7
Leuconostoc lactis	7
Clostridium carboxidivorans P7	7
Syntrophomonas erecta	7
Halanaerobium saccharolyticum subsp. saccharolyticum	7
Ochrobactrum sp. T63	7
Methylosinus trichosporium	7
methanotroph M13	7
Marinosulfonomonas methylotropha	7
Paracoccus denitrificans PD1222	7
Paracoccus thiocyanatus	7
Roseobacter litoralis Och 149	7
uncultured Anaplasma sp.	7
uncultured Ralstonia sp.	7
Desulfobulbus propionicus	7
Olavius algarvensis associated proteobacterium Delta 3	7
Campylobacter gracilis	7
Bacteroides ureolyticus	7
Idiomarina baltica	7
Shigella boydii CDC 3083-94	7
Haemophilus ducreyi	7
Pseudomonas jessenii	7
Cycloclasticus oligotrophus	7
Thiothrix unzii	7
Vibrio coralliilyticus ATCC BAA-450	7
Thiohalophilus thiocyanatoxydans	7
Vesicomya cordata gill symbiont	7
Mycoplasma capricolum subsp. capripneumoniae	7
Corynebacterium sp. NML96-0244	6
Rhodococcus erythropolis	6
Rhodococcus ruber	6
Saccharomonospora azurea	6
Thermobispora bispora	6
Streptomyces tricolor	6
Actinocorallia glomerata	6
Collinsella stercoris DSM 13279	6
Cytophaga sp. MBIC04668	6
Flectobacillus major	6
Myroides odoratus	6
Myroides profundi	6
Candidatus Poribacteria sp. WGA-A3	6
Candidatus Fritschea bemisiae	6
Synechococcus sp. MA0607J	6
Calothrix desertica PCC 7102	6
Amphibacillus sediminis	6
Bacillus thuringiensis	6
Geobacillus stearothermophilus	6
Granulicatella adiacens	6
Lactobacillus rossiae	6
Streptococcus cristatus	6
Clostridium butyricum	6
Clostridium butyricum 5521	6
Syntrophomonas wolfei subsp. saponavida	6
Caldanaerobius polysaccharolyticus	6
Dialister micraerophilus	6
Leptospirillum ferrodiazotrophum	6
Citreicella sp. SE45	6
Paracoccus kondratievae	6
Paracoccus versutus	6
Roseovarius tolerans	6
Acidiphilium cryptum	6
Novosphingobium aromaticivorans	6
Burkholderia cepacia	6
uncultured Comamonadaceae bacterium	6
Pelobacter acetylenicus	6
Syntrophobacter wolinii	6
Ferrimonas marina	6
Ectothiorhodospira haloalkaliphila	6
Ectothiorhodospira shaposhnikovii	6
uncultured Serratia sp.	6
Legionella jamestowniensis	6
Alcanivorax indicus	6
Pseudomonas luteola	6
Salinisphaera sp. S4-8	6
Francisella noatunensis subsp. noatunensis	6
Vibrio sp. FALZ155	6
Vibrio sp. O2	6
Stackebrandtia nassauensis DSM 44728	5
Micrococcus lylae	5
Mycobacterium peregrinum	5
Mycobacterium sp.	5
Nocardiopsis alba	5
Propionibacterium acnes J165	5
Amycolatopsis sulphurea	5
Spirillospora albida	5
Tsukamurella pulmonis	5
Conexibacter woesei DSM 14684	5
Sulfurihydrogenibium sp. Y04ANG1	5
Flexibacter flexilis	5
Hymenobacter ocellatus	5
Taxeobacter ocellatus	5
Capnocytophaga sputigena	5
Polaribacter sp. MED152	5
Psychroflexus gondwanensis	5
Flavobacteria bacterium BBFL7	5
Chamaesiphon subglobosus PCC 7430	5
Lyngbya aestuarii PCC 7419	5
Bacillus coagulans 36D1	5
Geobacillus lituanicus	5
Thermoactinomyces vulgaris	5
Enterococcus durans	5
Lactobacillus delbrueckii subsp. bulgaricus	5
Lactobacillus oligofermentans	5
Clostridium purinilyticum	5
Clostridium sartagoforme	5
Peptoniphilus lacrimalis 315-B	5
Soehngenia saccharolytica	5
Symbiobacterium thermophilum	5
Eubacterium limosum	5
Roseburia intestinalis	5
Ruminococcus obeum A2-162	5
Ruminococcus obeum ATCC 29174	5
Epulopiscium sp.	5
Acidaminococcus sp. D21	5
Mesorhizobium plurifarium	5
Anderseniella baltica	5
Gluconacetobacter saccharivorans	5
Sphingomonas sp. DS3-1	5
Geminicoccus roseus	5
Verminephrobacter eiseniae EF01-2	5
Leptothrix cholodnii SP-6	5
uncultured Nitrosomonadaceae bacterium	5
Candidatus Tremblaya princeps	5
Desulfatibacillum alkenivorans AK-01	5
Desulfobotulus sapovorans	5
Alteromonas sp. X3	5
Marinobacter koreensis	5
Shewanella hanedai	5
Candidatus Curculioniphilus endosymbiont of Curculio robustus	5
Bisgaard Taxon 14	5
Acinetobacter lwoffii	5
Francisella sp. TX077310	5
Francisella tularensis	5
Vibrio sp. MA35	5
Tomato big bud phytoplasma	5
Fervidobacterium nodosum Rt17-B1	5
Petrotoga miotherma	5
Corynebacterium sp. 25850	4
Microbacterium lacticum	4
Arthrobacter phenanthrenivorans	4
Kocuria rhizophila	4
Micromonospora echinofusca	4
Streptomyces yeochonensis	4
Turicella otitidis	4
actinobacterium Aac-100	4
Bacteroides uniformis	4
Pedobacter heparinus	4
Sphingobacterium sp. PM2-P1-29	4
Terrimonas lutea	4
Prosthecochloris vibrioformis	4
Microcystis aeruginosa	4
Anabaenopsis elenkinii AB2002/34	4
Anabaenopsis elenkinii AB2002/35	4
Anabaenopsis elenkinii AB2002/36	4
Anabaenopsis elenkinii AB2002/37	4
Trichormus doliolum str. 'doliolum 1'	4
Acaryochloris marina	4
Acaryochloris marina MBIC11017	4
Deinococcus proteolyticus	4
Meiothermus silvanus	4
Bacillus firmus	4
Bacillus sonorensis	4
Bacillus sp. GB02-2A	4
Geobacillus toebii	4
Staphylococcus pettenkoferi	4
Butyribacterium methylotrophicum	4
Clostridium aceticum	4
Clostridium pasteurianum	4
Helcococcus kunzii	4
Desulfotomaculum reducens MI-1	4
Desulfotomaculum ruminis	4
Ruminococcus albus	4
Carboxydothermus hydrogenoformans	4
Caldicellulosiruptor sp. Rt8B.4	4
Mitsuokella multacida DSM 20544	4
Rhodopirellula sp. SM50	4
Blastochloris sulfoviridis	4
Mesorhizobium sp. D246	4
Rhizobium leguminosarum bv. viciae	4
uncultured Rhizobium sp.	4
Rhodobacter azotoformans	4
Rhodovulum imhoffii	4
Rhodobacterales bacterium HTCC2255	4
Rhodovibrio salinarum	4
uncultured Neorickettsia sp.	4
Erythrobacter longus	4
Zymomonas mobilis	4
Zymomonas mobilis subsp. mobilis	4
uncultured Acidovorax sp.	4
uncultured Rhodocyclaceae bacterium	4
Desulfobacterium indolicum	4
Desulfofrigus oceanense	4
Candidatus Arcobacter sulfidicus	4
Campylobacter jejuni	4
Campylobacter jejuni subsp. jejuni	4
Helicobacter felis	4
Aeromonas punctata	4
Aeromonas hydrophila	4
Aeromonas hydrophila subsp. hydrophila	4
Pseudoalteromonas sp. 'A1 isolate-2'	4
Shewanella aquimarina	4
Allochromatium phaeobacterium	4
Halochromatium glycolicum	4
Lamprocystis purpurea	4
Thiohalocapsa halophila	4
Halothiobacillus sp. HL1	4
Cronobacter sakazakii	4
Pantoea sp. 1400/07	4
Alcanivorax sp. Haw1	4
Candidatus Portiera aleyrodidarum	4
Francisella tularensis subsp. mediasiatica FSC147	4
Photobacterium damselae subsp. piscicida	4
Photobacterium sp. JT-ISH-224	4
Vibrio fluvialis	4
Vibrio shilonii	4
Xanthomonas campestris	4
Candidatus Thiobios zoothamnicoli	4
Magnetococcus sp. MC-1	4
Leptonema illini	4
Treponema bryantii	4
Opitutus terrae	4
magneto-ovoid bacterium MO-1	4
uncultured Acidobacteria bacterium	3
Actinomyces naeslundii	3
Corynebacterium callunae	3
Corynebacterium pseudogenitalium	3
Corynebacterium sp. NML09-0341	3
Corynebacterium sp. NML94-0380	3
Gordonia malaquae	3
Kineococcus aurantiacus	3
Leucobacter komagatae	3
Microbacterium terregens	3
Micromonospora viridifaciens	3
Mycobacterium austroafricanum	3
Mycobacterium farcinogenes	3
Mycobacterium gordonae	3
Mycobacterium sp. GN-11124	3
Mycobacterium triviale	3
Rhodococcus equi	3
Pseudonocardia sp. SP020602-02	3
Streptomyces clavuligerus	3
Streptomyces nogalater	3
Actinomadura hibisca	3
Tsukamurella paurometabola DSM 20162	3
Corynebacterineae bacterium GWS-BW-H199	3
Bifidobacterium saeculare	3
Bacteroides pectinophilus ATCC 43243	3
Prevotella falsenii	3
Prevotella ruminicola	3
Cytophaga sp. T-424	3
Flexibacteraceae bacterium VUG-A124	3
Capnocytophaga cynodegmi	3
Cellulophaga lytica	3
Psychroflexus torquis ATCC 700755	3
Riemerella anatipestifer	3
Flavobacteriaceae bacterium 3519-10	3
Saprospira sp. SS98-5	3
Leptolyngbya sp. PCC 7375	3
Pseudanabaena sp. PCC 7367	3
Chroococcidiopsis sp. PCC 6712	3
Prochlorothrix hollandica	3
Deinococcus radiodurans	3
Anoxybacillus flavithermus	3
Bacillus amyloliquefaciens	3
Bacillus pseudofirmus	3
Geobacillus sp. 70PC53	3
Oceanobacillus picturae	3
Staphylococcus cohnii	3
Staphylococcus cohnii subsp. urealyticus	3
Exiguobacterium sp. AT4	3
Carnobacterium sp. AT7	3
Lactobacillus acidophilus	3
Clostridium acidurici	3
Clostridium xylanolyticum	3
Fusibacter paucivorans	3
Eubacterium acidaminophilum	3
Heliobacterium chlorum	3
Lachnospira multipara	3
Dehalobacter sp. WL	3
Veillonella dispar	3
Veillonella parvula	3
Fusobacterium nucleatum	3
Planctomyces maris	3
Phenylobacterium immobile	3
Chelativorans sp. BNC1	3
Mesorhizobium sp. AC98c	3
Rhizobium sp. Sb2-Nf17	3
Caulobacter sp. MCS18	3
Ketogulonicigenium robustum	3
Roseovarius sp. HTCC2601	3
Rhodobacter capsulatus	3
Stappia stellulata	3
Rickettsia montanensis	3
Candidatus Midichloria mitochondrii	3
Erythrobacter sp. NAP1	3
Erythrobacter sp. SD-21	3
Curvibacter putative symbiont of Hydra magnipapillata	3
Delftia tsuruhatensis	3
Mitsuaria chitosanitabida	3
Nitrosomonas sp. N2005	3
Desulfococcus niacini	3
Desulfofaba hansenii	3
Desulfomicrobium orale	3
Desulfovibrio oxamicus	3
Desulfovibrio vulgaris str. 'Miyazaki F'	3
Caminibacter profundus	3
Shewanella algae	3
Allochromatium minutissimum	3
Allochromatium vinosum	3
Chromatium okenii	3
Thermochromatium tepidum	3
Thioflavicoccus mobilis	3
Thiohalocapsa marina	3
Marinomonas sp. MED121	3
Neptuniibacter sp. antisso-13	3
Acinetobacter baylyi	3
Pseudomonas gessardii	3
Pseudomonas putida	3
Enterovibrio coralii	3
Photobacterium ganghwense	3
Vibrio harveyi ATCC BAA-1116	3
Vibrio sp. FALF273	3
Vibrio sp. R-600	3
Vibrio sp. R-671	3
Treponema amylovorum	3
Treponema socranskii	3
Treponema socranskii subsp. '04'	3
Treponema socranskii subsp. socranskii	3
Fervidobacterium gondwanense	3
bacterium rJ1	3
endosymbiont of Sclerolinum contortum	3
Actinosynnema mirum	2
Brevibacterium iodinum	2
Brevibacterium linens	2
Brevibacterium mcbrellneri ATCC 49030	2
Dietzia maris	2
Gordonia sp. AD-6	2
Janibacter sp. HTCC2649	2
Microbacterium schleiferi	2
Micrococcus sp. TS17	2
Catenuloplanes japonicus	2
Mycobacterium flavescens	2
Rhodococcus jostii RHA1	2
Rhodococcus marinonascens	2
Rhodococcus rhodochrous	2
Pseudonocardia hydrocarbonoxydans	2
Streptomyces caeruleus	2
Streptomyces sp.	2
Actinomadura namibiensis	2
Bifidobacterium sp. Eg1	2
Bifidobacterium sp. JEMLUCVIII-4	2
Cryptobacterium curtum DSM 15641	2
Chryseobacterium soldanellicola	2
Flavobacterium sp. SOC A4(12)	2
Flavobacteriaceae bacterium U43	2
Cyanothece sp. WH 8904	2
Microcystis wesenbergii	2
Synechococcus sp. G2.1	2
Synechococcus sp. MW73D5	2
Synechococcus sp. MW74D6	2
Tolypothrix sp. CCMP1185	2
Anabaena sp. BIR370B	2
Geitlerinema sp. Flo1	2
Limnothrix redekei LMECYA 145	2
Oscillatoria sp. CCAP 1459/26	2
Phormidium sp. LMECYA 173	2
Phormidium sp. LMECYA 214	2
Phormidium sp. LMECYA 79	2
Pleurocapsa sp. PCC 7319	2
Fischerella sp. CENA19	2
filamentous thermophilic cyanobacterium tBTRCCn 301	2
Denitrovibrio acetiphilus DSM 12809	2
Flexistipes sinusarabici	2
Deinococcus geothermalis	2
Deinococcus geothermalis DSM 11300	2
Deinococcus murrayi	2
Alicyclobacillus hesperidum	2
Bacillus coahuilensis	2
Bacillus halmapalus	2
Bacillus macroides	2
Bacillus sp. PL-16	2
Halobacillus aidingensis	2
Virgibacillus koreensis	2
Virgibacillus marismortui	2
Paenibacillus borealis	2
Paenibacillus daejeonensis	2
Candidatus Pasteuria usgae	2
Sporosarcina psychrophila	2
Gemella haemolysans	2
Aerococcus sanguinicola	2
Lactobacillus aviarius subsp. aviarius	2
Weissella confusa	2
Lactococcus lactis	2
Clostridium aminovalericum	2
Clostridium botulinum Bf	2
Clostridium sp. CYP5	2
Clostridium sp. Kas104-4	2
Clostridium sp. enrichment culture clone 7-25	2
Clostridium tyrobutyricum	2
Tepidimicrobium ferriphilum	2
Anaerococcus prevotii	2
Finegoldia magna ATCC 29328	2
Peptoniphilus indolicus	2
Peptoniphilus lacrimalis	2
Ruminococcus gnavus	2
Halanaerobium sp. 'sapolanicus'	2
Thermacetogenium phaeum	2
Erysipelothrix rhusiopathiae	2
Holdemania filiformis DSM 12042	2
Eubacterium cylindroides T2-87	2
Leptotrichia wadei	2
Thermodesulfovibrio yellowstonii	2
Ochrobactrum pseudintermedium	2
Mesorhizobium ciceri	2
Mesorhizobium mediterraneum	2
Rhizobium galegae	2
Rhodobium orientis	2
Nereida ignava	2
Paracoccus pantotrophus	2
Pseudorhodobacter sp. HDW-19	2
Rhodovulum iodosum	2
Rhodovulum robiginosum	2
Rhodovulum sp. CP-10	2
Roseovarius nubinhibens	2
Roseovarius nubinhibens ISM	2
Gluconacetobacter diazotrophicus	2
Gluconobacter oxydans	2
Azospirillum sp. TSA63w	2
Phaeospirillum fulvum	2
Erythrobacter sp. S11-13	2
Sphingomonas sp. tfd44	2
Sphingomonas sp. Alpha4-2	2
marine magnetite-containing magnetic spirillum MMS-1	2
Alcaligenes sp.	2
Comamonas sp. 46	2
uncultured Verminephrobacter sp.	2
Rubrivivax gelatinosus	2
Methylovorus sp. SIP3-4	2
Kingella kingae	2
uncultured Nitrosomonas sp.	2
uncultured Desulfobacula sp.	2
Desulfurivibrio alkaliphilus AHT2	2
Desulfovibrio aerotolerans	2
Desulfovibrio desulfuricans subsp. desulfuricans str. G20	2
Desulfovibrio portus	2
Desulfovibrio salexigens DSM 2638	2
Desulfovibrio sp. La1H2	2
Desulfovibrio sp. X	2
Desulfovibrionales bacterium Spi55	2
Desulfuromonas acetoxidans	2
Desulfuromonas acetoxidans DSM 684	2
Chondromyces apiculatus	2
Nitratiruptor sp. SB155-2	2
Alteromonas macleodii	2
Alteromonas sp.	2
Saccharophagus degradans	2
Idiomarina loihiensis	2
Pseudoalteromonas espejiana	2
Pseudoalteromonas nigrifaciens	2
Nitrosococcus halophilus	2
Thiococcus pfennigii	2
Thioalkalivibrio sp. HL-EbGR7	2
Halothiobacillus sp. HL27	2
Enterobacter aerogenes	2
Escherichia coli O157:H7 str. EC508	2
Klebsiella pneumoniae	2
uncultured Klebsiella sp.	2
Pantoea citrea	2
Salmonella bongori	2
Tatumella morbirosei	2
Haemaphysalis longicornis symbiont 47	2
Legionella pneumophila	2
Methylomonas sp. LC 1	2
Gallibacterium anatis	2
Haemophilus parasuis	2
Mannheimia haemolytica serotype A2 str. OVINE	2
Phocoenobacter uteri	2
Acinetobacter baumannii	2
Acinetobacter parvus	2
Francisella cantonensis	2
Thiothrix fructosivorans	2
Photobacterium profundum SS9	2
Photobacterium sp. R-16	2
Vibrio aerogenes	2
Vibrio cholerae O395	2
Vibrio furnissii CIP 102972	2
Vibrio sp. 12B11	2
Vibrio tubiashii	2
Xanthomonas cucurbitae	2
Dechloromarinus chlorophilus	2
Mycoplasma glycophilum	2
Thermodesulfatator sp. AT1325	2
Chthoniobacter flavus	2
Verrucomicrobium sp. IRVE	2
Candidatus Chloracidobacterium thermophilum	1
Actinomyces oris	1
Actinokineospora riparia	1
Corynebacterium aurimucosum	1
Corynebacterium casei	1
Corynebacterium confusum	1
Corynebacterium coyleae	1
Corynebacterium diphtheriae	1
Corynebacterium imitans	1
Corynebacterium pilosum	1
Corynebacterium renale	1
Corynebacterium riegelii	1
Corynebacterium simulans	1
Corynebacterium thomssenii	1
Corynebacterium xerosis	1
Geodermatophilus obscurus	1
Jonesia denitrificans DSM 20603	1
Candidatus Rhodoluna lacicola	1
Microbacterium aurum	1
Microbacterium esteraromaticum	1
Microbacterium keratanolyticum	1
Microbacterium laevaniformans	1
Microbacterium resistens	1
Microbacterium sp. ITRC1	1
Microbacterium sp. MA1	1
Arthrobacter globiformis	1
Arthrobacter sp. PNP1	1
Micrococcus luteus NCTC 2665	1
Nesterenkonia aethiopica	1
Actinoplanes missouriensis	1
Micromonospora sp. SB1-39	1
Mycobacterium asiaticum	1
Mycobacterium fallax	1
Mycobacterium intracellulare	1
Mycobacterium marinum	1
Mycobacterium mucogenicum	1
Mycobacterium novocastrense	1
Mycobacterium phlei	1
Mycobacterium sp. FL04-42-151SpA	1
Mycobacterium wolinskyi	1
Nakamurella multipartita DSM 44233	1
Nocardia asteroides	1
Nocardia coubleae	1
Kribbella sandramycini	1
Nocardioides aromaticivorans	1
Nocardiopsis rosea	1
Thermobifida alba	1
Thermobifida fusca	1
Amycolatopsis sp. GY034	1
Prauserella rugosa	1
Pseudonocardia alaniniphila	1
Pseudonocardia autotrophica	1
Kitasatospora kifunensis	1
Streptomyces aurantiacus	1
Streptomyces caelestis	1
Streptomyces griseus subsp. griseus NBRC 13350	1
Streptomyces hygroscopicus	1
Streptomyces ornatus	1
Streptomyces parvus	1
Streptomyces toxytricini	1
Nonomuraea recticatena	1
Streptosporangium roseum DSM 43021	1
Actinoallomurus spadix	1
Actinomadura formosensis	1
Bifidobacterium pseudolongum subsp. globosum	1
Bifidobacterium psychraerophilum	1
Enterorhabdus caecimuris	1
Porphyromonas catoniae	1
Prevotella copri	1
Prevotella melaninogenica	1
Prevotella stercorea	1
Cytophaga sp. I-377	1
Cytophaga sp. I-545	1
Hymenobacter aerophilus	1
Flexibacteraceae bacterium VUG-A33	1
Mariniflexile fucanivorans	1
Polaribacter glomeratus	1
Flavobacteria bacterium MS024-2A	1
Sphingobacterium canadense	1
Sphingobacterium sp. 62	1
Sphingobacterium spiritivorum	1
Chlamydiales symbiont of Xenoturbella westbladi	1
Cyanothece sp. WH 8902	1
Gloeothece sp. KO11DG	1
Halothece sp. MPI 96P605	1
Synechococcus sp. C129	1
Synechococcus sp. LS0503	1
Synechococcus sp. OH20	1
Synechococcus sp. OH28	1
Synechococcus sp. UH7	1
Anabaena fertilissima RPAN1	1
Nostoc linckia var. arvense IAM M-30	1
Nostoc piscinale CENA21	1
Nostoc sp. 'Peltigera horizontalis cyanobiont'	1
Arthrospira maxima	1
Arthrospira platensis	1
Geitlerinema sp. PCC 7105	1
Leptolyngbya foveolarum	1
Microcoleus chthonoplastes	1
Microcoleus chthonoplastes CCY9603	1
Phormidium willei BDU 130791	1
Pseudanabaena sp. PCC 7403	1
Spirulina subsalsa FACHB351	1
Prochlorococcus marinus subsp. pastoris str. NATL2	1
Deferribacter desulfuricans SSM1	1
Deinococcus ficus	1
Fibrobacter succinogenes	1
Fibrobacter succinogenes subsp. succinogenes S85	1
Alicyclobacillus acidocaldarius subsp. acidocaldarius DSM 446	1
Bacillus cohnii	1
Bacillus lentus	1
Bacillus psychrosaccharolyticus	1
Bacillus pumilus	1
Bacillus sp.	1
Bacillus sp. G1	1
Bacillus sp. JAMB-602	1
Bacillus sp. M118	1
Bacillus thuringiensis serovar kenyae	1
uncultured Bacillus sp.	1
Geobacillus thermodenitrificans NG80-2	1
Natronobacillus azotifigens	1
Virgibacillus halodenitrificans	1
Brevibacillus laterosporus	1
Paenibacillus campinasensis	1
Pasteuria penetrans	1
Kurthia gibsonii	1
Ureibacillus thermosphaericus	1
Sporolactobacillus kofuensis	1
Staphylococcus xylosus	1
Laceyella putida	1
Exiguobacterium aurantiacum	1
Pullulanibacillus naganoensis	1
Atopostipes suicloacalis	1
Lactobacillus cacaonum	1
Lactobacillus casei	1
Lactobacillus dextrinicus	1
Lactobacillus paralimentarius	1
Lactobacillus rhamnosus GG	1
Lactobacillus sp.	1
Leuconostoc citreum	1
Oenococcus oeni	1
Streptococcus infantis	1
Streptococcus mutans	1
Streptococcus pneumoniae CDC1087-00	1
Streptococcus pyogenes	1
Clostridium aminobutyricum	1
Clostridium botulinum A str. ATCC 3502	1
Clostridium botulinum NCTC 2916	1
Clostridium clariflavum	1
Clostridium haemolyticum	1
Clostridium josui	1
Clostridiaceae bacterium K10	1
Anaerococcus hydrogenalis DSM 7454	1
Peptoniphilus harei	1
Sporanaerobacter acetigenes	1
Eubacterium siraeum DSM 15702	1
Eubacterium ventriosum	1
Heliobacterium modesticaldum	1
Shuttleworthia satelles DSM 14600	1
Desulfitobacterium sp. CR1	1
Desulfotomaculum thermocisternum	1
Ethanoligenens harbinense	1
Ruminococcus sp. 5_1_39BFAA	1
Bacteroides cellulosolvens	1
Syntrophomonas wolfei subsp. methylbutyratica	1
Thermoanaerobacter brockii	1
Thermoanaerobacter brockii subsp. brockii	1
Thermoanaerobacter mathranii subsp. alimentarius	1
Thermoanaerobacterium thermosaccharolyticum	1
Bulleidia extructa W1219	1
Megamonas hypermegale	1
Pectinatus frisingensis	1
Veillonella dispar ATCC 17748	1
Rhodopirellula sp. SM31	1
Ochrobactrum intermedium	1
Pseudochrobactrum asaccharolyticum	1
Hyphomicrobium sp. LAT3	1
uncultured Methylobacterium sp.	1
Methylocystis sp. 10	1
Methylocystis sp. 2-19	1
methanotroph M11	1
Mesorhizobium opportunistum WSM2075	1
Mesorhizobium sp. RPP20	1
Rhizobiales bacterium D5-11.1	1
Paracoccus methylutens	1
Rhodobacter capsulatus SB1003	1
Roseivivax halotolerans	1
Roseobacter sp. BS36	1
Ruegeria mobilis	1
Ruegeria scottomollicae	1
Silicibacter sp. TrichCH4B	1
Thalassobius gelatinovorus	1
Rhodobacteraceae bacterium 179	1
Acetobacter pasteurianus	1
Azospirillum brasilense	1
Azospirillum rugosum	1
Azospirillum sp. TSA16	1
Azospirillum sp. TSA20c	1
Tistrella mobilis	1
Anaplasma marginale	1
Anaplasma platys	1
Ehrlichia chaffeensis	1
Sphingomonas sp. KA1	1
Zymomonas mobilis subsp. pomaceae	1
alpha proteobacterium IOW11b	1
uncultured Achromobacter sp.	1
Ralstonia pickettii 12J	1
Ralstonia solanacearum	1
Comamonas aquatica	1
Comamonas sp. R-28231	1
Polaromonas sp. JS666	1
Duganella violaceinigra	1
Neisseria sicca ATCC 29256	1
Neisseria subflava	1
Nitrosomonas sp. C-56	1
Nitrosovibrio sp. FJI82	1
Bacteriovorax sp. MIA3	1
Bacteriovorax sp. PS93S	1
Desulfobacterium anilini	1
Desulfofaba fastidiosa	1
Desulfovibrio oxyclinae	1
Malonomonas rubra	1
Myxococcus virescens	1
Aeromonas veronii	1
Alteromonas macleodii 'Deep ecotype'	1
Bowmanella denitrificans	1
Bowmanella pacifica	1
Marinobacter flavimaris	1
Marinobacterium jannaschii	1
Microbulbifer variabilis	1
uncultured Alteromonadaceae bacterium	1
Shewanella fidelis	1
Shewanella livingstonensis	1
Shewanella marisflavi	1
Allochromatium sp. AX1YPE	1
Halochromatium sp. MTK6IM088	1
Thiodictyon bacillosum	1
Alkalilimnicola ehrlichii MLHE-1	1
Alkalispirillum sp. ACO4	1
Alkalispirillum sp. ACO5	1
Ectothiorhodospira sp. LO12	1
Thioalkalivibrio thiocyanoxidans	1
Candidatus Curculioniphilus endosymbiont of Curculio camelliae	1
Enterobacter cloacae subsp. cloacae ATCC 13047	1
Escherichia coli O157:H7 str. EC4486	1
Plesiomonas shigelloides	1
Proteus mirabilis	1
Rahnella sp. 121-Celery	1
Serratia plymuthica	1
Xenorhabdus griffiniae	1
Legionella lytica	1
uncultured Legionella sp.	1
Methylocaldum sp. BFH1	1
Alcanivorax borkumensis	1
Halomonas meridiana	1
Bermanella marisrubri	1
Oceanobacter sp. RED65	1
Neptuniibacter caesariensis	1
Oceanospirillum sp. MED92	1
Neptunomonas naphthovorans	1
Haemophilus haemolyticus	1
Pasteurella multocida	1
Pasteurella multocida subsp. gallicida	1
Psychrobacter glacincola	1
Pseudomonas nitroreducens	1
Pseudomonas veronii	1
Francisella philomiragia	1
Francisella sp. MA067296	1
Listonella pelagia	1
Photobacterium leiognathi	1
Photobacterium leiognathi subsp. leiognathi	1
Photobacterium sp. R-89	1
Salinivibrio costicola	1
Vibrio campbellii	1
Vibrio cholerae B33	1
Vibrio mangrovi	1
Vibrio ponticus	1
Vibrio rumoiensis	1
Vibrio sp. 12G03	1
Vibrio sp. 23023	1
Vibrio sp. 7F05	1
Vibrio sp. 7F10	1
Vibrio sp. AM2	1
Vibrio sp. R-725	1
Vibrio sp. R-77	1
Vibrio sp. WH134	1
Stenotrophomonas maltophilia K279a	1
Xanthomonas oryzae pv. oryzae MAFF 311018	1
Thiohalomonas denitrificans	1
Lamellibrachia sp. endosymbiont	1
Leptospira biflexa serovar Patoc strain 'Patoc 1 (Ames)'	1
Leptospira biflexa serovar Patoc strain 'Patoc 1 (Paris)'	1
Dethiosulfovibrio peptidovorans DSM 11002	1
Jonquetella anthropi E3_33 E1	1
Pyramidobacter piscolens	1
Acholeplasma modicum	1
Sweet potato little leaf phytoplasma	1
Mycoplasma alvi	1
Mycoplasma anatis	1
Mycoplasma bovirhinis	1
Mycoplasma imitans	1
Thermosipho africanus TCF52B	1
Thermotoga subterranea	1
Verrucomicrobiaceae bacterium CR28 UNDR-2009	1
endosymbiont of Ifremeria nautilei	1
