# Supplementary material for: Ultradeep 16S rRNA Sequencing Analysis of Geographically Similar but Diverse Unexplored Marine Samples Reveal Varied Bacterial Community Composition
Source: PLoS One. 2013 Oct 22;8(10):e76724. doi: 10.1371/journal.pone.0076724 (PMC3805540; doi:10.1371/journal.pone.0076724)
Supplement: Table S3 — This file contains the details of taxonomic level distribution for SR sample. (XLSX) [file pone.0076724.s009.xlsx]

## Sheet: Phylum hits
Table S3. Details of the number of hits obtained for SR at phylum, class, order, family, genus, species and strain level
Phylum	Number of hits
Proteobacteria	53161
unclassified (derived from Bacteria)	52649
Cyanobacteria	8460
Actinobacteria	7594
Bacteroidetes	5562
Firmicutes	4856
Chlorobi	905
Chloroflexi	724
Fusobacteria	701
Spirochaetes	597
Nitrospirae	508
Verrucomicrobia	394
Acidobacteria	244
Chlamydiae	148
Planctomycetes	102
Thermodesulfobacteria	69
Thermotogae	62
Deinococcus-Thermus	49
Gemmatimonadetes	45
Synergistetes	14
Tenericutes	10
Deferribacteres	6
Lentisphaerae	6
Aquificae	4
Dictyoglomi	2
Candidatus Poribacteria	1
Fibrobacteres	1

## Sheet: Class hits
Class	Number of hits
unclassified (derived from Bacteria)	52649
Deltaproteobacteria	23565
Gammaproteobacteria	17659
unclassified (derived from Cyanobacteria)	8270
Actinobacteria (class)	7594
Alphaproteobacteria	7247
Clostridia	3485
Flavobacteria	2733
unclassified (derived from Proteobacteria)	2617
Epsilonproteobacteria	1355
Bacilli	1300
Cytophagia	1223
Chlorobia	905
Sphingobacteria	803
Betaproteobacteria	712
Fusobacteria (class)	701
Dehalococcoidetes	686
Spirochaetes (class)	597
Nitrospira (class)	508
Bacteroidia	504
unclassified (derived from Bacteroidetes)	299
Verrucomicrobiae	218
unclassified (derived from Acidobacteria)	210
Gloeobacteria	190
Chlamydiae (class)	148
unclassified (derived from Verrucomicrobia)	123
Planctomycetacia	102
Opitutae	71
Thermodesulfobacteria (class)	69
Thermotogae (class)	62
Deinococci	49
Negativicutes	45
Gemmatimonadetes (class)	45
Thermomicrobia (class)	27
Solibacteres	26
Erysipelotrichi	26
Synergistia	14
Mollicutes	10
Acidobacteria (class)	8
Chloroflexi (class)	8
Deferribacteres (class)	6
unclassified (derived from Lentisphaerae)	6
Zetaproteobacteria	6
Aquificae (class)	4
Ktedonobacteria	3
Dictyoglomia	2
unclassified (derived from Candidatus Poribacteria)	1
Fibrobacteres (class)	1

## Sheet: Order hits
Order	Number of hits
unclassified (derived from Bacteria)	52649
unclassified (derived from Deltaproteobacteria)	16435
unclassified (derived from Gammaproteobacteria)	7321
Actinomycetales	6312
Chroococcales	5846
Desulfobacterales	4243
Chromatiales	3231
Clostridiales	3052
Flavobacteriales	2626
unclassified (derived from Proteobacteria)	2617
unclassified (derived from Alphaproteobacteria)	2089
Rhizobiales	2080
Methylococcales	1855
Desulfovibrionales	1668
Oscillatoriales	1579
Rhodobacterales	1578
Xanthomonadales	1567
Enterobacteriales	1408
Cytophagales	1223
Bacillales	1176
unclassified (derived from Epsilonproteobacteria)	1045
Rhodospirillales	1015
Chlorobiales	905
Sphingobacteriales	803
Legionellales	767
Desulfuromonadales	709
Fusobacteriales	701
unclassified (derived from Dehalococcoidetes)	686
Pseudomonadales	672
Bifidobacteriales	664
Spirochaetales	597
Burkholderiales	556
Prochlorales	510
Nitrospirales	508
Bacteroidales	504
Coriobacteriales	437
Sphingomonadales	369
Thermoanaerobacterales	355
Myxococcales	347
Campylobacterales	308
unclassified (derived from Bacteroidetes)	299
Vibrionales	267
Nostocales	260
Verrucomicrobiales	218
unclassified (derived from Acidobacteria)	210
Alteromonadales	199
Gloeobacterales	190
Thiotrichales	165
Bdellovibrionales	156
Oceanospirillales	150
Chlamydiales	148
Lactobacillales	124
unclassified (derived from Flavobacteria)	107
Methylacidiphilales	105
Planctomycetales	102
Acidimicrobiales	99
Rhodocyclales	89
Rickettsiales	88
Rubrobacterales	73
Thermodesulfobacteriales	69
Puniceicoccales	68
Halanaerobiales	62
Thermotogales	62
Selenomonadales	45
Gemmatimonadales	45
unclassified (derived from Cyanobacteria)	39
Neisseriales	36
Aeromonadales	36
Pleurocapsales	33
Caulobacterales	28
Solibacterales	26
Deinococcales	26
Erysipelotrichales	26
Thermales	23
unclassified (derived from Betaproteobacteria)	22
Thermomicrobiales	20
unclassified (derived from Verrucomicrobia)	18
Synergistales	14
Pasteurellales	12
unclassified (derived from Actinobacteria (class))	9
unclassified (derived from Clostridia)	9
Cardiobacteriales	9
Acidobacteriales	8
Acholeplasmatales	8
Sphaerobacterales	7
Natranaerobiales	7
Nitrosomonadales	7
Syntrophobacterales	7
Chloroflexales	6
Deferribacterales	6
Lentisphaerales	6
Mariprofundales	6
Aquificales	4
unclassified (derived from Ktedonobacteria)	3
Stigonematales	3
unclassified (derived from Opitutae)	3
Herpetosiphonales	2
Dictyoglomales	2
Hydrogenophilales	2
Nautiliales	2
Mycoplasmatales	2
unclassified (derived from Candidatus Poribacteria)	1
Fibrobacterales	1

## Sheet: Family hits
Family	Number of hits
unclassified (derived from Bacteria)	52649
unclassified (derived from Deltaproteobacteria)	16435
unclassified (derived from Gammaproteobacteria)	7321
unclassified (derived from Chroococcales)	5846
Desulfobacteraceae	4095
Flavobacteriaceae	2625
unclassified (derived from Proteobacteria)	2617
unclassified (derived from Alphaproteobacteria)	2089
Ectothiorhodospiraceae	2003
Clostridiaceae	1876
Methylococcaceae	1855
unclassified (derived from Oscillatoriales)	1579
Xanthomonadaceae	1567
Rhodobacteraceae	1526
Pseudonocardiaceae	1517
Desulfovibrionaceae	1497
Enterobacteriaceae	1408
Frankiaceae	1280
unclassified (derived from Epsilonproteobacteria)	1045
Acetobacteraceae	921
Chlorobiaceae	905
Bacillaceae	825
Rhizobiaceae	823
Sphingobacteriaceae	771
Halothiobacillaceae	731
Fusobacteriaceae	701
Cytophagaceae	698
unclassified (derived from Dehalococcoidetes)	686
Bifidobacteriaceae	664
Propionibacteriaceae	609
Spirochaetaceae	593
Nitrospiraceae	508
Prochlorococcaceae	499
Peptococcaceae	497
Chromatiaceae	497
Legionellaceae	486
Rikenellaceae	471
Coriobacteriaceae	437
Moraxellaceae	420
Microbacteriaceae	409
Sphingomonadaceae	369
Oxalobacteraceae	358
Thermomonosporaceae	333
Brucellaceae	315
unclassified (derived from Bacteroidetes)	299
Campylobacteraceae	299
unclassified (derived from Actinomycetales)	296
Cyclobacteriaceae	294
Acidothermaceae	286
Coxiellaceae	281
Mycobacteriaceae	271
unclassified (derived from Desulfuromonadales)	270
Vibrionaceae	267
Pseudomonadaceae	252
Methylocystaceae	244
Flammeovirgaceae	231
Nostocaceae	211
unclassified (derived from Acidobacteria)	210
Nocardiaceae	203
Bradyrhizobiaceae	202
Verrucomicrobiaceae	198
Nocardiopsaceae	190
unclassified (derived from Gloeobacterales)	190
Bartonellaceae	181
Geobacteraceae	169
Desulfuromonadaceae	166
Corynebacteriaceae	165
Eubacteriaceae	159
Thermoanaerobacteraceae	153
Ruminococcaceae	152
Myxococcaceae	152
Desulfobulbaceae	148
Sanguibacteraceae	134
Piscirickettsiaceae	132
Nocardioidaceae	123
Parachlamydiaceae	111
Lachnospiraceae	111
unclassified (derived from Flavobacteria)	107
Thermoanaerobacterales Family III. Incertae Sedis	107
Actinomycetaceae	106
Paenibacillaceae	105
Thermoactinomycetaceae	105
Methylacidiphilaceae	105
Pelobacteraceae	104
Planctomycetaceae	102
Desulfonatronumaceae	100
Acidimicrobiaceae	99
Bacteriovoracaceae	99
Thermodesulfobiaceae	95
Rhodospirillaceae	94
Rhodocyclaceae	89
Phyllobacteriaceae	88
Promicromonosporaceae	86
Cystobacteraceae	86
Alcaligenaceae	85
Hahellaceae	76
Rubrobacteraceae	73
Burkholderiaceae	71
Shewanellaceae	70
Polyangiaceae	69
Thermodesulfobacteriaceae	69
Dermabacteraceae	68
Clostridiales Family XI. Incertae Sedis	68
Rhodobiaceae	68
Puniceicoccaceae	68
Heliobacteriaceae	63
Halanaerobiaceae	62
Thermotogaceae	62
Staphylococcaceae	61
unclassified (derived from Clostridiales)	60
Methylobacteriaceae	58
Bdellovibrionaceae	57
Alicyclobacillaceae	55
Hyphomonadaceae	51
Lactobacillaceae	49
Gemmatimonadaceae	45
Desulfohalobiaceae	45
Ferrimonadaceae	44
unclassified (derived from Alteromonadales)	44
Rickettsiaceae	43
Cellulomonadaceae	42
Micrococcaceae	42
Veillonellaceae	41
unclassified (derived from Rhizobiales)	40
unclassified (derived from Cyanobacteria)	39
Syntrophomonadaceae	39
Neisseriaceae	36
Aeromonadaceae	36
Rivulariaceae	35
unclassified (derived from Pleurocapsales)	33
Alteromonadaceae	32
Actinosynnemataceae	30
Comamonadaceae	30
Thiotrichaceae	30
Caulobacteraceae	28
Hyphomicrobiaceae	28
Solibacteraceae	26
Glycomycetaceae	26
Deinococcaceae	26
Erysipelotrichaceae	26
Marinilabiaceae	25
Waddliaceae	25
unclassified (derived from Desulfovibrionales)	25
Anaplasmataceae	24
Oceanospirillaceae	24
Thermaceae	23
unclassified (derived from Oceanospirillales)	23
Carnobacteriaceae	22
Peptostreptococcaceae	22
Beijerinckiaceae	22
unclassified (derived from Betaproteobacteria)	22
Dietziaceae	21
Intrasporangiaceae	21
Enterococcaceae	21
Thermomicrobiaceae	20
unclassified (derived from Myxococcales)	20
unclassified (derived from Verrucomicrobia)	18
Micromonosporaceae	17
Aerococcaceae	17
Halomonadaceae	17
unclassified (derived from Sphingobacteriales)	16
Holosporaceae	16
Verrucomicrobia subdivision 3	15
Rhodothermaceae	14
Microchaetaceae	14
Synergistaceae	14
unclassified (derived from Burkholderiales)	12
Haliangiaceae	12
Pasteurellaceae	12
Prochlorotrichaceae	11
Streptomycetaceae	10
Xanthobacteraceae	10
Alcanivoracaceae	10
unclassified (derived from Actinobacteria (class))	9
Simkaniaceae	9
unclassified (derived from Clostridia)	9
Pseudoalteromonadaceae	9
Cardiobacteriaceae	9
Acidobacteriaceae	8
Pasteuriaceae	8
unclassified (derived from Bacillales)	8
Leuconostocaceae	8
Nannocystaceae	8
Acholeplasmataceae	8
Brevibacteriaceae	7
Sphaerobacteraceae	7
Streptococcaceae	7
Natranaerobiaceae	7
Spirillaceae	7
Chloroflexaceae	6
Deferribacteraceae	6
Lentisphaeraceae	6
Syntrophaceae	6
Mariprofundaceae	6
Streptosporangiaceae	5
Listeriaceae	5
unclassified (derived from Rickettsiales)	5
unclassified (derived from Campylobacterales)	5
unclassified (derived from Verrucomicrobiales)	5
Jonesiaceae	4
Tsukamurellaceae	4
Bacteroidaceae	4
Clostridiales Family XVIII. Incertae Sedis	4
Acidaminococcaceae	4
Helicobacteraceae	4
Leptospiraceae	4
Nakamurellaceae	3
Desulfurobacteriaceae	3
Prevotellaceae	3
Criblamydiaceae	3
unclassified (derived from Ktedonobacteria)	3
unclassified (derived from Stigonematales)	3
Francisellaceae	3
Opitutaceae	3
Dermacoccaceae	2
Saprospiraceae	2
Herpetosiphonaceae	2
Dictyoglomaceae	2
Planococcaceae	2
Sporolactobacillaceae	2
Hydrogenophilaceae	2
Nautiliaceae	2
Mycoplasmataceae	2
Gordoniaceae	1
Kineosporiaceae	1
Hydrogenothermaceae	1
Porphyromonadaceae	1
unclassified (derived from Flavobacteriales)	1
unclassified (derived from Candidatus Poribacteria)	1
Fibrobacteraceae	1
Clostridiales Family XVII. Incertae Sedis	1
Aurantimonadaceae	1
unclassified (derived from Rhodobacterales)	1
Desulfomicrobiaceae	1
Syntrophobacteraceae	1

## Sheet: Genus hits
Genus	Number of hits
unclassified (derived from Bacteria)	52649
unclassified (derived from Deltaproteobacteria)	16381
unclassified (derived from Gammaproteobacteria)	7285
Synechococcus	4609
unclassified (derived from Proteobacteria)	2611
unclassified (derived from Desulfobacteraceae)	2601
unclassified (derived from Alphaproteobacteria)	2088
Halorhodospira	1947
Methylococcus	1834
Clostridium	1757
Desulfovibrio	1492
Dyella	1398
Frankia	1280
Saccharopolyspora	1278
Leptolyngbya	1213
unclassified (derived from Epsilonproteobacteria)	1039
Microcystis	855
Halothiobacillus	731
Dehalogenimonas	674
Bifidobacterium	652
Gluconobacter	652
Flavobacterium	633
Prosthecochloris	590
Candidatus Liberibacter	590
Sphingobacterium	533
Enterobacter	515
Bacillus	501
Prochlorococcus	499
Desulfobacterium	499
Escherichia	486
Legionella	486
Treponema	477
Cytophaga	469
Desulfotomaculum	457
Ruegeria	456
Ilyobacter	449
Alistipes	420
Acinetobacter	415
Propionibacterium	392
Desulfosarcina	365
Robiginitalea	361
Tenacibaculum	355
Elizabethkingia	321
Ochrobactrum	315
Thermomonospora	311
Chlorobium	304
Tropheryma	296
Cyclobacterium	294
Acidothermus	286
Candidatus Magnetobacterium	273
Mycobacterium	271
unclassified (derived from Desulfuromonadales)	270
Campylobacter	268
Coxiella	246
Pseudomonas	245
Pseudonocardia	236
Flexithrix	230
Capnocytophaga	228
Sphingomonas	226
Pedobacter	224
Agrobacterium	220
Salipiger	215
Candidatus Koribacter	210
Pseudoruegeria	210
Duganella	195
Rhodopseudomonas	192
Gloeobacter	190
Nocardiopsis	186
unclassified (derived from Propionibacteriaceae)	186
Marinoscillum	181
Bartonella	181
Atopobium	178
Methylocystis	177
Leptotrichia	171
Desulfofaba	167
Corynebacterium	165
Desulfuromonas	165
Geobacter	164
Desulfosalina	163
Gramella	158
Collimonas	156
Klebsiella	155
Cronobacter	153
Xanthomonas	150
Prolixibacter	144
Thiohalocapsa	138
Photobacterium	138
Desulfobulbus	136
Geobacillus	135
Sanguibacter	134
Halobacillus	133
Coenonia	130
Cyanothece	128
Myroides	127
Roseobacter	126
Methylophaga	126
Desulfococcus	125
Acidiphilium	124
Roseomonas	123
Loktanella	121
Nitrospira	119
Kribbella	117
Eubacterium	117
Halochromatium	117
Nitrosococcus	114
Spirochaeta	114
Candidatus Cardinium	111
Rubritalea	111
Agromyces	110
Paracoccus	108
unclassified (derived from Flavobacteria)	107
Caldicellulosiruptor	107
Vibrio	106
Methylacidiphilum	105
Pelobacter	104
Rhodococcus	103
Trichormus	101
Nocardia	100
Desulfonatronum	100
Bacteriovorax	99
Anaeromyxobacter	99
Enterorhabdus	97
unclassified (derived from Chroococcales)	97
Coprothermobacter	95
Eggerthella	93
Rathayibacter	90
unclassified (derived from Rhodobacteraceae)	88
Xylanimonas	86
Cystobacter	86
Thermoactinomyces	81
Paenibacillus	80
Rhodopirellula	78
Candidatus Protochlamydia	77
Ruminococcus	76
Hahella	76
Zymomonas	75
Rubrobacter	73
Microbacterium	72
Aquimarina	72
Arthrospira	72
Caloramator	71
Mesorhizobium	71
Shewanella	70
Thermodesulfovibrio	69
Thermodesulfobacterium	69
Brachybacterium	68
Coraliomargarita	68
Thauera	67
Rhodospirillum	65
Agrococcus	62
Fusobacterium	62
Desulfofrigus	62
Acidithiomicrobium	61
Staphylococcus	61
Burkholderia	61
Gordonibacter	60
Geminocystis	60
Heliobacterium	59
Desulfatibacillum	59
Methylobacterium	58
Bdellovibrio	57
Arcanobacterium	56
Salegentibacter	56
Cyanobacterium	56
Zunongwangia	54
unclassified (derived from Methylocystaceae)	54
Spirobacillus	54
Myxococcus	53
Anderseniella	52
Rikenella	51
Actinobaculum	50
Peptoniphilus	50
Caldanaerobacter	50
Rhodovulum	50
Lactobacillus	49
Thioclava	49
Epulopiscium	48
Halarsenatibacter	48
Phaeobacter	48
Leptospirillum	47
Leifsonia	46
Moorella	46
Sphingobium	46
Hymenobacter	45
Gemmatimonas	45
Chondromyces	45
Lyngbya	44
Ferrimonas	44
Teredinibacter	44
unclassified (derived from Verrucomicrobiaceae)	44
Acetivibrio	43
Orientia	43
Alcaligenes	43
Microcoleus	42
Alkaliphilus	42
Virgibacillus	40
unclassified (derived from Rhizobiales)	40
Bordetella	40
Allochromatium	40
Arthrobacter	39
Geitlerinema	39
Acidimicrobium	38
Spirulina	38
Desulfobacter	38
Cellulomonas	37
unclassified (derived from Bacteroidetes)	37
Nitrococcus	36
Pseudanabaena	35
Roseburia	35
Rickettsiella	35
Arenibacter	33
Dolichospermum	33
Calothrix	33
Chamaesiphon	32
Phormidium	32
Acaryochloris	32
Microlunatus	31
Anaerofustis	31
Desulfohalobium	30
Thiothrix	30
Thiohalomonas	30
Thermotoga	30
Neochlamydia	29
Alicyclobacillus	29
Arcobacter	29
Trichodesmium	28
Salmonella	28
Limnothrix	27
Candidatus Solibacter	26
Psychroflexus	26
Deinococcus	26
unclassified (derived from Alicyclobacillaceae)	26
Hespellia	26
Stackebrandtia	25
Marinilabilia	25
Waddlia	25
Thermoanaerobacter	25
unclassified (derived from Desulfovibrionales)	25
Sorangium	24
Thiorhodovibrio	24
Marinomonas	24
Nostoc	23
Hyphomicrobium	23
Maricaulis	23
unclassified (derived from Oceanospirillales)	23
Shuttleworthia	22
Candidatus Desulforudis	22
Peptostreptococcus	22
Beijerinckia	22
Novosphingobium	22
unclassified (derived from Betaproteobacteria)	22
Oceanimonas	22
Dietzia	21
Mariniflexile	21
Thermus	21
Enterococcus	21
unclassified (derived from Erysipelotrichaceae)	21
Dialister	21
Isosphaera	21
Azoarcus	21
Petrotoga	21
Thermomicrobium	20
unclassified (derived from Ruminococcaceae)	20
Syntrophomonas	20
Carboxydothermus	20
unclassified (derived from Rhodospirillaceae)	20
Enhygromyxa	20
Akkermansia	20
Verrucomicrobium	20
Anabaena	19
Dorea	19
Propionigenium	19
unclassified (derived from Peptococcaceae)	18
Syntrophothermus	18
Hyphomonas	18
Chromatium	18
Stenotrophomonas	18
unclassified (derived from Verrucomicrobia)	18
Tetrasphaera	17
Clavibacter	17
Brevibacillus	17
Thiolamprovum	17
Halomonas	17
Actinosynnema	16
Aerococcus	16
Hoeflea	16
unclassified (derived from Holosporaceae)	16
Aliivibrio	16
Micromonospora	15
Cellulophaga	15
Nodularia	15
Laceyella	15
Caulobacter	15
Eikenella	15
Desulfonauticus	15
Erwinia	15
Serratia	15
unclassified (derived from Verrucomicrobia subdivision 3)	15
Lentzea	14
unclassified (derived from Thermomonosporaceae)	14
unclassified (derived from Sphingobacteriaceae)	14
Tolypothrix	14
Neisseria	14
Aeromonas	14
Lamprocystis	14
Chitinophaga	13
Brevundimonas	13
Methylosinus	13
Candidatus Neoehrlichia	13
Gardnerella	12
Chryseobacterium	12
Rhodothermus	12
Dehalococcoides	12
Anabaenopsis	12
Pleurocapsa	12
Finegoldia	12
unclassified (derived from Clostridiales)	12
Rhodobaca	12
Haliangium	12
Thioalkalivibrio	12
Chlorobaculum	11
Prochlorothrix	11
Acetobacterium	11
Faecalibacterium	11
Halanaerobium	11
Marinobacterium	11
Marichromatium	11
Carnobacterium	10
Azorhizobium	10
Hirschia	10
Oceanicola	10
Roseovarius	10
Gluconacetobacter	10
Alcanivorax	10
Haemophilus	10
Slackia	9
unclassified (derived from Actinobacteria (class))	9
Anoxybacillus	9
Thermoflavimicrobium	9
Alkalibacterium	9
Desulfitibacter	9
Afifella	9
Comamonas	9
Desulfobotulus	9
unclassified (derived from Desulfobulbaceae)	9
Pseudoalteromonas	9
Providencia	9
Acidobacterium	8
Streptomyces	8
Candidatus Fritschea	8
Cylindrospermopsis	8
Chroococcidiopsis	8
Aneurinibacillus	8
Pasteuria	8
Weissella	8
Roseivivax	8
Granulibacter	8
Nannocystis	8
Dichelobacter	8
Ectothiorhodospira	8
Leclercia	8
Brevibacterium	7
Leeuwenhoekiella	7
Sphaerobacter	7
Stanieria	7
unclassified (derived from Cyanobacteria)	7
Natranaerobius	7
Cupriavidus	7
Acidovorax	7
Spirillum	7
Saccharophagus	7
Methylocaldum	7
Cellvibrio	7
Fervidobacterium	7
Leucobacter	6
Chloroflexus	6
Xenococcus	6
Deferribacter	6
Lysinibacillus	6
Streptococcus	6
Lentisphaera	6
Afipia	6
Rhizobium	6
Anaplasma	6
Thiomonas	6
Desulfomonile	6
Nitratiruptor	6
Marinobacter	6
Shigella	6
Methylobacter	6
Mariprofundus	6
Magnetococcus	6
Pyramidobacter	6
Thermanaerovibrio	6
Candidatus Phytoplasma	6
Actinotalea	5
Candidatus Rhodoluna	5
Nocardioides	5
Streptosporangium	5
Actinomadura	5
Croceibacter	5
Parachlamydia	5
Oscillatoria	5
Listeria	5
Acetitomaculum	5
Blastochloris	5
Thalassobius	5
Ehrlichia	5
Variovorax	5
Oxalobacter	5
Lawsonia	5
Geothermobacter	5
unclassified (derived from Campylobacterales)	5
Microbulbifer	5
Citrobacter	5
Pantoea	5
Trabulsiella	5
Methylomonas	5
Moraxella	5
unclassified (derived from Verrucomicrobiales)	5
Janibacter	4
Jonesia	4
Thermobifida	4
Tsukamurella	4
Bacteroides	4
Candidatus Paenicardinium	4
Planktothrix	4
Exiguobacterium	4
Gemella	4
Symbiobacterium	4
Heliorestis	4
Ammonifex	4
Caldanaerobius	4
Thermacetogenium	4
Acidaminococcus	4
Sporomusa	4
Veillonella	4
Bradyrhizobium	4
Sinorhizobium	4
Roseospirillum	4
Sulfitobacter	4
Acetobacter	4
Desulfocella	4
Helicobacter	4
Thiomicrospira	4
unclassified (derived from Vibrionaceae)	4
Leptospira	4
Kosmotoga	4
Nakamurella	3
Thermobispora	3
Spirillospora	3
Thermovibrio	3
Prevotella	3
Dokdonia	3
Riemerella	3
unclassified (derived from Flavobacteriaceae)	3
Terrimonas	3
Candidatus Amoebophilus	3
Criblamydia	3
unclassified (derived from Ktedonobacteria)	3
Gloeocapsa	3
Granulicatella	3
Oxobacter	3
Tepidimicrobium	3
Tissierella	3
Halothermothrix	3
Erysipelothrix	3
Megamonas	3
Pectinatus	3
Selenomonas	3
Planctomyces	3
Ensifer	3
Rhodobium	3
Novispirillum	3
Candidatus Odyssella	3
Ralstonia	3
Brachymonas	3
Rubrivivax	3
Laribacter	3
Desulfobacula	3
Desulfopila	3
Alteromonas	3
Methylothermus	3
Francisella	3
Dechloromarinus	3
Opitutus	3
Prosthecobacter	3
Nesterenkonia	2
Verrucosispora	2
Kitasatospora	2
Spirosoma	2
Ornithobacterium	2
Salinibacter	2
Saprospira	2
Herpetosiphon	2
Gloeothece	2
Halothece	2
Synechocystis	2
Rivularia	2
Hapalosiphon	2
Meiothermus	2
Dictyoglomus	2
Sporolactobacillus	2
unclassified (derived from Clostridiales Family XI. Incertae Sedis)	2
Butyrivibrio	2
Anaerotruncus	2
Holdemania	2
Mitsuokella	2
Rhodobacter	2
Azospirillum	2
Magnetospirillum	2
Caedibacter	2
Achromobacter	2
Curvibacter	2
unclassified (derived from Comamonadaceae)	2
Massilia	2
Thiobacillus	2
Chromobacterium	2
unclassified (derived from Campylobacteraceae)	2
Thiodictyon	2
Photorhabdus	2
Actinobacillus	2
Hydrogenovibrio	2
Listonella	2
Borrelia	2
Acholeplasma	2
Mycoplasma	2
Dermacoccus	1
Kytococcus	1
Glycomyces	1
Gordonia	1
Kineococcus	1
Okibacterium	1
Micrococcus	1
Aeromicrobium	1
Persephonella	1
Porphyromonas	1
Flectobacillus	1
Flammeovirga	1
unclassified (derived from Flavobacteriales)	1
unclassified (derived from Candidatus Poribacteria)	1
unclassified (derived from Simkaniaceae)	1
Fischerella	1
Fibrobacter	1
Oceanobacillus	1
Kurthia	1
Ureibacillus	1
Abiotrophia	1
Lactococcus	1
Helcococcus	1
Thermaerobacter	1
Cellulosilyticum	1
unclassified (derived from Lachnospiraceae)	1
Dethiobacter	1
Megasphaera	1
Fulvimarina	1
Chelativorans	1
Ketogulonicigenium	1
Marinovum	1
Pelagibaca	1
Rhodothalassium	1
unclassified (derived from Rhodobacterales)	1
Nisaea	1
Tistrella	1
Geminicoccus	1
Diaphorobacter	1
Polaromonas	1
Roseateles	1
Sphaerotilus	1
unclassified (derived from Burkholderiales)	1
Aquaspirillum	1
Kingella	1
unclassified (derived from Rhodocyclaceae)	1
Desulfomicrobium	1
Desulfuromusa	1
Thermodesulforhabdus	1
Caminibacter	1
Lebetimonas	1
Cardiobacterium	1
Thiococcus	1
Thioflavicoccus	1
Raoultella	1
Enterovibrio	1
Xylella	1
Congregibacter	1
Methylonatrum	1
Reinekea	1
Aminobacterium	1
Jonquetella	1

## Sheet: Species hits
Species	Number of hits
uncultured bacterium	51287
uncultured delta proteobacterium	15920
uncultured gamma proteobacterium	6678
uncultured Desulfobacteraceae bacterium	2601
uncultured alpha proteobacterium	2029
uncultured proteobacterium	1982
Halorhodospira halophila	1947
Methylococcus capsulatus	1834
Synechococcus sp. WH 7803	1474
Dyella japonica	1398
Frankia sp.	1280
Synechococcus sp. RS9914	1238
Leptolyngbya valderiana	1192
Synechococcus sp. G4.1	1115
uncultured epsilon proteobacterium	1039
uncultured marine bacterium	855
Dehalogenimonas lykanthroporepellens	674
Saccharopolyspora hordei	672
Gluconobacter oxydans	652
unidentified proteobacterium	629
Candidatus Liberibacter asiaticus	590
Prosthecochloris aestuarii	588
Prochlorococcus marinus	499
Desulfovibrio alaskensis	496
Desulfovibrio sp. TBP-1	493
Halothiobacillus neapolitanus	479
Escherichia albertii	458
Legionella pneumophila	452
Ilyobacter tartaricus	449
Microcystis sp. AICB 35	413
Microcystis flos-aquae	385
Flavobacterium johnsoniae	365
Robiginitalea biformata	361
Ruegeria pomeroyi	322
Elizabethkingia meningoseptica	321
Tenacibaculum mesophilum	317
Enterobacter cloacae	312
Thermomonospora curvata	311
Olavius ilvae Delta 1 endosymbiont	311
uncultured Desulfobacterium sp.	297
Tropheryma whipplei	296
Cyclobacterium marinum	294
Sphingobacterium multivorum	291
Ochrobactrum tritici	291
Acidothermus cellulolyticus	286
Alistipes finegoldii	276
Propionibacterium freudenreichii	274
Desulfosarcina cetonica	274
Candidatus Magnetobacterium bavaricum	273
Bifidobacterium minimum	272
Desulfuromonadales bacterium Tc37	270
Acinetobacter calcoaceticus	270
Saccharopolyspora rectivirgula	266
Halothiobacillus hydrothermalis	252
Coxiella burnetii	244
Mycobacterium vanbaalenii	243
Sphingobacterium thalpophilum	236
Desulfotomaculum aeronauticum	231
Flexithrix dorotheae	230
Synechococcus sp. PCC 7920	226
Sphingomonas melonis	222
Agrobacterium tumefaciens	220
Salipiger mucosus	215
Candidatus Koribacter versatilis	210
Pseudoruegeria sp. HD-43	210
Pedobacter sp. KP-2	209
Synechococcus sp. T7cc1	208
Saccharopolyspora spinosa	202
Desulfobacterium zeppelinii	199
Desulfotomaculum putei	196
Duganella violaceinigra	195
uncultured Enterobacter sp.	195
Treponema socranskii	193
Rhodopseudomonas palustris	192
Cytophaga sp.	190
Gloeobacter violaceus	190
Propionibacteriaceae bacterium MOB600	186
Pseudonocardia thermophila	182
Marinoscillum furvescens	181
Oligobrachia mashikoi endosymbiont C	174
Clostridium cochlearium	168
Chlorobium phaeobacteroides	166
Methylocystis rosea	166
Clostridium novyi	163
Desulfosalina propionicus	163
Desulfofaba gelida	162
Gramella forsetii	158
Collimonas fungivorans	156
uncultured sulfate-reducing bacterium	156
Klebsiella pneumoniae	153
Cronobacter sakazakii	152
Xanthomonas axonopodis	148
Cytophaga hutchinsonii	147
Treponema parvum	147
uncultured Desulfovibrio sp.	145
Alistipes putredinis	144
Prolixibacter bellariivorans	144
Saccharopolyspora hirsuta	138
Chlorobium limicola	138
Leptotrichia trevisanii	138
Sanguibacter keddieii	134
Clostridium cellobioparum	133
Photobacterium damselae	133
Coenonia anatina	130
Geobacillus kaustophilus	126
Methylophaga thiooxydans	125
Capnocytophaga canimorsus	124
Campylobacter sp. 86/06	124
Clostridium scindens	123
Acidiphilium cryptum	123
Roseomonas cervicalis	123
Bifidobacterium adolescentis	121
Candidatus Nitrospira defluvii	119
Myroides odoratimimus	117
Clostridium hathewayi	117
Pseudomonas migulae	117
Loktanella hongkongensis	114
Campylobacter upsaliensis	114
Halochromatium glycolicum	113
Nitrosococcus oceani	112
Clostridium sporogenes	111
Bifidobacterium pullorum	110
Cyanothece sp. ATCC 51142	108
Spirochaeta thermophila	107
Methylacidiphilum fumariolicum	105
Desulfovibrio acrylicus	104
Kribbella flavida	102
Ruegeria lacuscaerulensis	102
Trichormus doliolum	101
Desulfonatronum lacustre	100
Nocardia cummidelens	99
Anaeromyxobacter dehalogenans	99
Rubritalea sp. YM29-130	98
Chroococcales cyanobacterium LEGE 060123	97
Enterorhabdus caecimuris	95
Halobacillus sp. S19-3	95
Coprothermobacter proteolyticus	95
Desulfococcus biacutus	95
Clostridium cellulolyticum	94
Propionibacterium thoenii	93
Eggerthella lenta	93
marine bacterium MBIC1357	93
Atopobium minutum	92
Agromyces salentinus	91
Bartonella bacilliformis	91
Desulfosarcina variabilis	91
Rathayibacter festucae	90
Bartonella grahamii	90
Geobacter humireducens	89
Thiohalocapsa marina	88
Caldicellulosiruptor saccharolyticus	87
Xylanimonas cellulosilytica	86
Atopobium vaginae	86
Paracoccus sp. R-24652	86
Desulfobulbus sp. DSM 2033	86
Angiococcus disciformis	86
Clostridium difficile	85
uncultured Rhodobacteraceae bacterium	85
Desulfuromonas acetoxidans	84
Olavius ilvae Delta 3 endosymbiont	83
Desulfuromonas chloroethenica	81
endosymbiont of Ridgeia piscesae	81
Thermoactinomyces vulgaris	80
Cardinium endosymbiont of Encarsia inaron	79
gamma proteobacterium HTCC5015	77
Synechococcus sp. MW74D3	76
Hahella chejuensis	76
Rhodococcus sp.	75
Zymomonas mobilis	75
Rubrobacter xylanophilus	73
Clostridium carnis	73
Aquimarina intermedia	72
Nocardiopsis dassonvillei	71
Protochlamydia naegleriophila	71
Caloramator fervidus	71
Arthrospira maxima	70
Arthrospira platensis	70
sulfur-oxidizing bacterium NDII1.2	70
Flavobacterium sp. S1	69
Thermodesulfobacterium thermophilum	69
Coraliomargarita akajimensis	68
Nocardiopsis kunsanensis	66
Clostridium sordellii	63
Pelobacter acidigallici	63
Agrococcus jenensis	62
Acinetobacter genomosp. 13TU	62
uncultured soil bacterium	62
Acidithiomicrobium sp. P2	61
Corynebacterium suicordis	60
Gordonibacter pamelaeae	60
Flavobacterium sp.	60
Geminocystis herdmanii	60
Paenibacillus pabuli	60
Synechococcus sp.	59
alpha proteobacterium BAL199	59
Desulfofrigus sp. HRS-La3x	59
Treponema sp.	59
Heliobacterium chlorum	58
uncultured Geobacter sp.	58
Flavobacterium psychrophilum	57
Bacillus flexus	57
Thermodesulfovibrio islandicus	57
Bdellovibrio bacteriovorus	57
Cytophaga sp. I-762	56
Salegentibacter salegens	56
Rhodospirillum rubrum	56
Clostridium paradoxum	55
uncultured forest soil bacterium	55
Corynebacterium bovis	54
Bifidobacterium bombi	54
Zunongwangia profunda	54
Cyanobacterium sp. MBIC10216	54
Spirobacillus cienkowskii	54
marine gamma proteobacterium HTCC2148	54
Arcanobacterium phocae	53
Rhodopirellula sp. SM48	53
Myxococcus fulvus	53
Shewanella violacea	53
uncultured rumen bacterium	53
methanotroph E10	52
Anderseniella baltica	52
Roseobacter sp. MED193	52
Rikenella microfusus	51
Clostridium perfringens	51
Actinobaculum schaalii	50
Clostridium botulinum	50
Caldanaerobacter subterraneus	50
Methylobacterium nodulans	50
Thiohalocapsa halophila	50
Pseudomonas aeruginosa	50
unidentified sulfate-reducing bacterium	50
Thioclava pacifica	49
Desulfatibacillum aliphaticivorans	49
Halarsenatibacter silvermanii	48
Phaeobacter gallaeciensis	48
Thiobacillus prosperus	47
Moorella thermoacetica	46
Sphingobium yanoikuyae	46
Gemmatimonas aurantiaca	45
Chondromyces crocatus	45
Capnocytophaga gingivalis	44
Bacillus licheniformis	44
Ruminococcus bromii	44
Teredinibacter turnerae	44
Hymenobacter rigui	43
Lyngbya aestuarii	43
Acetivibrio cellulolyticus	43
Orientia tsutsugamushi	43
Verrucomicrobiaceae bacterium CHC12	43
Microcoleus chthonoplastes	42
Thauera sp. MZ1T	42
Bacteriovorax sp. NZ7	42
Brachybacterium faecium	41
Microcystis aeruginosa	41
Alcaligenes sp. STC1	41
Pelobacter carbinolicus	41
Pseudomonas nitroreducens	41
Vibrio alginolyticus	41
Nocardiopsis baichengensis	40
Capnocytophaga cynodegmi	40
Bacillus schlegelii	40
uncultured Rhizobiales bacterium	40
Acidimicrobium ferrooxidans	38
Leifsonia shinshuensis	38
Synechococcus sp. MA0607J	38
Bacillus simplex	38
Virgibacillus halophilus	38
uncultured Roseobacter sp.	38
endosymbiont of Vestimentiferan tubeworm	38
Microbacterium esteraromaticum	37
marine CFB-group bacterium MBIC01599	37
Mesorhizobium chacoense	37
Bordetella holmesii	37
Bacteriovorax sp. MIA2	37
Allochromatium vinosum	37
gamma proteobacterium NOR51-B	37
Bifidobacterium bifidum	36
Flavobacterium columnare	36
Bacillus anthracis	36
Alkaliphilus oremlandii	36
Eubacterium saphenum	36
Desulfovibrio africanus	36
Nitrococcus mobilis	36
Treponema zioleckii	36
Pseudanabaena sp. PCC 7367	35
Roseburia intestinalis	35
Epulopiscium sp. 'N.t. morphotype B'	35
Rickettsiella grylli	35
delta proteobacterium PL12	34
Arenibacter latericius	33
Bacillus subtilis	33
Clostridium cylindrosporum	33
Roseobacter sp. AzwK-3b	33
uncultured Desulfobulbus sp.	33
Desulfovibrio desulfuricans	33
Acinetobacter johnsonii	33
Bifidobacterium sp. JEMLUCVII-1	32
Chamaesiphon subglobosus	32
Synechococcus sp. P2	32
Acaryochloris marina	32
Peptoniphilus lacrimalis	32
Eubacterium ramulus	32
Microlunatus phosphovorus	31
Staphylococcus pettenkoferi	31
Anaerofustis stercorihominis	31
Ruegeria atlantica	31
Olavius algarvensis associated proteobacterium Delta 3	31
bacterium enrichment culture clone N47	31
Arthrobacter chlorophenolicus	30
Desulfobacter curvatus	30
Desulfococcus multivorans	30
Cellulomonas flavigena	29
Pseudonocardia zijingensis	29
Cytophaga sp. T-588	29
Neochlamydia hartmannellae	29
Bacillus cereus	29
Clostridium purinilyticum	29
Desulfovibrio indonesiensis	29
Thiothrix nivea	29
Leptospirillum ferrooxidans	28
Salmonella enterica	28
Thiohalomonas nitratireducens	28
Brachybacterium paraconglomeratum	27
Dolichospermum circinale	27
Limnothrix redekei	27
Trichodesmium erythraeum	27
Leptotrichia wadei	27
Desulfovibrio dechloracetivorans	27
Escherichia coli	27
Candidatus Solibacter usitatus	26
Spirulina subsalsa	26
Bacillus tusciae	26
Bacillus megaterium	26
Arcobacter mytili	26
Legionella jamestowniensis	26
Stackebrandtia nassauensis	25
Marinilabilia salmonicolor	25
Psychroflexus gondwanensis	25
Candidatus Cardinium hertigii	25
Waddlia chondrophila	25
Synechococcus sp. MW73D5	25
Synechococcus sp. MW74D6	25
Calothrix sp. PCC 7103	25
Geitlerinema sp. Flo1	25
Clostridium limosum	25
Rhodopirellula sp. SM50	25
Thauera sp. 28	25
uncultured Desulfovibrionales bacterium	25
Tenacibaculum maritimum	24
Synechococcus sp. UH7	24
Clostridium bifermentans	24
uncultured Ochrobactrum sp.	24
Desulfohalobium retbaense	24
Sorangium cellulosum	24
Thiorhodovibrio winogradskyi	24
uncultured Hyphomicrobium sp.	23
Maricaulis maris	23
uncultured SUP05 cluster bacterium	23
Synechococcus sp. WH 8102	22
Bacillus sp. SH3	22
Hespellia porcina	22
Shuttleworthia satelles	22
Candidatus Desulforudis audaxviator	22
Peptostreptococcus anaerobius	22
Beijerinckia indica	22
Rhodovulum marinum	22
Burkholderia phenazinium	22
Burkholderia sp. 13	22
Oceanimonas sp. Be07	22
Mariniflexile fucanivorans	21
Thermus aquaticus	21
Alicyclobacillus disulfidooxidans	21
Clostridium asparagiforme	21
Clostridium glycolicum	21
Clostridium kluyveri	21
Fusobacterium periodonticum	21
Isosphaera pallida	21
Azoarcus sp. BH72	21
uncultured beta proteobacterium	21
Desulfovibrio alkalitolerans	21
Acinetobacter lwoffii	21
unidentified marine eubacterium	21
Capnocytophaga ochracea	20
Thermomicrobium roseum	20
Synechococcus sp. CC9605	20
Ruminococcaceae bacterium D16	20
Carboxydothermus hydrogenoformans	20
Thermoanaerobacter uzonensis	20
uncultured Rhodospirillaceae bacterium	20
Enhygromyxa salina	20
Acinetobacter baumannii	20
Akkermansia muciniphila	20
Agromyces mediolanus	19
Clostridium proteolyticum	19
Clostridium sp. L2-50	19
Clostridium thermocellum	19
Clostridium tyrobutyricum	19
Eubacterium limosum	19
Fusobacterium equinum	19
Propionigenium modestum	19
Campylobacter hominis	19
Vibrio kanaloae	19
Flavobacterium sp. '80m A1 isolate-4'	18
Anabaena ucrainica	18
Phormidium sp. LMECYA 173	18
Phormidium sp. LMECYA 79	18
Clostridium carboxidivorans	18
Clostridium disporicum	18
Clostridium histolyticum	18
Syntrophothermus lipocalidus	18
Hyphomonas neptunium	18
Bacteriovorax sp. PS52B	18
Desulfovibrio oxyclinae	18
Ferrimonas sp. A3B-64-2	18
Chromatium okenii	18
Stenotrophomonas maltophilia	18
Verrucomicrobium spinosum	18
uncultured Verrucomicrobia bacterium	18
Clavibacter michiganensis	17
Bifidobacterium asteroides	17
Leptolyngbya sp. PCC 7375	17
Clostridium magnum	17
anaerobic bacterium EtOH8	17
Ruminococcus albus	17
Mesorhizobium loti	17
Desulfobulbus rhabdoformis	17
Desulfovibrio aespoeensis	17
Desulfovibrio cuneatus	17
Thiolamprovum pedioforme	17
Pseudomonas fluorescens	17
Candidatus Ruthia magnifica	17
Actinosynnema mirum	16
Corynebacterium variabile	16
Propionibacterium acnes	16
Microcystis wesenbergii	16
Bacillus sp. PL-12	16
Clostridium ramosum	16
Hoeflea phototrophica	16
endosymbiont of Acanthamoeba sp. UWC36	16
Desulfovibrio halophilus	16
Desulfovibrio sp. LVS-13	16
Aliivibrio fischeri	16
endosymbiont of Riftia pachyptila	16
Treponema sp. Ru1	16
endosymbiont of Ifremeria nautilei	16
Cytophaga sp. MBIC04684	15
Synechococcus sp. WH 5701	15
Nodularia spumigena	15
Bacillus pseudofirmus	15
Laceyella sacchari	15
Enterococcus casseliflavus	15
Clostridium phytofermentans	15
Dorea formicigenerans	15
Leptospirillum ferriphilum	15
Caulobacter sp. FWC17	15
Eikenella corrodens	15
Desulfovibrio fructosovorans	15
Shewanella amazonensis	15
Erwinia persicina	15
Treponema pedis	15
Thermotoga lettingae	15
Thermotoga thermarum	15
bacterium Ellin514	15
Lentzea violacea	14
actinomycete 7501	14
Cellulophaga fucicola	14
Flavobacterium aquatile	14
Tenacibaculum ovolyticum	14
Sphingobacteriaceae bacterium SOC A20(36)	14
Synechococcus elongatus	14
Synechococcus sp. HOG	14
Deinococcus grandis	14
Bacillus sp. GB02-25	14
Caldicellulosiruptor sp. Rt8B.4	14
Ferrimonas balearica	14
Lamprocystis purpurea	14
Chitinophaga pinensis	13
Geitlerinema sp. PCC 7105	13
Bacillus firmus	13
Halobacillus trueperi	13
Lactobacillus rossiae	13
Clostridium acetobutylicum	13
Epulopiscium sp.	13
Burkholderia ambifaria	13
Rubritalea sabuli	13
Tetrasphaera australiensis	12
Kribbella jejuensis	12
Gardnerella vaginalis	12
Rhodothermus marinus	12
Dehalococcoides ethenogenes	12
uncultured Dehalococcoides sp.	12
Anabaenopsis elenkinii	12
Spirulina laxissima	12
Pleurocapsa sp. PCC 7319	12
Lactobacillus delbrueckii	12
Clostridium polysaccharolyticum	12
Finegoldia magna	12
Clostridiales genomosp. BVAB3	12
Thermodesulfovibrio yellowstonii	12
Rhodobaca bogoriensis	12
Novosphingobium capsulatum	12
Desulfonauticus autotrophicus	12
Ferrimonas marina	12
Halomonas aquamarina	12
Marinomonas vaga	12
Petrotoga mobilis	12
Dietzia maris	11
Microbacterium oxydans	11
Pseudonocardia chloroethenivorans	11
Flavobacterium sp. BH12.12	11
Cyanothece sp. WH 8904	11
Nostoc commune	11
Nostoc sp. 'Peltigera horizontalis cyanobiont'	11
Prochlorothrix hollandica	11
Bacillus litoralis	11
Bacillus niacini	11
Bacillus thuringiensis	11
Peptoniphilus asaccharolyticus	11
Acetobacterium carbinolicum	11
Faecalibacterium prausnitzii	11
Halanaerobium saccharolyticum	11
Dialister invisus	11
Fusobacterium varium	11
Methylocystis parvus	11
Mesorhizobium sp. SCAU13	11
Rhodovulum adriaticum	11
Thioalkalivibrio sp. HL-EbGR7	11
Vibrio harveyi	11
Oligobrachia mashikoi endosymbiont F	11
Cytophaga sp. I-2029	10
Myroides profundi	10
Pedobacter sp. MJ11	10
Deinococcus ficus	10
Halobacillus dabanensis	10
Aerococcus viridans	10
Carnobacterium maltaromaticum	10
Clostridium estertheticum	10
Clostridium malenominatum	10
Syntrophomonas erecta	10
Dialister pneumosintes	10
Azorhizobium doebereinerae	10
Hirschia baltica	10
Oceanicola granulosus	10
Paracoccus kondratievae	10
Roseovarius tolerans	10
Candidatus Neoehrlichia mikurensis	10
Desulfatibacillum alkenivorans	10
Alcanivorax borkumensis	10
sulfur-oxidizing bacterium OBII5	10
candidate division TM7 genomosp. GTL1	10
Corynebacterium glutamicum	9
Rhodococcus opacus	9
actinobacterium Aac-33	9
Tolypothrix sp. CCMP1185	9
Anoxybacillus flavithermus	9
Bacillus azotoformans	9
Bacillus infernus	9
Halobacillus faecis	9
Staphylococcus pseudolugdunensis	9
Thermoflavimicrobium dichotomicum	9
Alkalibacterium sp. NP13	9
Clostridium butyricum	9
Clostridium sp. CYP5	9
Desulfotomaculum thermosapovorans	9
Desulfitibacter alkalitolerans	9
Rhodovulum visakhapatnamense	9
Novosphingobium aromaticivorans	9
Desulfobotulus sapovorans	9
Geobacter sp. FRC-32	9
Haliangium ochraceum	9
Marinobacterium stanieri	9
Serratia proteamaculans	9
Marinomonas sp. MED121	9
uncultured Pseudomonas sp.	9
Petrotoga miotherma	9
Acidobacterium capsulatum	8
Cellulomonas bogoriensis	8
Dietzia sp. H0	8
Leifsonia aquatica	8
Rhodococcus rhodochrous	8
Nocardiopsis composta	8
Candidatus Fritschea bemisiae	8
Cylindrospermopsis raciborskii	8
Phormidium willei	8
Chroococcidiopsis sp. PCC 6712	8
Bacillus coagulans	8
Aneurinibacillus thermoaerophilus	8
Candidatus Pasteuria usgae	8
Clostridium tetanomorphum	8
Eubacterium coprostanoligenes	8
Ruminococcus gnavus	8
Syntrophomonas wolfei	8
Fusobacterium nucleatum	8
Brevundimonas intermedia	8
Methylobacterium sp. 4-46	8
Afifella marina	8
Paracoccus denitrificans	8
Roseivivax halodurans	8
Granulibacter bethesdensis	8
Nannocystis exedens	8
Campylobacter gracilis	8
Dichelobacter nodosus	8
Marichromatium purpuratum	8
Leclercia adecarboxylata	8
Acinetobacter junii	8
Microbacterium terregens	7
Micromonospora rifamycinica	7
Cytophaga sp. I-601	7
Leeuwenhoekiella marinoflava	7
Flavobacteria bacterium BBFL7	7
Cardinium endosymbiont of Euides speciosa	7
Sphaerobacter thermophilus	7
Stanieria cyanosphaera	7
Bacillus indicus	7
Brevibacillus thermoruber	7
Paenibacillus borealis	7
Clostridium sp. SS2/1	7
Natranaerobius thermophilus	7
Methylosinus trichosporium	7
Loktanella vestfoldensis	7
Rhodovulum sulfidophilum	7
Gluconacetobacter intermedius	7
Acidovorax citrulli	7
Comamonas aquatica	7
Neisseria sicca	7
Spirillum volutans	7
Saccharophagus degradans	7
Methylocaldum gracile	7
Cellvibrio mixtus	7
Vibrio tapetis	7
Fervidobacterium gondwanense	7
Corynebacterium matruchotii	6
Leucobacter komagatae	6
Arthrobacter sp. 'SMCC G993'	6
Mycobacterium neoaurum	6
Mycobacterium ratisbonense	6
Rhodococcus fascians	6
Pseudonocardia autotrophica	6
Slackia heliotrinireducens	6
Chryseobacterium proteolyticum	6
Flavobacteria bacterium MS024-2A	6
Candidatus Protochlamydia amoebophila	6
Chloroflexus aurantiacus	6
Synechococcus sp. OH20	6
Phormidium sp. LMECYA 214	6
Xenococcus sp. PCC 7305	6
Deferribacter desulfuricans	6
Bacillus sporothermodurans	6
Brevibacillus agri	6
Staphylococcus aureus	6
Aerococcus sanguinicola	6
Lactobacillus oligofermentans	6
Weissella minor	6
Alkaliphilus transvaalensis	6
Clostridium chauvoei	6
Clostridium roseum	6
Clostridium tertium	6
Eubacterium sp. WAL 17363	6
Desulfotomaculum reducens	6
Desulfotomaculum ruminis	6
Ruminococcus obeum	6
Caldicellulosiruptor lactoaceticus	6
Lentisphaera araneosa	6
Afipia broomeae	6
Methylosinus acidophilus	6
Cupriavidus necator	6
Thiomonas intermedia	6
uncultured Desulfobulbaceae bacterium	6
Desulfohalobium utahense	6
Desulfomonile tiedjei	6
Nitratiruptor sp. SB155-2	6
Aeromonas caviae	6
Marinobacter hydrocarbonoclasticus	6
Pseudoalteromonas ruthenica	6
Enterobacter sp. XW122	6
Providencia stuartii	6
Shigella boydii	6
uncultured Methylobacter sp.	6
Mariprofundus ferrooxydans	6
Magnetococcus sp. MC-1	6
Pyramidobacter piscolens	6
Thermanaerovibrio acidaminovorans	6
bacterium rJ1	6
Actinotalea fermentans	5
Tetrasphaera jenkinsii	5
Candidatus Rhodoluna lacicola	5
Microbacterium dextranolyticum	5
Microbacterium schleiferi	5
Micromonospora echinospora	5
Nocardioides albus	5
Propionibacterium acidifaciens	5
Streptomyces africanus	5
Streptosporangium roseum	5
Cytophaga fermentans	5
Chryseobacterium gleum	5
Croceibacter atlanticus	5
Pedobacter heparinus	5
Sphingobacterium spiritivorum	5
Parachlamydia acanthamoebae	5
Chlorobaculum limnaeum	5
Chlorobaculum parvum	5
Synechococcus sp. PCC 7902	5
Tolypothrix sp. TOL328	5
Dolichospermum flos-aquae	5
uncultured cyanobacterium	5
Bacillus methanolicus	5
Bacillus pumilus	5
Listeria monocytogenes	5
Paenibacillus graminis	5
Staphylococcus succinus	5
Enterococcus durans	5
Lactobacillus helveticus	5
Lactobacillus salivarius	5
Streptococcus mutans	5
Acetitomaculum ruminis	5
Eubacterium cylindroides	5
Leptotrichia hofstadii	5
Brevundimonas diminuta	5
Blastochloris sulfoviridis	5
Mesorhizobium sp. LPYR2	5
Thalassobius gelatinovorus	5
Rhodospirillum sulfurexigens	5
Ehrlichia ewingii	5
Variovorax paradoxus	5
Oxalobacter formigenes	5
Neisseria gonorrhoeae	5
Lawsonia intracellularis	5
Geothermobacter ehrlichii	5
Campylobacterales bacterium GD 1	5
Aeromonas sp. V97	5
Pantoea agglomerans	5
Serratia marcescens	5
Trabulsiella guamensis	5
Halomonas salina	5
Haemophilus ducreyi	5
Spirochaeta zuelzerae	5
Treponema lecithinolyticum	5
Verrucomicrobiae bacterium DG1235	5
Corynebacterium callunae	4
Corynebacterium xerosis	4
Jonesia denitrificans	4
Mycobacterium sp. JLS	4
Mycobacterium sp. KMS	4
Propionibacterium granulosum	4
Actinomadura namibiensis	4
Tsukamurella paurometabola	4
Bifidobacterium sp. Eg1	4
Bacteroides capillosus	4
Candidatus Paenicardinium endonii	4
Chlorobaculum thiosulfatiphilum	4
Cyanothece sp. PCC 7425	4
Calothrix desertica	4
Calothrix parietina	4
Leptolyngbya foveolarum	4
Oscillatoria spongeliae	4
Planktothrix rubescens	4
Alicyclobacillus tolerans	4
Bacillus sp. w5	4
Halobacillus locisalis	4
Paenibacillus wynnii	4
Gemella haemolysans	4
Lactobacillus murinus	4
Clostridium clariflavum	4
Clostridium methylpentosum	4
Clostridium pasteurianum	4
Clostridium subterminale	4
Peptoniphilus indolicus	4
Symbiobacterium thermophilum	4
Eubacterium acidaminophilum	4
Heliorestis baculata	4
Dorea longicatena	4
Hespellia stercorisuis	4
Desulfotomaculum acetoxidans	4
Desulfotomaculum thermocisternum	4
Ammonifex degensii	4
Caldanaerobius polysaccharolyticus	4
Thermacetogenium phaeum	4
Acidaminococcus fermentans	4
Sporomusa termitida	4
Veillonella dispar	4
Leptospirillum ferrodiazotrophum	4
Rhizobium galegae	4
Roseospirillum parvum	4
Sulfitobacter guttiformis	4
Acetobacter pasteurianus	4
Sphingomonas azotifigens	4
Burkholderia cepacia	4
Desulfobacter postgatei	4
Desulfocella halophila	4
Desulfofaba hansenii	4
Geobacter hydrogenophilus	4
Aeromonas hydrophila	4
Halochromatium sp. MTK6IM088	4
Ectothiorhodospira haloalkaliphila	4
Ectothiorhodospira shaposhnikovii	4
Citrobacter koseri	4
Legionella feeleii	4
Haemophilus parasuis	4
Moraxella lincolnii	4
Thiomicrospira thermophila	4
Photobacterium profundum	4
Vibrio aestuarianus	4
Vibrionaceae bacterium AVA1	4
Leptospira biflexa	4
Kosmotoga olearia	4
carbazole-degrading bacterium OC11S	4
Arcanobacterium haemolyticum	3
Brevibacterium mcbrellneri	3
Corynebacterium pilosum	3
Janibacter sp. XJ-1	3
Microbacterium aurum	3
Microbacterium lacticum	3
Arthrobacter phenanthrenivorans	3
Micromonospora echinofusca	3
Mycobacterium chlorophenolicum	3
Mycobacterium novocastrense	3
Nakamurella multipartita	3
Pseudonocardia alaniniphila	3
Pseudonocardia sp. SP020602-02	3
Thermobispora bispora	3
Streptomyces tricolor	3
Spirillospora albida	3
Bifidobacterium cuniculi	3
Slackia exigua	3
Thermovibrio ammonificans	3
Cytophaga sp. MBIC04663	3
Dokdonia donghaensis	3
Flavobacterium sp. SOC A4(12)	3
Riemerella anatipestifer	3
Flavobacteriaceae bacterium U43	3
Candidatus Amoebophilus asiaticus	3
Criblamydia sequanensis	3
bacterium SOSP1-142	3
Cyanothece sp. PCC 8801	3
Gloeocapsa sp. KO20B5	3
Synechococcus sp. G2.1	3
Synechococcus sp. PCC 8807	3
Bacillus aquimaris	3
Bacillus cytotoxicus	3
Bacillus sonorensis	3
Bacillus sp. N2a	3
Bacillus sp. PL-16	3
Geobacillus sp. 70PC53	3
Lysinibacillus fusiformis	3
Lysinibacillus sphaericus	3
Paenibacillus curdlanolyticus	3
Staphylococcus saprophyticus	3
Granulicatella adiacens	3
Clostridium acidurici	3
Clostridium aminophilum	3
Clostridium indolis	3
Clostridium sticklandii	3
Clostridium xylanolyticum	3
Oxobacter pfennigii	3
Tepidimicrobium ferriphilum	3
Peptoniphilus harei	3
Tissierella sp. AIP 64.01	3
Eubacterium oxidoreducens	3
Eubacterium rectale	3
Eubacterium sp. WAL 14571	3
Halothermothrix orenii	3
Erysipelothrix rhusiopathiae	3
Megamonas hypermegale	3
Pectinatus frisingensis	3
Selenomonas flueggei	3
Planctomyces maris	3
Ensifer adhaerens	3
Rhodobium orientis	3
Paracoccus marcusii	3
Roseobacter denitrificans	3
Gluconacetobacter hansenii	3
Novospirillum itersonii	3
Anaplasma phagocytophilum	3
uncultured Anaplasma sp.	3
Candidatus Neoehrlichia lotoris	3
Candidatus Odyssella thessalonicensis	3
Bordetella bronchiseptica	3
Rubrivivax gelatinosus	3
Laribacter hongkongensis	3
Desulfobacter latus	3
uncultured Desulfobacula sp.	3
Desulfofrigus oceanense	3
Desulfopila aestuarii	3
sulfate-reducing bacterium TRM1	3
Desulfonauticus submarinus	3
Desulfovibrio sp. X	3
Haliangium tepidum	3
Arcobacter halophilus	3
Microbulbifer hydrolyticus	3
Pseudoalteromonas sp. A28	3
Marichromatium indicum	3
Marichromatium sp. JA328	3
Providencia alcalifaciens	3
uncultured Methylomonas sp.	3
Methylothermus thermalis	3
Marinomonas sp. MWYL1	3
Pseudomonas putida	3
Pseudomonas reactans	3
Vibrio mediterranei	3
Vibrio ponticus	3
Dechloromarinus chlorophilus	3
Lamellibrachia sp. endosymbiont	3
gamma proteobacterium HTCC2207	3
Treponema bryantii	3
Treponema phagedenis	3
Sweet potato little leaf phytoplasma	3
Opitutus sp. VeGlc2	3
Prosthecobacter vanneervenii	3
Brevibacterium casei	2
Brevibacterium linens	2
Corynebacterium auris	2
Corynebacterium pseudogenitalium	2
Dietzia kunjamensis	2
Verrucosispora gifhornensis	2
Mycobacterium sp.	2
Rhodococcus jostii	2
Rhodococcus ruber	2
Kribbella sancticallisti	2
Thermobifida fusca	2
Thermobifida sp. BCC23166	2
Enterorhabdus mucosicola	2
Prevotella copri	2
Cytophaga sp. I-482	2
Cytophaga sp. I-976	2
Cytophaga sp. MBIC01539	2
Hymenobacter fastidiosus	2
Spirosoma linguale	2
Ornithobacterium rhinotracheale	2
Salinibacter ruber	2
Saprospira sp. SS98-5	2
Terrimonas ferruginea	2
Prosthecochloris vibrioformis	2
Herpetosiphon aurantiacus	2
Synechococcus sp. PCC 8806	2
Cyanothece sp. PCC 7424	2
Halothece sp. MPI 96P605	2
Synechococcus sp. LS0503	2
Synechocystis sp. Sai002	2
Rivularia sp. UAM 346	2
Arthrospira fusiformis	2
Hapalosiphon delicatulus	2
filamentous thermophilic cyanobacterium tBTRCCn 301	2
Deinococcus proteolyticus	2
Meiothermus silvanus	2
Dictyoglomus thermophilum	2
Alicyclobacillus cycloheptanicus	2
Bacillus beijingensis	2
Bacillus coahuilensis	2
Bacillus sp. PL-30	2
Bacillus vedderi	2
Geobacillus lituanicus	2
Geobacillus stearothermophilus	2
Geobacillus thermodenitrificans	2
Virgibacillus koreensis	2
Brevibacillus borstelensis	2
Brevibacillus brevis	2
Sporolactobacillus kofuensis	2
Staphylococcus epidermidis	2
Staphylococcus microti	2
Staphylococcus sciuri	2
Exiguobacterium aurantiacum	2
Exiguobacterium sp. AT4	2
Weissella confusa	2
Clostridium sp. Kas104-4	2
Clostridium ultunense	2
Parvimonas micra	2
Eubacterium ventriosum	2
Anaerotruncus colihominis	2
Syntrophomonas cellicola	2
Thermoanaerobacter brockii	2
Thermoanaerobacter thermocopriae	2
Holdemania filiformis	2
Mitsuokella multacida	2
Fusobacterium perfoetens	2
Bradyrhizobium japonicum	2
methanotroph M11	2
Rhizobium leguminosarum	2
Sinorhizobium meliloti	2
Sinorhizobium sp. R-25067	2
marine alpha proteobacterium Y4I	2
Azospirillum irakense	2
uncultured Magnetospirillum sp.	2
Rhodospirillum centenum	2
Rhodospirillum photometricum	2
Caedibacter caryophilus	2
uncultured Achromobacter sp.	2
uncultured Ralstonia sp.	2
Brachymonas denitrificans	2
Curvibacter putative symbiont of Hydra magnipapillata	2
uncultured Comamonadaceae bacterium	2
Massilia timonae	2
Chromobacterium violaceum	2
Desulfococcus niacini	2
Desulfovibrio salexigens	2
Desulfovibrio vulgaris	2
Geobacter sp. Ply4	2
delta proteobacterium MLMS-1	2
Campylobacter jejuni	2
Bacteroides ureolyticus	2
Helicobacter mustelae	2
Alteromonas macleodii	2
Marinobacterium sp. KW44	2
Microbulbifer agarilyticus	2
Thiodictyon bacillosum	2
uncultured Klebsiella sp.	2
Photorhabdus asymbiotica	2
Coxiella cheraxi	2
Legionella anisa	2
uncultured Legionella sp.	2
Methylomonas sp. LC 1	2
Actinobacillus genomosp. 1	2
Pseudomonas oleovorans	2
Hydrogenovibrio marinus	2
Listonella anguillarum	2
Vibrio neptunius	2
Vibrio parahaemolyticus	2
Vibrio sp. 12F07	2
Vibrio sp. Ex25	2
Vibrio sp. R-77	2
Thiohalomonas denitrificans	2
Olavius ilvae Gamma 3 endosymbiont	2
Oligobrachia mashikoi endosymbiont E	2
Borrelia andersonii	2
Spirochaeta aurantia	2
Acholeplasma modicum	2
Tomato big bud phytoplasma	2
Verrucomicrobium sp. IRVE	2
candidate division TM7 single-cell isolate TM7a	2
Corynebacterium amycolatum	1
Corynebacterium macginleyi	1
Corynebacterium mucifaciens	1
Corynebacterium sp. NML09-0341	1
Corynebacterium sp. NML94-0380	1
Corynebacterium tuberculostearicum	1
Dermacoccus sp. Ellin185	1
Kytococcus sedentarius	1
Glycomyces harbinensis	1
Gordonia otitidis	1
Janibacter sp. HTCC2649	1
Kineococcus radiotolerans	1
Microbacterium keratanolyticum	1
Okibacterium fritillariae	1
Micrococcus luteus	1
Nesterenkonia sp. 10004	1
Nesterenkonia sp. AN1	1
Mycobacterium chelonae	1
Mycobacterium gadium	1
Mycobacterium leprae	1
Mycobacterium smegmatis	1
Nocardia coubleae	1
Rhodococcus erythropolis	1
Aeromicrobium marinum	1
Kribbella sandramycini	1
Nocardiopsis xinjiangensis	1
Pseudonocardia petroleophila	1
Pseudonocardia yunnanensis	1
Kitasatospora cheerisanensis	1
Kitasatospora griseola	1
Actinomadura vinacea	1
Bifidobacterium coryneforme	1
Bifidobacterium pseudocatenulatum	1
Bifidobacterium pseudolongum	1
Persephonella marina	1
Porphyromonas catoniae	1
Prevotella buccalis	1
Cytophaga sp. MBIC04665	1
Cytophaga sp. MBIC04693	1
Cytophaga sp. T-424	1
Flectobacillus major	1
Flammeovirga aprica	1
Cellulophaga lytica	1
Chryseobacterium haifense	1
Psychroflexus torquis	1
Flavobacteriales bacterium ALC-1	1
Flavobacteria bacterium MS024-3C	1
Sphingobacterium sp. TN19	1
Terrimonas lutea	1
Candidatus Poribacteria sp. WGA-A3	1
Chlamydiales symbiont of Xenoturbella westbladi	1
Chlorobaculum macestae	1
Chlorobaculum tepidum	1
Gloeothece membranacea	1
Gloeothece sp. KO11DG	1
Synechococcus sp. C129	1
Synechococcus sp. G11	1
Synechococcus sp. JA-3-3Ab	1
Synechococcus sp. PS838	1
Anabaena fertilissima	1
Dolichospermum planctonicum	1
Nostoc sp. PCC 7120	1
Geitlerinema sp. Sai002	1
Lyngbya sp. PCC 8106	1
Oscillatoria sp. CCAP 1459/13	1
Trichodesmium thiebautii	1
Fischerella sp. CENA19	1
Fibrobacter succinogenes	1
Alicyclobacillus acidocaldarius	1
Alicyclobacillus hesperidum	1
Bacillus catenulatus	1
Bacillus clarkii	1
Bacillus fordii	1
Bacillus hwajinpoensis	1
Bacillus lentus	1
Bacillus pseudomycoides	1
Bacillus psychrosaccharolyticus	1
Bacillus sp. TB104	1
Bacillus sp. TT104	1
Halobacillus litoralis	1
Halobacillus salinus	1
Oceanobacillus picturae	1
Paenibacillus sp. A-234	1
Kurthia gibsonii	1
Ureibacillus thermosphaericus	1
Staphylococcus chromogenes	1
Thermoactinomyces intermedius	1
Abiotrophia defectiva	1
Enterococcus faecalis	1
Lactobacillus casei	1
Lactobacillus gasseri	1
Lactobacillus paracasei	1
Lactobacillus plantarum	1
Lactococcus lactis	1
Streptococcus equinus	1
Clostridium aceticum	1
Clostridium aldrichii	1
Clostridium diolis	1
Clostridium sartagoforme	1
Helcococcus kunzii	1
Thermaerobacter marianensis	1
Eubacterium cellulosolvens	1
Heliobacterium modesticaldum	1
Butyrivibrio crossotus	1
Butyrivibrio fibrisolvens	1
Cellulosilyticum ruminicola	1
Marvinbryantia formatexigens	1
Desulfotomaculum gibsoniae	1
anaerobic bacterium sk.prop8	1
Ruminococcus torques	1
Dethiobacter alkaliphilus	1
Thermoanaerobacter mathranii	1
Megasphaera elsdenii	1
Fusobacterium necrophorum	1
Leptotrichia shahii	1
Fulvimarina pelagi	1
Bradyrhizobium yuanmingense	1
uncultured Bradyrhizobium sp.	1
Chelativorans multitrophicus	1
Mesorhizobium tianshanense	1
Afifella pfennigii	1
Ketogulonicigenium vulgare	1
Marinovum algicola	1
Paracoccus halophilus	1
Pelagibaca bermudensis	1
Rhodobacter azotoformans	1
Rhodobacter sp. DQ12-45T	1
Rhodothalassium salexigens	1
Rhodovulum sp. CP-10	1
Silicibacter sp. TrichCH4B	1
Rhodobacteraceae bacterium BS110	1
uncultured Rhodobacterales bacterium	1
Acidiphilium sp. DX1-13	1
Nisaea denitrificans	1
Tistrella mobilis	1
Novosphingobium subterraneum	1
Geminicoccus roseus	1
Alcaligenes faecalis	1
Alcaligenes sp. O-1	1
Cupriavidus sp. cmp60	1
Ralstonia mannitolilytica	1
Brachymonas petroleovorans	1
Comamonas denitrificans	1
Comamonas testosteroni	1
Diaphorobacter nitroreducens	1
Polaromonas sp. JS666	1
Roseateles terrae	1
Sphaerotilus natans	1
Burkholderiales bacterium ITSI70	1
Thiobacillus denitrificans	1
uncultured Thiobacillus sp.	1
Aquaspirillum serpens	1
Chromobacterium pseudoviolaceum	1
Kingella denitrificans	1
Neisseria flava	1
Neisseria flavescens	1
uncultured Rhodocyclaceae bacterium	1
beta proteobacterium KB13	1
Bacteriovorax sp. MNZ4	1
Bacteriovorax sp. PS93S	1
Desulfobacter halotolerans	1
Desulfobacterium anilini	1
Desulfofaba fastidiosa	1
Desulfomicrobium orale	1
Desulfovibrio ferrophilus	1
Desulfovibrio sp. La1H2	1
Desulfuromusa succinoxidans	1
Geobacter metallireducens	1
Geobacter sp. M18	1
Thermodesulforhabdus norvegica	1
Campylobacter showae	1
Helicobacter cf. pullorum	1
Helicobacter pullorum	1
Caminibacter profundus	1
Lebetimonas acidiphila	1
Aeromonas sp. No. 32	1
Alteromonas sp. UST981101-023	1
Shewanella algae	1
Shewanella japonica	1
Cardiobacterium hominis	1
Allochromatium minutissimum	1
Allochromatium phaeobacterium	1
Allochromatium sp. MTCH3IM086	1
Nitrosococcus halophilus	1
Nitrosococcus watsoni	1
Thiococcus pfennigii	1
Thioflavicoccus mobilis	1
Thioalkalivibrio thiocyanodenitrificans	1
Citrobacter freundii	1
Cronobacter turicensis	1
Enterobacter aerogenes	1
Enterobacter asburiae	1
Enterobacter cancerogenus	1
Escherichia vulneris	1
Raoultella planticola	1
Serratia grimesii	1
Haemophilus influenzae-murium	1
Acinetobacter haemolyticus	1
Moraxella atlantae	1
Pseudomonas gessardii	1
Pseudomonas jessenii	1
Pseudomonas sp. XLDN4-9	1
Francisella noatunensis	1
Francisella philomiragia	1
Francisella tularensis	1
Methylophaga marina	1
Thiothrix fructosivorans	1
Enterovibrio coralii	1
Photobacterium leiognathi	1
Vibrio cholerae	1
Vibrio halioticoli	1
Vibrio ichthyoenteri	1
Vibrio natriegens	1
Vibrio sp. FALF296	1
Vibrio sp. O2	1
Vibrio sp. R-619	1
Vibrio vulnificus	1
Xanthomonas albilineans	1
Xanthomonas perforans	1
Xylella fastidiosa	1
Congregibacter litoralis	1
Methylonatrum kenyense	1
Reinekea blandensis	1
Calyptogena ponderosa endosymbiont	1
gamma proteobacterium KMD 001	1
thermophilic methanotroph HB	1
Aminobacterium colombiense	1
Jonquetella anthropi	1
Loofah witches'-broom phytoplasma	1
Mycoplasma crocodyli	1
Mycoplasma sp. Mirounga ES2774-NASSP4	1
Verrucomicrobiaceae bacterium ONA9	1
bacterium HTCC8038	1
carbazole-degrading bacterium OC13S	1
magneto-ovoid bacterium MO-1	1

## Sheet: Strain hits
Strain	Number of hits
uncultured bacterium	51287
uncultured delta proteobacterium	15920
uncultured gamma proteobacterium	6678
uncultured Desulfobacteraceae bacterium	2601
uncultured alpha proteobacterium	2029
uncultured proteobacterium	1982
Halorhodospira halophila	1947
Methylococcus capsulatus str. Bath	1834
Synechococcus sp. WH 7803	1474
Dyella japonica	1398
Frankia sp.	1280
Synechococcus sp. RS9914	1238
Leptolyngbya valderiana BDU 41001	1192
Synechococcus sp. G4.1	1115
uncultured epsilon proteobacterium	1039
uncultured marine bacterium	855
Dehalogenimonas lykanthroporepellens BL-DC-9	674
Saccharopolyspora hordei	672
Gluconobacter oxydans 621H	652
unidentified proteobacterium	629
Candidatus Liberibacter asiaticus	590
Prosthecochloris aestuarii	588
Desulfovibrio alaskensis	496
Desulfovibrio sp. TBP-1	493
Prochlorococcus marinus subsp. pastoris	488
Prochlorococcus marinus	487
Halothiobacillus neapolitanus c2	479
Escherichia albertii TW07627	458
Ilyobacter tartaricus	449
Legionella pneumophila str. Lens	447
Microcystis sp. AICB 35	413
Microcystis flos-aquae	385
Flavobacterium johnsoniae	364
Robiginitalea biformata HTCC2501	361
Elizabethkingia meningoseptica	321
Ruegeria pomeroyi DSS-3	320
Tenacibaculum mesophilum	317
Olavius ilvae Delta 1 endosymbiont	311
Thermomonospora curvata	310
Enterobacter cloacae subsp. cloacae ATCC 13047	305
uncultured Desulfobacterium sp.	297
Tropheryma whipplei	296
Cyclobacterium marinum	294
Sphingobacterium multivorum	291
Ochrobactrum tritici	291
Acidothermus cellulolyticus	286
Alistipes finegoldii	276
Propionibacterium freudenreichii	274
Desulfosarcina cetonica	274
Candidatus Magnetobacterium bavaricum	273
Bifidobacterium minimum	272
Desulfuromonadales bacterium Tc37	270
Acidothermus cellulolyticus 11B	266
Saccharopolyspora rectivirgula	266
Halothiobacillus hydrothermalis	252
Coxiella burnetii Dugway 5J108-111	244
Mycobacterium vanbaalenii PYR-1	243
Sphingobacterium thalpophilum	236
Desulfotomaculum aeronauticum	231
Flexithrix dorotheae	230
Synechococcus sp. PCC 7920	226
Sphingomonas melonis	222
Agrobacterium tumefaciens	220
Salipiger mucosus	215
Candidatus Koribacter versatilis Ellin345	210
Pseudoruegeria sp. HD-43	210
Pedobacter sp. KP-2	209
Synechococcus sp. T7cc1	208
Saccharopolyspora spinosa	202
Desulfobacterium zeppelinii	199
Desulfotomaculum putei	196
Duganella violaceinigra	195
uncultured Enterobacter sp.	195
Cytophaga sp.	190
Propionibacteriaceae bacterium MOB600	186
Pseudonocardia thermophila	182
Marinoscillum furvescens	181
Gloeobacter violaceus PCC 7421	178
Rhodopseudomonas palustris CGA009	175
Rhodopseudomonas palustris TIE-1	175
Oligobrachia mashikoi endosymbiont C	174
Clostridium cochlearium	168
Acinetobacter calcoaceticus	168
Methylocystis rosea	166
Clostridium novyi	163
Desulfosalina propionicus	163
Desulfofaba gelida	162
Gramella forsetii KT0803	158
Collimonas fungivorans	156
uncultured sulfate-reducing bacterium	156
Klebsiella pneumoniae subsp. pneumoniae MGH 78578	151
Cytophaga hutchinsonii	147
Treponema parvum	147
Chlorobium phaeobacteroides	146
uncultured Desulfovibrio sp.	145
Alistipes putredinis	144
Prolixibacter bellariivorans	144
Xanthomonas axonopodis pv. dieffenbachiae	144
Saccharopolyspora hirsuta	138
Chlorobium limicola	138
Leptotrichia trevisanii	138
Sanguibacter keddieii DSM 10542	134
Clostridium cellobioparum	133
Photobacterium damselae subsp. damselae CIP 102761	133
Coenonia anatina	130
Cronobacter sakazakii	127
Geobacillus kaustophilus	126
Methylophaga thiooxidans DMS010	125
Capnocytophaga canimorsus	124
Campylobacter sp. 86/06	124
Clostridium scindens	123
Acidiphilium cryptum JF-5	123
Roseomonas cervicalis ATCC 49957	123
Candidatus Nitrospira defluvii	119
Myroides odoratimimus	117
Clostridium hathewayi DSM 13479	117
Pseudomonas migulae	117
Loktanella hongkongensis	114
Bifidobacterium adolescentis L2-32	113
Campylobacter upsaliensis	113
Halochromatium glycolicum	113
Nitrosococcus oceani	112
Clostridium sporogenes	111
Bifidobacterium pullorum	110
Acidobacteria bacterium Ellin345	109
Cyanothece sp. ATCC 51142	108
Spirochaeta thermophila	107
Methylacidiphilum fumariolicum	105
Desulfovibrio acrylicus	104
Acinetobacter calcoaceticus subsp. anitratus	102
Trichormus doliolum str. 'doliolum 1'	101
Desulfonatronum lacustre	100
Nocardia cummidelens	99
Silicibacter lacuscaerulensis ITI-1157	99
Anaeromyxobacter dehalogenans	99
Rubritalea sp. YM29-130	98
Chroococcales cyanobacterium LEGE 060123	97
Enterorhabdus caecimuris	95
Halobacillus sp. S19-3	95
Coprothermobacter proteolyticus DSM 5265	95
Desulfococcus biacutus	95
Clostridium cellulolyticum H10	94
Propionibacterium thoenii	93
Eggerthella lenta	93
marine bacterium MBIC1357	93
Atopobium minutum	92
Agromyces salentinus	91
Bartonella bacilliformis	91
Desulfosarcina variabilis	91
Rathayibacter festucae	90
Bartonella grahamii as4aup	90
Geobacter humireducens	89
Thiohalocapsa marina	88
Caldicellulosiruptor saccharolyticus	87
Xylanimonas cellulosilytica DSM 15894	86
Paracoccus sp. R-24652	86
Desulfobulbus sp. DSM 2033	86
Angiococcus disciformis	86
uncultured Rhodobacteraceae bacterium	85
Olavius ilvae Delta 3 endosymbiont	83
Desulfuromonas chloroethenica	81
endosymbiont of Ridgeia piscesae	81
Thermoactinomyces vulgaris	80
Atopobium vaginae	79
Cardinium endosymbiont of Encarsia inaron	79
Kribbella flavida	78
gamma proteobacterium HTCC5015	77
Synechococcus sp. MW74D3	76
Hahella chejuensis KCTC 2396	76
Rhodococcus sp.	75
Zymomonas mobilis subsp. mobilis ZM4	75
Rubrobacter xylanophilus	73
Clostridium carnis	73
Aquimarina intermedia	72
Nocardiopsis dassonvillei subsp. dassonvillei	71
Protochlamydia naegleriophila	71
Caloramator fervidus	71
Arthrospira maxima	70
Arthrospira platensis	70
sulfur-oxidizing bacterium NDII1.2	70
Flavobacterium sp. S1	69
Thermodesulfobacterium thermophilum	69
Coraliomargarita akajimensis DSM 45221	68
Nocardiopsis kunsanensis	66
Treponema socranskii subsp. paredis	65
Treponema socranskii	64
Treponema socranskii subsp. '04'	64
Treponema socranskii subsp. socranskii	64
Clostridium sordellii	63
Pelobacter acidigallici	63
Agrococcus jenensis	62
Acinetobacter sp. RUH2624	62
uncultured soil bacterium	62
Acidithiomicrobium sp. P2	61
Corynebacterium suicordis	60
Gordonibacter pamelaeae 7-10-1-b	60
Flavobacterium sp.	60
Geminocystis herdmanii PCC 6308	60
Paenibacillus pabuli	60
Synechococcus sp.	59
alpha proteobacterium BAL199	59
Desulfofrigus sp. HRS-La3x	59
Treponema sp.	59
Heliobacterium chlorum	58
uncultured Geobacter sp.	58
Flavobacterium psychrophilum	57
Bacillus flexus	57
Thermodesulfovibrio islandicus	57
Bdellovibrio bacteriovorus	57
Cytophaga sp. I-762	56
Salegentibacter salegens	56
Clostridium paradoxum	55
uncultured forest soil bacterium	55
Corynebacterium bovis	54
Bifidobacterium bombi	54
Zunongwangia profunda SM-A87	54
Cyanobacterium sp. MBIC10216	54
Spirobacillus cienkowskii	54
marine gamma proteobacterium HTCC2148	54
Arcanobacterium phocae	53
Rhodopirellula sp. SM48	53
Myxococcus fulvus	53
Shewanella violacea DSS12	53
uncultured rumen bacterium	53
methanotroph E10	52
Anderseniella baltica	52
Roseobacter sp. MED193	52
Rikenella microfusus	51
Rhodospirillum rubrum	51
Actinobaculum schaalii	50
Carboxydibrachium pacificum DSM 12653	50
Methylobacterium nodulans ORS 2060	50
Thiohalocapsa halophila	50
Pseudomonas aeruginosa	50
unidentified sulfate-reducing bacterium	50
Thioclava pacifica	49
Desulfatibacillum aliphaticivorans	49
Halarsenatibacter silvermanii	48
Phaeobacter gallaeciensis 2.10	48
Thiobacillus prosperus	47
Moorella thermoacetica	46
Sphingobium yanoikuyae	46
Gemmatimonas aurantiaca T-27	45
Chondromyces crocatus	45
Capnocytophaga gingivalis	44
Bacillus licheniformis	44
Ruminococcus bromii	44
Teredinibacter turnerae T7901	44
Hymenobacter rigui	43
Lyngbya aestuarii PCC 7419	43
Acetivibrio cellulolyticus	43
Orientia tsutsugamushi str. Ikeda	43
Verrucomicrobiaceae bacterium CHC12	43
Thauera sp. MZ1T	42
Bacteriovorax sp. NZ7	42
Desulfuromonas acetoxidans	42
Desulfuromonas acetoxidans DSM 684	42
Brachybacterium faecium DSM 4810	41
Microcystis aeruginosa	41
Alcaligenes sp. STC1	41
Pelobacter carbinolicus	41
Pseudomonas nitroreducens	41
Nocardiopsis baichengensis	40
Capnocytophaga cynodegmi	40
Bacillus schlegelii	40
uncultured Rhizobiales bacterium	40
Clostridium perfringens str. 13	39
Enterobacter sakazakii	39
Acidimicrobium ferrooxidans DSM 10331	38
Leifsonia shinshuensis	38
Synechococcus sp. MA0607J	38
Bacillus simplex	38
Virgibacillus halophilus	38
Clostridium difficile ATCC 43255	38
Clostridium difficile CIP 107932	38
Clostridium difficile QCD-37x79	38
Clostridium difficile QCD-63q42	38
Clostridium difficile QCD-66c26	38
Clostridium difficile QCD-76w55	38
uncultured Roseobacter sp.	38
endosymbiont of Vestimentiferan tubeworm	38
Microbacterium esteraromaticum	37
marine CFB-group bacterium MBIC01599	37
Mesorhizobium chacoense	37
Bordetella holmesii	37
Bacteriovorax sp. MIA2	37
Allochromatium vinosum DSM 180	37
gamma proteobacterium NOR51-B	37
Bifidobacterium bifidum NCIMB 41171	36
Flavobacterium columnare	36
Bacillus anthracis str. A1055	36
Alkaliphilus oremlandii OhILAs	36
Eubacterium saphenum ATCC 49989	36
Desulfovibrio africanus	36
Nitrococcus mobilis	36
Treponema zioleckii	36
Pseudanabaena sp. PCC 7367	35
Roseburia intestinalis	35
Epulopiscium sp. 'N.t. morphotype B'	35
Rickettsiella grylli	35
delta proteobacterium PL12	34
Arenibacter latericius	33
Clostridium cylindrosporum	33
Roseobacter sp. AzwK-3b	33
uncultured Desulfobulbus sp.	33
Acinetobacter johnsonii SH046	33
Bifidobacterium sp. JEMLUCVII-1	32
Chamaesiphon subglobosus PCC 7430	32
Synechococcus sp. P2	32
Acaryochloris marina	32
Acaryochloris marina MBIC11017	32
Eubacterium ramulus	32
Microlunatus phosphovorus	31
Staphylococcus pettenkoferi	31
Anaerofustis stercorihominis DSM 17244	31
Ruegeria atlantica	31
Olavius algarvensis associated proteobacterium Delta 3	31
bacterium enrichment culture clone N47	31
Arthrobacter chlorophenolicus A6	30
Desulfobacter curvatus	30
Desulfococcus multivorans	30
Desulfovibrio desulfuricans subsp. aestuarii	30
Cellulomonas flavigena	29
Pseudonocardia zijingensis	29
Cytophaga sp. T-588	29
Neochlamydia hartmannellae	29
Bacillus cereus	29
Clostridium difficile	29
Clostridium purinilyticum	29
Peptoniphilus lacrimalis 315-B	29
Desulfovibrio indonesiensis	29
Thiothrix nivea	29
Leptospirillum ferrooxidans	28
Salmonella enterica subsp. enterica	28
Salmonella enterica subsp. enterica serovar Typhimurium	28
Vibrio alginolyticus 40B	28
Thiohalomonas nitratireducens	28
Brachybacterium paraconglomeratum	27
Anabaena circinalis CENA191	27
Limnothrix redekei LMECYA 145	27
Trichodesmium erythraeum	27
Leptotrichia wadei	27
Desulfovibrio dechloracetivorans	27
Spirulina subsalsa FACHB351	26
Bacillus tusciae DSM 2912	26
Bacillus megaterium	26
Arcobacter mytili	26
Legionella jamestowniensis	26
Candidatus Solibacter usitatus Ellin6076	25
Stackebrandtia nassauensis DSM 44728	25
Marinilabilia salmonicolor	25
Psychroflexus gondwanensis	25
Candidatus Cardinium hertigii	25
Waddlia chondrophila	25
Synechococcus sp. MW73D5	25
Synechococcus sp. MW74D6	25
Calothrix sp. PCC 7103	25
Geitlerinema sp. Flo1	25
Clostridium limosum	25
Rhodopirellula sp. SM50	25
Thauera sp. 28	25
uncultured Desulfovibrionales bacterium	25
Kribbella flavida DSM 17836	24
Tenacibaculum maritimum	24
Synechococcus sp. UH7	24
Microcoleus chthonoplastes CCY9603	24
Clostridium bifermentans	24
uncultured Ochrobactrum sp.	24
Desulfohalobium retbaense	24
Sorangium cellulosum	24
Thiorhodovibrio winogradskyi	24
uncultured Hyphomicrobium sp.	23
uncultured SUP05 cluster bacterium	23
Synechococcus sp. WH 8102	22
Bacillus sp. SH3	22
Hespellia porcina	22
Shuttleworthia satelles DSM 14600	22
Candidatus Desulforudis audaxviator MP104C	22
Peptostreptococcus anaerobius	22
Beijerinckia indica subsp. indica ATCC 9039	22
Maricaulis maris MCS10	22
Rhodovulum marinum	22
Burkholderia phenazinium	22
Burkholderia sp. 13	22
Bdellovibrio bacteriovorus HD100	22
Oceanimonas sp. Be07	22
Mariniflexile fucanivorans	21
Thermus aquaticus	21
Alicyclobacillus disulfidooxidans	21
Clostridium asparagiforme DSM 15981	21
Clostridium glycolicum	21
Clostridium kluyveri	21
Fusobacterium periodonticum	21
Isosphaera pallida	21
Azoarcus sp. BH72	21
uncultured beta proteobacterium	21
Desulfovibrio alkalitolerans	21
Acinetobacter lwoffii	21
unidentified marine eubacterium	21
Capnocytophaga ochracea	20
Chlorobium phaeobacteroides BS1	20
Thermomicrobium roseum	20
Synechococcus sp. CC9605	20
Clostridium botulinum	20
Clostridium perfringens	20
Ruminococcaceae bacterium D16	20
Carboxydothermus hydrogenoformans	20
Thermoanaerobacter uzonensis	20
uncultured Rhodospirillaceae bacterium	20
Enhygromyxa salina	20
Akkermansia muciniphila	20
Akkermansia muciniphila ATCC BAA-835	20
Agromyces mediolanus	19
Clostridium botulinum B	19
Clostridium proteolyticum	19
Clostridium sp. L2-50	19
Clostridium thermocellum	19
Clostridium tyrobutyricum	19
Eubacterium limosum	19
Fusobacterium equinum	19
Propionigenium modestum	19
Campylobacter hominis	19
Vibrio kanaloae	19
Flavobacterium sp. '80m A1 isolate-4'	18
Anabaena ucrainica TAC448	18
Anabaena ucrainica TAC449	18
Phormidium sp. LMECYA 173	18
Phormidium sp. LMECYA 79	18
Clostridium carboxidivorans P7	18
Clostridium difficile QCD-32g58	18
Clostridium disporicum	18
Clostridium histolyticum	18
Syntrophothermus lipocalidus DSM 12680	18
Hyphomonas neptunium	18
Bacteriovorax sp. PS52B	18
Desulfovibrio oxyclinae	18
Ferrimonas sp. A3B-64-2	18
Chromatium okenii	18
Stenotrophomonas maltophilia	18
Verrucomicrobium spinosum	18
uncultured Verrucomicrobia bacterium	18
Bifidobacterium asteroides	17
Leptolyngbya sp. PCC 7375	17
Clostridium magnum	17
anaerobic bacterium EtOH8	17
Ruminococcus albus	17
Rhodopseudomonas palustris	17
Mesorhizobium loti	17
Desulfobulbus rhabdoformis	17
Desulfovibrio aespoeensis	17
Desulfovibrio cuneatus	17
Thiolamprovum pedioforme	17
Pseudomonas fluorescens	17
Candidatus Ruthia magnifica str. Cm (Calyptogena magnifica)	17
Actinosynnema mirum DSM 43827	16
Corynebacterium variabile	16
Microcystis wesenbergii	16
Bacillus sp. PL-12	16
Bacillus subtilis subsp. subtilis str. 168	16
Clostridium ramosum	16
Hoeflea phototrophica DFL-43	16
endosymbiont of Acanthamoeba sp. UWC36	16
Desulfovibrio halophilus	16
Desulfovibrio sp. LVS-13	16
endosymbiont of Riftia pachyptila	16
Treponema sp. Ru1	16
endosymbiont of Ifremeria nautilei	16
Cytophaga sp. MBIC04684	15
Synechococcus sp. WH 5701	15
Nodularia spumigena	15
Bacillus pseudofirmus	15
Laceyella sacchari	15
Enterococcus casseliflavus	15
Clostridium phytofermentans ISDg	15
Dorea formicigenerans ATCC 27755	15
Leptospirillum ferriphilum	15
Caulobacter sp. FWC17	15
Eikenella corrodens ATCC 23834	15
Desulfovibrio fructosovorans	15
Desulfovibrio fructosovorans JJ	15
Shewanella amazonensis SB2B	15
Erwinia persicina	15
Escherichia coli O157:H7 str. EC4401	15
Treponema pedis	15
Thermotoga lettingae TMO	15
Thermotoga thermarum	15
bacterium Ellin514	15
Lentzea violacea	14
actinomycete 7501	14
Cellulophaga fucicola	14
Flavobacterium aquatile	14
Tenacibaculum ovolyticum	14
Sphingobacteriaceae bacterium SOC A20(36)	14
Synechococcus elongatus PCC 7942	14
Synechococcus sp. HOG	14
Deinococcus grandis	14
Bacillus sp. GB02-25	14
Caldicellulosiruptor sp. Rt8B.4	14
Ferrimonas balearica	14
Lamprocystis purpurea	14
Chitinophaga pinensis DSM 2588	13
Geitlerinema sp. PCC 7105	13
Microcoleus chthonoplastes CCY9605	13
Bacillus firmus	13
Bacillus subtilis	13
Bacillus subtilis subsp. subtilis	13
Halobacillus trueperi	13
Lactobacillus rossiae	13
Clostridium acetobutylicum	13
Epulopiscium sp.	13
Burkholderia ambifaria IOP40-10	13
Vibrio fischeri ES114	13
Vibrio alginolyticus	13
Rubritalea sabuli	13
Tetrasphaera australiensis	12
Clavibacter michiganensis subsp. sepedonicus	12
Kribbella jejuensis	12
Gardnerella vaginalis	12
Rhodothermus marinus	12
Dehalococcoides ethenogenes	12
uncultured Dehalococcoides sp.	12
Gloeobacter violaceus PCC 8105	12
Anabaenopsis elenkinii AB2002/34	12
Anabaenopsis elenkinii AB2002/35	12
Anabaenopsis elenkinii AB2002/36	12
Anabaenopsis elenkinii AB2002/37	12
Spirulina laxissima	12
Pleurocapsa sp. PCC 7319	12
Clostridium polysaccharolyticum	12
Finegoldia magna ATCC 29328	12
Clostridiales genomosp. BVAB3 str. UPII9-5	12
Thermodesulfovibrio yellowstonii	12
Rhodobaca bogoriensis	12
Novosphingobium capsulatum	12
Desulfonauticus autotrophicus	12
Ferrimonas marina	12
Halomonas aquamarina	12
Marinomonas vaga	12
Acinetobacter baumannii	12
Petrotoga mobilis SJ95	12
Dietzia maris	11
Microbacterium oxydans	11
Pseudonocardia chloroethenivorans	11
Flavobacterium sp. BH12.12	11
Cyanothece sp. WH 8904	11
Nostoc sp. 'Peltigera horizontalis cyanobiont'	11
Prochlorothrix hollandica	11
Bacillus litoralis	11
Bacillus niacini	11
Lactobacillus delbrueckii subsp. bulgaricus	11
Peptoniphilus asaccharolyticus	11
Acetobacterium carbinolicum	11
Halanaerobium saccharolyticum subsp. saccharolyticum	11
Dialister invisus	11
Fusobacterium varium	11
Methylocystis parvus	11
Mesorhizobium sp. SCAU13	11
Rhodovulum adriaticum	11
Thioalkalivibrio sp. HL-EbGR7	11
Vibrio harveyi	11
Oligobrachia mashikoi endosymbiont F	11
Cytophaga sp. I-2029	10
Myroides profundi	10
Pedobacter sp. MJ11	10
Nostoc cf. commune KG-54	10
Deinococcus ficus	10
Halobacillus dabanensis	10
Carnobacterium maltaromaticum	10
Clostridium malenominatum	10
Syntrophomonas erecta	10
Dialister pneumosintes	10
Azorhizobium doebereinerae	10
Hirschia baltica ATCC 49814	10
Oceanicola granulosus	10
Paracoccus kondratievae	10
Roseovarius tolerans	10
Candidatus Neoehrlichia mikurensis	10
Desulfatibacillum alkenivorans AK-01	10
Alcanivorax borkumensis SK2	10
sulfur-oxidizing bacterium OBII5	10
candidate division TM7 genomosp. GTL1	10
Corynebacterium glutamicum	9
Rhodococcus opacus	9
actinobacterium Aac-33	9
Tolypothrix sp. CCMP1185	9
Bacillus azotoformans	9
Bacillus infernus	9
Halobacillus faecis	9
Staphylococcus pseudolugdunensis	9
Thermoflavimicrobium dichotomicum	9
Alkalibacterium sp. NP13	9
Clostridium sp. CYP5	9
Desulfotomaculum thermosapovorans	9
Desulfitibacter alkalitolerans	9
Rhodovulum visakhapatnamense	9
Desulfobotulus sapovorans	9
Geobacter sp. FRC-32	9
Haliangium ochraceum DSM 14365	9
Marinobacterium stanieri	9
Serratia proteamaculans	9
Marinomonas sp. MED121	9
uncultured Pseudomonas sp.	9
Petrotoga miotherma	9
Acidobacterium capsulatum	8
Cellulomonas bogoriensis	8
Dietzia sp. H0	8
Leifsonia aquatica	8
Rhodococcus rhodochrous	8
Nocardiopsis composta	8
Propionibacterium acnes	8
Propionibacterium acnes J165	8
Bifidobacterium adolescentis	8
Candidatus Fritschea bemisiae	8
Cylindrospermopsis raciborskii	8
Phormidium willei BDU 130791	8
Chroococcidiopsis sp. PCC 6712	8
Anoxybacillus flavithermus WK1	8
Bacillus coagulans 36D1	8
Bacillus thuringiensis serovar kenyae	8
Aneurinibacillus thermoaerophilus	8
Candidatus Pasteuria usgae	8
Aerococcus viridans	8
Clostridium tetanomorphum	8
Eubacterium coprostanoligenes	8
Ruminococcus gnavus ATCC 29149	8
Syntrophomonas wolfei subsp. methylbutyratica	8
Fusobacterium nucleatum	8
Brevundimonas intermedia	8
Methylobacterium sp. 4-46	8
Afifella marina	8
Paracoccus denitrificans	8
Roseivivax halodurans	8
Granulibacter bethesdensis	8
Sphingomonas aromaticivorans	8
Nannocystis exedens	8
Campylobacter gracilis	8
Dichelobacter nodosus VCS1703A	8
Marichromatium purpuratum	8
Escherichia coli O157:H7 str. EC4486	8
Leclercia adecarboxylata	8
Acinetobacter baumannii AB0057	8
Acinetobacter junii	8
Microbacterium terregens	7
Micromonospora rifamycinica	7
Atopobium vaginae DSM 15829	7
Cytophaga sp. I-601	7
Leeuwenhoekiella marinoflava	7
Flavobacteria bacterium BBFL7	7
Cardinium endosymbiont of Euides speciosa	7
Sphaerobacter thermophilus DSM 20745	7
Stanieria cyanosphaera PCC 7437	7
Bacillus indicus	7
Brevibacillus thermoruber	7
Paenibacillus borealis	7
Clostridium sp. SS2/1	7
Faecalibacterium prausnitzii	7
Natranaerobius thermophilus JW/NM-WN-LF	7
Methylosinus trichosporium	7
Loktanella vestfoldensis	7
Rhodovulum sulfidophilum	7
Gluconacetobacter intermedius	7
Acidovorax citrulli	7
Comamonas aquatica	7
Neisseria sicca ATCC 29256	7
Spirillum volutans	7
Saccharophagus degradans 2-40	7
Enterobacter cloacae subsp. cloacae	7
Methylocaldum gracile	7
Cellvibrio mixtus	7
Vibrio tapetis	7
Fervidobacterium gondwanense	7
Corynebacterium matruchotii	6
Leucobacter komagatae	6
Arthrobacter sp. 'SMCC G993'	6
Mycobacterium neoaurum	6
Mycobacterium ratisbonense	6
Rhodococcus fascians	6
Pseudonocardia autotrophica	6
Slackia heliotrinireducens DSM 20476	6
Chryseobacterium proteolyticum	6
Flavobacteria bacterium MS024-2A	6
Candidatus Protochlamydia amoebophila UWE25	6
Chloroflexus aurantiacus	6
Synechococcus sp. OH20	6
Phormidium sp. LMECYA 214	6
Xenococcus sp. PCC 7305	6
Prochlorococcus marinus subsp. pastoris str. NATL1	6
Deferribacter desulfuricans SSM1	6
Bacillus sporothermodurans	6
Brevibacillus agri	6
Aerococcus sanguinicola	6
Lactobacillus oligofermentans	6
Weissella minor	6
Alkaliphilus transvaalensis	6
Clostridium chauvoei	6
Clostridium estertheticum subsp. laramiense	6
Clostridium roseum	6
Clostridium tertium	6
Eubacterium sp. WAL 17363	6
Desulfotomaculum reducens MI-1	6
Desulfotomaculum ruminis	6
Caldicellulosiruptor lactoaceticus	6
Lentisphaera araneosa HTCC2155	6
Afipia broomeae	6
Methylosinus acidophilus	6
Cupriavidus necator	6
Thiomonas intermedia K12	6
uncultured Desulfobulbaceae bacterium	6
Desulfohalobium utahense	6
Desulfomonile tiedjei	6
Nitratiruptor sp. SB155-2	6
Aeromonas caviae	6
Aeromonas punctata	6
Marinobacter hydrocarbonoclasticus	6
Pseudoalteromonas ruthenica	6
Enterobacter cloacae	6
Enterobacter sp. XW122	6
Providencia stuartii ATCC 25827	6
Shigella boydii CDC 3083-94	6
uncultured Methylobacter sp.	6
Mariprofundus ferrooxydans PV-1	6
Magnetococcus sp. MC-1	6
Pyramidobacter piscolens	6
Thermanaerovibrio acidaminovorans DSM 6589	6
bacterium rJ1	6
Actinotalea fermentans	5
Tetrasphaera jenkinsii	5
Candidatus Rhodoluna lacicola	5
Microbacterium dextranolyticum	5
Microbacterium schleiferi	5
Micromonospora echinospora	5
Nocardioides albus	5
Propionibacterium acidifaciens	5
Streptomyces africanus	5
Streptosporangium roseum DSM 43021	5
Cytophaga fermentans	5
Chryseobacterium gleum	5
Croceibacter atlanticus HTCC2559	5
Pedobacter heparinus	5
Sphingobacterium spiritivorum	5
Parachlamydia acanthamoebae	5
Chlorobaculum limnaeum	5
Chlorobaculum parvum	5
Synechococcus sp. PCC 7902	5
Tolypothrix sp. TOL328	5
Dolichospermum flos-aquae	5
uncultured cyanobacterium	5
Bacillus methanolicus	5
Bacillus pumilus	5
Listeria monocytogenes	5
Listeria monocytogenes LO28	5
Paenibacillus graminis	5
Staphylococcus succinus	5
Enterococcus durans	5
Lactobacillus helveticus	5
Lactobacillus salivarius	5
Streptococcus mutans	5
Clostridium acetobutylicum ATCC 824	5
Clostridium botulinum C str. Eklund	5
Clostridium butyricum 5521	5
Acetitomaculum ruminis	5
Eubacterium cylindroides T2-87	5
Leptotrichia hofstadii F0254	5
Brevundimonas diminuta	5
Blastochloris sulfoviridis	5
Mesorhizobium sp. LPYR2	5
Thalassobius gelatinovorus	5
Rhodospirillum rubrum ATCC 11170	5
Rhodospirillum sulfurexigens	5
Ehrlichia ewingii	5
Variovorax paradoxus	5
Oxalobacter formigenes OXCC13	5
Neisseria gonorrhoeae	5
Lawsonia intracellularis	5
Geothermobacter ehrlichii	5
Campylobacterales bacterium GD 1	5
Aeromonas sp. V97	5
Pantoea agglomerans	5
Serratia marcescens	5
Serratia marcescens subsp. marcescens	5
Trabulsiella guamensis	5
Legionella pneumophila	5
Halomonas salina	5
Haemophilus ducreyi 35000HP	5
Spirochaeta zuelzerae	5
Treponema lecithinolyticum	5
Verrucomicrobiae bacterium DG1235	5
Corynebacterium callunae	4
Corynebacterium xerosis	4
Jonesia denitrificans DSM 20603	4
Mycobacterium sp. JLS	4
Mycobacterium sp. KMS	4
Propionibacterium granulosum	4
Actinomadura namibiensis	4
Tsukamurella paurometabola DSM 20162	4
Bifidobacterium sp. Eg1	4
Bacteroides capillosus ATCC 29799	4
Candidatus Paenicardinium endonii	4
Chlorobaculum thiosulfatiphilum	4
Cyanothece sp. PCC 7425	4
Calothrix desertica	4
Calothrix desertica PCC 7102	4
Calothrix parietina	4
Leptolyngbya foveolarum	4
Microcoleus chthonoplastes CCY9602	4
Oscillatoria spongeliae	4
Planktothrix rubescens PCC 10106	4
Prochlorococcus marinus subsp. pastoris str. NATL2	4
Alicyclobacillus tolerans	4
Bacillus sp. w5	4
Halobacillus locisalis	4
Paenibacillus wynnii	4
Staphylococcus aureus	4
Lactobacillus murinus	4
Clostridium butyricum	4
Clostridium clariflavum	4
Clostridium estertheticum subsp. estertheticum	4
Clostridium methylpentosum DSM 5476	4
Clostridium pasteurianum	4
Clostridium subterminale	4
Peptoniphilus indolicus	4
Symbiobacterium thermophilum	4
Eubacterium acidaminophilum	4
Heliorestis baculata	4
Dorea longicatena DSM 13814	4
Hespellia stercorisuis	4
Desulfotomaculum acetoxidans DSM 771	4
Desulfotomaculum thermocisternum	4
Faecalibacterium prausnitzii A2-165	4
Ammonifex degensii KC4	4
Caldanaerobius polysaccharolyticus	4
Thermacetogenium phaeum	4
Acidaminococcus fermentans DSM 20731	4
Sporomusa termitida	4
Veillonella dispar ATCC 17748	4
Leptospirillum ferrodiazotrophum	4
Rhizobium galegae	4
Roseospirillum parvum	4
Sulfitobacter guttiformis	4
Acetobacter pasteurianus IFO 3283-01	4
Acetobacter pasteurianus IFO 3283-01-42C	4
Sphingomonas azotifigens	4
Burkholderia cepacia	4
Desulfobacter postgatei	4
Desulfocella halophila	4
Desulfofaba hansenii	4
Geobacter hydrogenophilus	4
Aeromonas hydrophila	4
Halochromatium sp. MTK6IM088	4
Ectothiorhodospira haloalkaliphila	4
Ectothiorhodospira shaposhnikovii	4
Citrobacter koseri	4
Legionella feeleii	4
Haemophilus parasuis	4
Moraxella lincolnii	4
Thiomicrospira thermophila	4
Photobacterium profundum	4
Vibrio aestuarianus	4
Vibrionaceae bacterium AVA1	4
Xanthomonas axonopodis	4
Leptospira biflexa serovar Patoc strain 'Patoc 1 (Ames)'	4
Leptospira biflexa serovar Patoc strain 'Patoc 1 (Paris)'	4
Kosmotoga olearia TBF 19.5.1	4
carbazole-degrading bacterium OC11S	4
Arcanobacterium haemolyticum	3
Brevibacterium mcbrellneri ATCC 49030	3
Corynebacterium pilosum	3
Janibacter sp. XJ-1	3
Clavibacter michiganensis	3
Clavibacter michiganensis subsp. michiganensis	3
Microbacterium aurum	3
Microbacterium lacticum	3
Arthrobacter phenanthrenivorans	3
Micromonospora echinofusca	3
Mycobacterium chlorophenolicum	3
Mycobacterium novocastrense	3
Nakamurella multipartita DSM 44233	3
Pseudonocardia alaniniphila	3
Pseudonocardia sp. SP020602-02	3
Thermobispora bispora	3
Streptomyces tricolor	3
Spirillospora albida	3
Bifidobacterium cuniculi	3
Slackia exigua ATCC 700122	3
Thermovibrio ammonificans	3
Cytophaga sp. MBIC04663	3
Dokdonia donghaensis	3
Flavobacterium sp. SOC A4(12)	3
Riemerella anatipestifer	3
Flavobacteriaceae bacterium U43	3
Candidatus Amoebophilus asiaticus	3
Criblamydia sequanensis	3
bacterium SOSP1-142	3
Cyanothece sp. PCC 8801	3
Gloeocapsa sp. KO20B5	3
Synechococcus sp. G2.1	3
Synechococcus sp. PCC 8807	3
Bacillus aquimaris	3
Bacillus cytotoxicus NVH 391-98	3
Bacillus sonorensis	3
Bacillus sp. N2a	3
Bacillus sp. PL-16	3
Bacillus thuringiensis	3
Geobacillus sp. 70PC53	3
Lysinibacillus fusiformis	3
Lysinibacillus sphaericus	3
Paenibacillus curdlanolyticus	3
Staphylococcus saprophyticus subsp. saprophyticus	3
Gemella haemolysans ATCC 10379	3
Granulicatella adiacens	3
Clostridium acidurici	3
Clostridium aminophilum	3
Clostridium indolis	3
Clostridium sticklandii	3
Clostridium xylanolyticum	3
Oxobacter pfennigii	3
Tepidimicrobium ferriphilum	3
Peptoniphilus harei	3
Peptoniphilus lacrimalis	3
Tissierella sp. AIP 64.01	3
Eubacterium oxidoreducens	3
Eubacterium rectale M104/1	3
Eubacterium sp. WAL 14571	3
Ruminococcus obeum A2-162	3
Ruminococcus obeum ATCC 29174	3
Halothermothrix orenii H 168	3
Erysipelothrix rhusiopathiae	3
Megamonas hypermegale	3
Pectinatus frisingensis	3
Selenomonas flueggei ATCC 43531	3
Planctomyces maris	3
Ensifer adhaerens	3
Rhodobium orientis	3
Paracoccus marcusii	3
Roseobacter denitrificans	3
Ruegeria lacuscaerulensis	3
Gluconacetobacter hansenii	3
Aquaspirillum itersonii	3
Novospirillum itersonii	3
Anaplasma phagocytophilum	3
uncultured Anaplasma sp.	3
Candidatus Neoehrlichia lotoris	3
Candidatus Odyssella thessalonicensis	3
Bordetella bronchiseptica	3
Rubrivivax gelatinosus	3
Laribacter hongkongensis	3
Desulfobacter latus	3
uncultured Desulfobacula sp.	3
Desulfofrigus oceanense	3
Desulfopila aestuarii	3
sulfate-reducing bacterium TRM1	3
Desulfonauticus submarinus	3
Desulfovibrio desulfuricans subsp. desulfuricans str. G20	3
Desulfovibrio sp. X	3
Haliangium tepidum	3
Arcobacter halophilus	3
Aeromonas hydrophila subsp. hydrophila	3
Microbulbifer hydrolyticus	3
Pseudoalteromonas sp. A28	3
Marichromatium indicum	3
Marichromatium sp. JA328	3
Providencia alcalifaciens DSM 30120	3
uncultured Methylomonas sp.	3
Methylothermus thermalis	3
Marinomonas sp. MWYL1	3
Pseudomonas putida	3
Pseudomonas reactans	3
Aliivibrio fischeri	3
Vibrio mediterranei	3
Vibrio ponticus	3
Dechloromarinus chlorophilus	3
Lamellibrachia sp. endosymbiont	3
gamma proteobacterium HTCC2207	3
Treponema bryantii	3
Treponema phagedenis	3
Sweet potato little leaf phytoplasma	3
Opitutus sp. VeGlc2	3
Prosthecobacter vanneervenii	3
Brevibacterium casei	2
Brevibacterium linens	2
Corynebacterium auris	2
Corynebacterium pseudogenitalium	2
Dietzia kunjamensis	2
Clavibacter michiganensis subsp. insidiosus	2
Verrucosispora gifhornensis	2
Mycobacterium sp.	2
Rhodococcus jostii RHA1	2
Rhodococcus ruber	2
Kribbella sancticallisti	2
Thermobifida fusca	2
Thermobifida sp. BCC23166	2
Enterorhabdus mucosicola	2
Prevotella copri	2
Cytophaga sp. I-482	2
Cytophaga sp. I-976	2
Cytophaga sp. MBIC01539	2
Flexibacteraceae bacterium VUG-A124	2
Spirosoma linguale DSM 74	2
Ornithobacterium rhinotracheale	2
Salinibacter ruber	2
Saprospira sp. SS98-5	2
Flavobacterium ferrugineum	2
Terrimonas ferruginea	2
Prosthecochloris vibrioformis	2
Herpetosiphon aurantiacus	2
Herpetosiphon aurantiacus ATCC 23779	2
Synechococcus sp. PCC 8806	2
Cyanothece sp. PCC 7424	2
Halothece sp. MPI 96P605	2
Synechococcus sp. LS0503	2
Synechocystis sp. Sai002	2
Rivularia sp. UAM 346	2
Arthrospira fusiformis	2
Hapalosiphon delicatulus IAM M-266	2
filamentous thermophilic cyanobacterium tBTRCCn 301	2
Deinococcus proteolyticus	2
Meiothermus silvanus	2
Dictyoglomus thermophilum	2
Alicyclobacillus cycloheptanicus	2
Bacillus beijingensis	2
Bacillus coahuilensis	2
Bacillus sp. PL-30	2
Bacillus vedderi	2
Geobacillus lituanicus	2
Geobacillus stearothermophilus	2
Geobacillus thermodenitrificans	2
Bacillus sphaericus	2
Virgibacillus koreensis	2
Brevibacillus borstelensis	2
Brevibacillus brevis	2
Sporolactobacillus kofuensis	2
Staphylococcus aureus subsp. aureus Mu50-omega	2
Staphylococcus epidermidis	2
Staphylococcus microti	2
Staphylococcus sciuri	2
Staphylococcus sciuri subsp. sciuri	2
Exiguobacterium aurantiacum	2
Exiguobacterium sp. AT4	2
Aerococcus viridans ATCC 11563	2
Weissella confusa	2
Clostridium botulinum Bf	2
Clostridium botulinum D	2
Clostridium botulinum NCTC 2916	2
Clostridium sp. Kas104-4	2
Clostridium ultunense	2
Parvimonas micra	2
Eubacterium ventriosum	2
Anaerotruncus colihominis DSM 17241	2
Syntrophomonas cellicola	2
Thermoanaerobacter brockii	2
Thermoanaerobacter brockii subsp. brockii	2
Thermoanaerobacter thermocopriae	2
Holdemania filiformis DSM 12042	2
Mitsuokella multacida DSM 20544	2
Fusobacterium perfoetens	2
Bradyrhizobium japonicum	2
methanotroph M11	2
Rhizobium leguminosarum	2
Sinorhizobium meliloti	2
Sinorhizobium sp. R-25067	2
Ruegeria pomeroyi	2
Silicibacter pomeroyi	2
marine alpha proteobacterium Y4I	2
Azospirillum irakense	2
uncultured Magnetospirillum sp.	2
Rhodospirillum centenum SW	2
Rhodospirillum photometricum	2
Caedibacter caryophilus	2
uncultured Achromobacter sp.	2
uncultured Ralstonia sp.	2
Brachymonas denitrificans	2
Curvibacter putative symbiont of Hydra magnipapillata	2
uncultured Comamonadaceae bacterium	2
Massilia timonae	2
Chromobacterium violaceum	2
Desulfococcus niacini	2
Desulfovibrio salexigens DSM 2638	2
Desulfovibrio vulgaris str. 'Miyazaki F'	2
Geobacter sp. Ply4	2
delta proteobacterium MLMS-1	2
Campylobacter jejuni	2
Campylobacter jejuni subsp. jejuni	2
Bacteroides ureolyticus	2
Helicobacter mustelae	2
Alteromonas macleodii 'Deep ecotype'	2
Marinobacterium sp. KW44	2
Microbulbifer agarilyticus	2
Thiodictyon bacillosum	2
Escherichia coli B7A	2
Klebsiella pneumoniae	2
uncultured Klebsiella sp.	2
Photorhabdus asymbiotica	2
Coxiella cheraxi	2
Legionella anisa	2
uncultured Legionella sp.	2
Methylomonas sp. LC 1	2
Actinobacillus genomosp. 1	2
Pseudomonas oleovorans	2
Hydrogenovibrio marinus	2
Listonella anguillarum	2
Vibrio neptunius	2
Vibrio parahaemolyticus	2
Vibrio sp. 12F07	2
Vibrio sp. Ex25	2
Vibrio sp. R-77	2
Thiohalomonas denitrificans	2
Olavius ilvae Gamma 3 endosymbiont	2
Oligobrachia mashikoi endosymbiont E	2
Borrelia andersonii	2
Spirochaeta aurantia	2
Acholeplasma modicum	2
Tomato big bud phytoplasma	2
Verrucomicrobium sp. IRVE	2
candidate division TM7 single-cell isolate TM7a	2
Solibacter usitatus Ellin6076	1
Corynebacterium amycolatum	1
Corynebacterium macginleyi	1
Corynebacterium mucifaciens	1
Corynebacterium sp. NML09-0341	1
Corynebacterium sp. NML94-0380	1
Corynebacterium tuberculostearicum	1
Dermacoccus sp. Ellin185	1
Kytococcus sedentarius	1
Glycomyces harbinensis	1
Gordonia otitidis	1
Janibacter sp. HTCC2649	1
Kineococcus radiotolerans SRS30216	1
Microbacterium keratanolyticum	1
Okibacterium fritillariae	1
Micrococcus luteus	1
Nesterenkonia sp. 10004	1
Nesterenkonia sp. AN1	1
Mycobacterium chelonae	1
Mycobacterium gadium	1
Mycobacterium leprae	1
Mycobacterium smegmatis	1
Nocardia coubleae	1
Rhodococcus erythropolis	1
Aeromicrobium marinum	1
Aeromicrobium marinum DSM 15272	1
Kribbella sandramycini	1
Nocardiopsis xinjiangensis	1
Pseudonocardia petroleophila	1
Pseudonocardia yunnanensis	1
Kitasatospora cheerisanensis	1
Kitasatospora griseola	1
Actinomadura vinacea	1
Thermomonospora curvata DSM 43183	1
Bifidobacterium coryneforme	1
Bifidobacterium pseudocatenulatum	1
Bifidobacterium pseudolongum subsp. globosum	1
Persephonella marina	1
Persephonella marina EX-H1	1
Porphyromonas catoniae	1
Prevotella buccalis	1
Cytophaga sp. MBIC04665	1
Cytophaga sp. MBIC04693	1
Cytophaga sp. T-424	1
Flectobacillus major	1
Flammeovirga aprica	1
Cellulophaga lytica	1
Chryseobacterium haifense	1
Flavobacterium johnsoniae UW101	1
Psychroflexus torquis ATCC 700755	1
Flavobacteriales bacterium ALC-1	1
Flavobacteria bacterium MS024-3C	1
Sphingobacterium sp. TN19	1
Terrimonas lutea	1
Candidatus Poribacteria sp. WGA-A3	1
Chlamydiales symbiont of Xenoturbella westbladi	1
Chlorobaculum macestae	1
Chlorobium tepidum TLS	1
Gloeothece sp. PCC 6909	1
Gloeothece sp. KO11DG	1
Synechococcus sp. C129	1
Synechococcus sp. G11	1
Synechococcus sp. JA-3-3Ab	1
Synechococcus sp. PS838	1
Anabaena fertilissima RPAN1	1
Dolichospermum planctonicum	1
Nostoc commune UTEX 584	1
Nostoc sp. PCC 7120	1
Geitlerinema sp. Sai002	1
Lyngbya sp. PCC 8106	1
Microcoleus chthonoplastes	1
Oscillatoria sp. CCAP 1459/13	1
Trichodesmium thiebautii	1
Prochlorococcus marinus str. MIT 9211	1
Fischerella sp. CENA19	1
Fibrobacter succinogenes	1
Fibrobacter succinogenes subsp. succinogenes S85	1
Alicyclobacillus acidocaldarius subsp. acidocaldarius DSM 446	1
Alicyclobacillus hesperidum	1
Anoxybacillus flavithermus	1
Bacillus catenulatus	1
Bacillus clarkii	1
Bacillus coahuilensis m4-4	1
Bacillus fordii	1
Bacillus hwajinpoensis	1
Bacillus lentus	1
Bacillus pseudomycoides	1
Bacillus psychrosaccharolyticus	1
Bacillus sp. TB104	1
Bacillus sp. TT104	1
Halobacillus litoralis	1
Halobacillus salinus	1
Oceanobacillus picturae	1
Paenibacillus sp. A-234	1
Kurthia gibsonii	1
Ureibacillus thermosphaericus	1
Staphylococcus chromogenes	1
Staphylococcus saprophyticus	1
Thermoactinomyces intermedius	1
Gemella haemolysans	1
Abiotrophia defectiva	1
Enterococcus faecalis	1
Lactobacillus casei	1
Lactobacillus delbrueckii	1
Lactobacillus delbrueckii subsp. delbrueckii	1
Lactobacillus gasseri	1
Lactobacillus paracasei	1
Lactobacillus plantarum	1
Lactococcus lactis	1
Streptococcus equinus	1
Clostridium aceticum	1
Clostridium aldrichii	1
Clostridium diolis	1
Clostridium sartagoforme	1
Helcococcus kunzii	1
Thermaerobacter marianensis	1
Eubacterium cellulosolvens	1
Heliobacterium modesticaldum	1
Butyrivibrio crossotus DSM 2876	1
Butyrivibrio fibrisolvens	1
Cellulosilyticum ruminicola	1
Bryantella formatexigens DSM 14469	1
Desulfotomaculum gibsoniae	1
anaerobic bacterium sk.prop8	1
Ruminococcus torques ATCC 27756	1
Dethiobacter alkaliphilus AHT 1	1
Thermoanaerobacter mathranii subsp. alimentarius	1
Megasphaera elsdenii	1
Fusobacterium necrophorum	1
Fusobacterium necrophorum subsp. necrophorum	1
Leptotrichia shahii	1
Fulvimarina pelagi HTCC2506	1
Bradyrhizobium yuanmingense	1
uncultured Bradyrhizobium sp.	1
Chelativorans multitrophicus	1
Mesorhizobium tianshanense	1
Afifella pfennigii	1
Maricaulis maris	1
Ketogulonicigenium vulgare	1
Marinovum algicola	1
Paracoccus halophilus	1
Roseovarius sp. HTCC2601	1
Rhodobacter azotoformans	1
Rhodobacter sp. DQ12-45T	1
Rhodothalassium salexigens	1
Rhodovulum sp. CP-10	1
Silicibacter sp. TrichCH4B	1
Rhodobacteraceae bacterium BS110	1
uncultured Rhodobacterales bacterium	1
Acidiphilium sp. DX1-13	1
Nisaea denitrificans	1
Tistrella mobilis	1
Novosphingobium aromaticivorans	1
Novosphingobium subterraneum	1
Geminicoccus roseus	1
Alcaligenes faecalis	1
Alcaligenes faecalis subsp. faecalis	1
Alcaligenes sp. O-1	1
Cupriavidus sp. cmp60	1
Ralstonia mannitolilytica	1
Brachymonas petroleovorans	1
Comamonas denitrificans	1
Comamonas testosteroni	1
Diaphorobacter nitroreducens	1
Polaromonas sp. JS666	1
Roseateles terrae	1
Sphaerotilus natans	1
Burkholderiales bacterium ITSI70	1
Thiobacillus denitrificans ATCC 25259	1
uncultured Thiobacillus sp.	1
Aquaspirillum serpens	1
Chromobacterium pseudoviolaceum	1
Kingella denitrificans	1
Neisseria flava	1
Neisseria flavescens	1
uncultured Rhodocyclaceae bacterium	1
beta proteobacterium KB13	1
Bacteriovorax sp. MNZ4	1
Bacteriovorax sp. PS93S	1
Desulfobacter halotolerans	1
Desulfobacterium anilini	1
Desulfofaba fastidiosa	1
Desulfomicrobium orale	1
Desulfovibrio ferrophilus	1
Desulfovibrio sp. La1H2	1
Lawsonia intracellularis PHE/MN1-00	1
Desulfuromusa succinoxidans	1
Geobacter metallireducens GS-15	1
Geobacter sp. M18	1
Thermodesulforhabdus norvegica	1
Campylobacter showae	1
Campylobacter upsaliensis RM3195	1
Helicobacter cf. pullorum	1
Helicobacter pullorum	1
Caminibacter profundus	1
Lebetimonas acidiphila	1
Aeromonas sp. No. 32	1
Alteromonas sp. UST981101-023	1
Shewanella algae	1
Shewanella japonica	1
Cardiobacterium hominis ATCC 15826	1
Allochromatium minutissimum	1
Allochromatium phaeobacterium	1
Allochromatium sp. MTCH3IM086	1
Nitrosococcus halophilus	1
Nitrosococcus watsoni C-113	1
Thiococcus pfennigii	1
Thioflavicoccus mobilis	1
Thioalkalivibrio thiocyanodenitrificans	1
Citrobacter freundii	1
Cronobacter turicensis	1
Enterobacter aerogenes	1
Enterobacter asburiae	1
Enterobacter cancerogenus	1
Escherichia coli F11	1
Escherichia coli O157:H7 str. EC4501	1
Escherichia vulneris	1
Raoultella planticola	1
Serratia grimesii	1
Haemophilus influenzae-murium	1
Acinetobacter haemolyticus	1
Moraxella atlantae	1
Pseudomonas gessardii	1
Pseudomonas jessenii	1
Pseudomonas sp. XLDN4-9	1
Francisella noatunensis subsp. noatunensis	1
Francisella philomiragia	1
Francisella tularensis	1
Methylophaga marina	1
Thiothrix fructosivorans	1
Enterovibrio coralii	1
Photobacterium leiognathi	1
Photobacterium leiognathi subsp. leiognathi	1
Vibrio cholerae B33	1
Vibrio halioticoli	1
Vibrio ichthyoenteri	1
Vibrio natriegens	1
Vibrio sp. FALF296	1
Vibrio sp. O2	1
Vibrio sp. R-619	1
Vibrio vulnificus CMCP6	1
Xanthomonas albilineans	1
Xanthomonas perforans	1
Xylella fastidiosa	1
Congregibacter litoralis KT71	1
Methylonatrum kenyense	1
Reinekea blandensis MED297	1
Calyptogena ponderosa endosymbiont	1
gamma proteobacterium KMD 001	1
thermophilic methanotroph HB	1
Aminobacterium colombiense DSM 12261	1
Jonquetella anthropi E3_33 E1	1
Loofah witches'-broom phytoplasma	1
Mycoplasma crocodyli	1
Mycoplasma crocodyli MP145	1
Mycoplasma sp. Mirounga ES2774-NASSP4	1
Verrucomicrobiaceae bacterium ONA9	1
bacterium HTCC8038	1
carbazole-degrading bacterium OC13S	1
magneto-ovoid bacterium MO-1	1
