# Supplementary material for: Ultradeep 16S rRNA Sequencing Analysis of Geographically Similar but Diverse Unexplored Marine Samples Reveal Varied Bacterial Community Composition
Source: PLoS One. 2013 Oct 22;8(10):e76724. doi: 10.1371/journal.pone.0076724 (PMC3805540; doi:10.1371/journal.pone.0076724)
Supplement: Table S4 — This file contains the details of taxonomic level distribution for SW sample. (XLSX) [file pone.0076724.s010.xlsx]

## Sheet: Phylum hits
Table S4 Details of the number of hits obtained for SW at phylum, class, order, family, genus, species and strain level
Phylum	Number of hits
Proteobacteria	69660
unclassified (derived from Bacteria)	58514
Bacteroidetes	14671
Actinobacteria	13783
Verrucomicrobia	8745
Firmicutes	5956
Deinococcus-Thermus	604
Cyanobacteria	530
Chlamydiae	156
Tenericutes	137
Nitrospirae	49
Fusobacteria	16
Planctomycetes	15
Chloroflexi	13
Chlorobi	11
Acidobacteria	7
Lentisphaerae	7
Spirochaetes	7
Thermotogae	7
Dictyoglomi	1

## Sheet: Class hits
Class	Number of hits
unclassified (derived from Bacteria)	58514
Alphaproteobacteria	37489
Gammaproteobacteria	26355
Actinobacteria (class)	13783
Flavobacteria	11793
Opitutae	8234
Bacilli	5373
unclassified (derived from Proteobacteria)	2268
Betaproteobacteria	2210
Cytophagia	1904
Deltaproteobacteria	1286
Deinococci	604
unclassified (derived from Cyanobacteria)	529
Clostridia	510
Verrucomicrobiae	501
Sphingobacteria	453
Bacteroidia	358
unclassified (derived from Bacteroidetes)	163
Chlamydiae (class)	156
Mollicutes	137
Negativicutes	62
Nitrospira (class)	49
Epsilonproteobacteria	49
unclassified (derived from Verrucomicrobia)	47
Fusobacteria (class)	16
Planctomycetacia	15
Chlorobia	11
Erysipelotrichi	11
Dehalococcoidetes	7
unclassified (derived from Lentisphaerae)	7
Spirochaetes (class)	7
Thermotogae (class)	7
Chloroflexi (class)	6
Solibacteres	4
Acidobacteria (class)	3
Zetaproteobacteria	3
Gloeobacteria	1
Dictyoglomia	1

## Sheet: Order hits
Order	Number of hits
unclassified (derived from Bacteria)	58514
unclassified (derived from Alphaproteobacteria)	18953
Actinomycetales	13420
Flavobacteriales	10874
Rhizobiales	9241
Puniceicoccales	8234
unclassified (derived from Gammaproteobacteria)	7867
Rhodobacterales	7150
Vibrionales	5321
Bacillales	5143
Alteromonadales	2779
Pseudomonadales	2735
unclassified (derived from Proteobacteria)	2268
Oceanospirillales	2165
Cytophagales	1904
Enterobacteriales	1868
Legionellales	1597
Burkholderiales	999
Rhodospirillales	929
unclassified (derived from Flavobacteria)	919
Sphingomonadales	875
unclassified (derived from Deltaproteobacteria)	825
Xanthomonadales	732
Thermales	551
unclassified (derived from Betaproteobacteria)	520
Verrucomicrobiales	501
Sphingobacteriales	453
Clostridiales	447
Chromatiales	420
Rhodocyclales	401
Aeromonadales	379
Bacteroidales	358
Rickettsiales	335
Coriobacteriales	313
Chroococcales	291
Nitrosomonadales	234
Lactobacillales	230
Pasteurellales	185
Desulfovibrionales	165
unclassified (derived from Bacteroidetes)	163
Chlamydiales	156
Methylococcales	152
Acholeplasmatales	134
Oscillatoriales	128
Myxococcales	128
Thiotrichales	123
Nostocales	74
Desulfobacterales	67
Selenomonadales	62
Bdellovibrionales	62
Thermoanaerobacterales	55
Deinococcales	53
Neisseriales	53
Nitrospirales	49
Bifidobacteriales	46
Desulfuromonadales	37
unclassified (derived from Verrucomicrobia)	37
Campylobacterales	30
Cardiobacteriales	30
Prochlorales	19
unclassified (derived from Epsilonproteobacteria)	19
unclassified (derived from Cyanobacteria)	17
Caulobacterales	17
Fusobacteriales	16
Planctomycetales	15
Chlorobiales	11
Erysipelotrichales	11
Methylacidiphilales	10
Kordiimonadales	8
unclassified (derived from Dehalococcoidetes)	7
Lentisphaerales	7
Spirochaetales	7
Thermotogales	7
Chloroflexales	5
Halanaerobiales	5
Solibacterales	4
Acidobacteriales	3
Natranaerobiales	3
Hydrogenophilales	3
Mariprofundales	3
Mycoplasmatales	3
Acidimicrobiales	2
Syntrophobacterales	2
Salinisphaerales	2
Rubrobacterales	1
unclassified (derived from Actinobacteria (class))	1
Herpetosiphonales	1
Gloeobacterales	1
Dictyoglomales	1

## Sheet: Family hits
Family	Number of hits
unclassified (derived from Bacteria)	58514
unclassified (derived from Alphaproteobacteria)	18953
Flavobacteriaceae	10870
Puniceicoccaceae	8234
unclassified (derived from Gammaproteobacteria)	7867
Rhodobacteraceae	6449
Microbacteriaceae	5924
Rhizobiaceae	5415
Vibrionaceae	5321
Bacillaceae	4213
unclassified (derived from Proteobacteria)	2268
unclassified (derived from Actinomycetales)	2006
Intrasporangiaceae	1926
Enterobacteriaceae	1868
Cytophagaceae	1729
Bartonellaceae	1726
Pseudomonadaceae	1488
Alteromonadaceae	1373
Legionellaceae	1254
Moraxellaceae	1247
Propionibacteriaceae	1153
Oceanospirillaceae	1112
Bradyrhizobiaceae	1014
unclassified (derived from Flavobacteria)	919
Sphingomonadaceae	860
Pseudoalteromonadaceae	857
unclassified (derived from Deltaproteobacteria)	825
Xanthomonadaceae	732
Hyphomonadaceae	653
Acetobacteraceae	645
Halomonadaceae	600
Mycobacteriaceae	576
Thermaceae	551
unclassified (derived from Betaproteobacteria)	520
Paenibacillaceae	515
Comamonadaceae	483
Verrucomicrobiaceae	479
Shewanellaceae	424
Nocardioidaceae	413
Corynebacteriaceae	404
Rhodocyclaceae	401
Sphingobacteriaceae	397
Aeromonadaceae	379
Coxiellaceae	343
Coriobacteriaceae	313
Rikenellaceae	308
unclassified (derived from Chroococcales)	291
Rhodospirillaceae	284
Micrococcaceae	243
Burkholderiaceae	235
Brucellaceae	232
Pseudonocardiaceae	231
Clostridiaceae	231
unclassified (derived from Rhizobiales)	222
Ectothiorhodospiraceae	208
Spirillaceae	207
Hahellaceae	206
Alcanivoracaceae	201
Pasteurellaceae	185
Staphylococcaceae	173
unclassified (derived from Bacillales)	164
unclassified (derived from Bacteroidetes)	163
Methylococcaceae	152
Oxalobacteraceae	151
Methylobacteriaceae	146
Hyphomicrobiaceae	141
Anaplasmataceae	139
Acholeplasmataceae	134
unclassified (derived from Oscillatoriales)	128
Holosporaceae	122
Desulfovibrionaceae	121
Lactobacillaceae	116
Beijerinckiaceae	116
Halothiobacillaceae	116
Brevibacteriaceae	115
Chromatiaceae	96
Cyclobacteriaceae	92
Nannocystaceae	87
Flammeovirgaceae	83
Francisellaceae	80
Eubacteriaceae	79
Parachlamydiaceae	78
Phyllobacteriaceae	77
Alcaligenaceae	74
unclassified (derived from Rickettsiales)	68
Idiomarinaceae	66
Dermabacteraceae	64
Simkaniaceae	63
Xanthobacteraceae	63
Rivulariaceae	62
Desulfobacteraceae	59
unclassified (derived from Alteromonadales)	59
Rhodobiaceae	58
unclassified (derived from Burkholderiales)	56
Deinococcaceae	53
Neisseriaceae	53
Actinomycetaceae	51
Nocardiaceae	51
unclassified (derived from Sphingobacteriales)	49
Nitrospiraceae	49
unclassified (derived from Rhodobacterales)	48
Bifidobacteriaceae	46
unclassified (derived from Oceanospirillales)	46
Acidothermaceae	43
Lachnospiraceae	42
Carnobacteriaceae	40
Bacteriovoracaceae	40
Veillonellaceae	37
Piscirickettsiaceae	37
unclassified (derived from Verrucomicrobia)	37
Dietziaceae	36
Thermoanaerobacteraceae	36
Alicyclobacillaceae	35
Frankiaceae	32
Methylocystaceae	31
Actinosynnemataceae	30
Cardiobacteriaceae	30
Ruminococcaceae	29
Desulfohalobiaceae	29
Campylobacteraceae	29
Nitrosomonadaceae	27
unclassified (derived from Desulfuromonadales)	27
Prevotellaceae	26
Acidaminococcaceae	25
Enterococcaceae	24
Aerococcaceae	23
Polyangiaceae	23
Listeriaceae	22
Bdellovibrionaceae	22
unclassified (derived from Verrucomicrobiales)	22
Clostridiales Family XI. Incertae Sedis	20
Cellulomonadaceae	19
Prochlorococcaceae	19
Thermoanaerobacterales Family III. Incertae Sedis	19
unclassified (derived from Epsilonproteobacteria)	19
Streptomycetaceae	17
unclassified (derived from Cyanobacteria)	17
Caulobacteraceae	17
Fusobacteriaceae	16
Micromonosporaceae	15
Marinilabiaceae	15
Streptococcaceae	15
Planctomycetaceae	15
Erythrobacteraceae	15
Thermomonosporaceae	14
Peptococcaceae	14
Peptostreptococcaceae	14
Waddliaceae	13
Heliobacteriaceae	13
Nostocaceae	12
Planococcaceae	12
Leuconostocaceae	12
Promicromonosporaceae	11
Chlorobiaceae	11
Erysipelotrichaceae	11
Desulfonatronumaceae	10
Methylacidiphilaceae	10
Segniliparaceae	9
Porphyromonadaceae	9
Nocardiopsaceae	8
unclassified (derived from Kordiimonadales)	8
Desulfobulbaceae	8
Desulfuromonadaceae	8
Haliangiaceae	8
Geodermatophilaceae	7
unclassified (derived from Dehalococcoidetes)	7
Thermoactinomycetaceae	7
Lentisphaeraceae	7
Spirochaetaceae	7
Thermotogaceae	7
Jonesiaceae	6
Rickettsiaceae	6
Thiotrichaceae	6
Dermacoccaceae	5
Rhodothermaceae	5
Halanaerobiaceae	5
Desulfomicrobiaceae	5
unclassified (derived from Myxococcales)	5
Solibacteraceae	4
Gordoniaceae	4
Blattabacteriaceae	4
Chloroflexaceae	4
unclassified (derived from Clostridiales)	4
Acidobacteriaceae	3
Nakamurellaceae	3
Natranaerobiaceae	3
Hydrogenophilaceae	3
Myxococcaceae	3
Mariprofundaceae	3
Mycoplasmataceae	3
Acidimicrobiaceae	2
Sanguibacteraceae	2
Saprospiraceae	2
Chlamydiaceae	2
Sporolactobacillaceae	2
Geobacteraceae	2
Cystobacteraceae	2
Syntrophobacteraceae	2
Salinisphaeraceae	2
Glycomycetaceae	1
Kineosporiaceae	1
Rubrobacteraceae	1
unclassified (derived from Actinobacteria (class))	1
Oscillochloridaceae	1
Herpetosiphonaceae	1
unclassified (derived from Gloeobacterales)	1
Dictyoglomaceae	1
Clostridiales Family XII. Incertae Sedis	1
Helicobacteraceae	1

## Sheet: Genus hits
Genus	Number of hits
unclassified (derived from Bacteria)	58514
unclassified (derived from Alphaproteobacteria)	18935
Coraliomargarita	8234
unclassified (derived from Gammaproteobacteria)	7858
Candidatus Liberibacter	4746
Photobacterium	3074
Gramella	3045
Bacillus	2922
Agrococcus	2269
unclassified (derived from Proteobacteria)	2268
Vibrio	2220
Microbacterium	2031
Tropheryma	2006
Bartonella	1726
Flavobacterium	1697
Capnocytophaga	1632
Cytophaga	1621
Tetrasphaera	1424
Pseudomonas	1282
Legionella	1254
Aquimarina	1239
Acinetobacter	1233
Pseudoruegeria	1216
Marinomonas	1097
Ruegeria	1079
Paracoccus	1066
Klebsiella	1038
Tenacibaculum	967
Rhodopseudomonas	948
unclassified (derived from Flavobacteria)	919
Roseobacter	865
Pseudoalteromonas	857
unclassified (derived from Deltaproteobacteria)	811
Clavibacter	763
Propionibacterium	715
Anoxybacillus	673
Leucobacter	620
Chryseobacterium	616
Xanthomonas	609
Marinobacter	602
Halomonas	581
Gluconobacter	580
Mycobacterium	576
Meiothermus	551
unclassified (derived from Betaproteobacteria)	520
Janibacter	502
Agrobacterium	479
unclassified (derived from Rhodobacteraceae)	464
Escherichia	448
Alteromonas	446
Phaeobacter	440
Brevibacillus	428
Shewanella	424
Corynebacterium	404
Sphingomonas	391
Microlunatus	380
Nocardioides	379
Geobacillus	376
Comamonas	357
Oceanimonas	353
Akkermansia	343
Loktanella	336
Maricaulis	328
Polaribacter	300
Thauera	291
Gordonibacter	284
Mariniflexile	282
Saccharophagus	278
Alistipes	273
Synechococcus	270
Sphingobium	269
Rhodovulum	259
Hyphomonas	244
Ochrobactrum	232
Clostridium	225
unclassified (derived from Rhizobiales)	222
Saccharopolyspora	215
Serratia	212
Rickettsiella	210
Spirillum	207
Halorhodospira	206
Hahella	206
Cellvibrio	206
Alcanivorax	201
Myroides	199
Pedobacter	195
Coenonia	186
Robiginitalea	183
Burkholderia	182
Haemophilus	180
Roseivivax	178
Micrococcus	177
Rhodospirillum	177
Staphylococcus	171
Sphingobacterium	168
Salipiger	155
Exiguobacterium	149
Methylobacterium	146
Hyphomicrobium	141
Zymomonas	136
Candidatus Phytoplasma	134
Coxiella	133
Ornithobacterium	132
Methylococcus	132
unclassified (derived from Holosporaceae)	122
Desulfovibrio	119
Beijerinckia	116
Brevibacterium	115
Halothiobacillus	115
Agromyces	114
Lactobacillus	114
Azoarcus	110
Rhizobium	95
Cyclobacterium	92
Paenibacillus	87
Candidatus Cardinium	86
Halobacillus	86
Dokdonia	84
Candidatus Neoehrlichia	84
Nitrosococcus	83
Flexithrix	81
Thalassobius	80
Francisella	80
Collimonas	78
Dyella	77
Rubritalea	77
Marinoscillum	76
Oceanobacillus	72
Elizabethkingia	68
Eubacterium	67
Idiomarina	66
Ensifer	65
Brachybacterium	64
Candidatus Protochlamydia	63
Calothrix	62
Azorhizobium	62
Teredinibacter	59
Leifsonia	58
unclassified (derived from Propionibacteriaceae)	58
Salegentibacter	57
Hirschia	56
Plesiocystis	56
Arthrobacter	55
Deinococcus	53
Croceibacter	52
Virgibacillus	52
Bradyrhizobium	52
Rhodococcus	51
Novosphingobium	51
Afifella	50
unclassified (derived from Rhodospirillaceae)	50
Alcaligenes	50
Caedibacter	49
unclassified (derived from Rhodobacterales)	48
Thiomonas	48
Prolixibacter	47
unclassified (derived from Comamonadaceae)	46
unclassified (derived from Oceanospirillales)	46
Ralstonia	45
Stenotrophomonas	45
Bifidobacterium	44
Acidiphilium	44
Acidothermus	43
Chitinophaga	43
Leeuwenhoekiella	41
Bacteriovorax	40
Candidatus Rhodoluna	38
Simkania	38
Planktothrix	38
Duganella	38
Verrucomicrobium	38
unclassified (derived from Verrucomicrobia)	37
Dietzia	36
Hoeflea	36
Mesorhizobium	36
Methylarcula	36
Rikenella	35
unclassified (derived from Sphingobacteriaceae)	34
Thioclava	34
Marinobacterium	34
Actinobaculum	32
Frankia	32
Kribbella	32
Providencia	32
Marinosulfonomonas	31
Nannocystis	31
Sinorhizobium	30
Oxalobacter	30
Dichelobacter	30
Anaplasma	29
Enterobacter	29
Sulfitobacter	28
Pantoea	28
Weeksella	27
Lyngbya	27
Trichodesmium	27
unclassified (derived from Desulfuromonadales)	27
Prevotella	26
Moorella	26
Rhodobacter	26
Nitrosomonas	26
Aeromonas	26
Acidaminococcus	25
Leptospirillum	25
unclassified (derived from Hyphomonadaceae)	25
Rhodobaca	25
Magnetospirillum	25
Lentzea	24
Candidatus Fritschea	24
Alicyclobacillus	24
Nisaea	24
Roseovarius	23
Methylophaga	23
unclassified (derived from Bacteroidetes)	22
Leptolyngbya	22
Roseisalinus	22
Acidovorax	22
Curvibacter	22
Bdellovibrio	22
unclassified (derived from Verrucomicrobiales)	22
Granulicatella	21
Atopobium	20
Lysinibacillus	20
Catonella	20
Delftia	20
Desulfohalobium	20
Prochlorococcus	19
Veillonella	19
Pannonibacter	19
Chromobacterium	19
unclassified (derived from Epsilonproteobacteria)	19
Carnobacterium	18
Micavibrio	18
Sorangium	18
Campylobacter	18
unclassified (derived from Verrucomicrobiaceae)	18
unclassified (derived from Methylocystaceae)	17
Enterococcus	16
Marinovum	16
unclassified (derived from Rickettsiales)	16
Eikenella	16
Cronobacter	16
Micromonospora	15
Marinilabilia	15
Zunongwangia	15
Listeria	15
Gemella	15
Aerococcus	15
Thermoanaerobacterium	15
Bordetella	15
Neisseria	15
Aliivibrio	15
Rathayibacter	14
Riemerella	14
Peptostreptococcus	14
Afipia	14
Pelagibaca	14
Spirobacillus	14
Oceanobacter	14
Arcanobacterium	13
unclassified (derived from Flavobacteriaceae)	13
Neochlamydia	13
Waddlia	13
Acaryochloris	13
Streptococcus	13
Peptoniphilus	13
Heliobacterium	13
Nitrospira	13
Methylocystis	13
Sagittula	13
Blastomonas	13
Desulfobacterium	13
Desulfocella	13
Allochromatium	13
Candidatus Curculioniphilus	13
Candidatus Regiella	13
Candidatus Portiera	13
Piscirickettsia	13
Cellulomonas	12
Thermomonospora	12
Hymenobacter	12
Spirosoma	12
Acetobacterium	12
Ethanoligenens	12
Roseomonas	12
Methylobacter	12
Xylanimonas	11
Streptomyces	11
unclassified (derived from Alicyclobacillaceae)	11
Desulfotomaculum	11
Candidatus Magnetobacterium	11
Brevundimonas	11
Variovorax	11
Arcobacter	11
Fusobacterium	10
Rhodopirellula	10
Pseudovibrio	10
Ehrlichia	10
unclassified (derived from Desulfobacteraceae)	10
Desulfonatronum	10
Listonella	10
Methylacidiphilum	10
Pseudonocardia	9
Segniliparus	9
Arenibacter	9
Dialister	9
Gluconacetobacter	9
Wolbachia	9
Erythrobacter	9
Achromobacter	9
Desulfonauticus	9
Citrobacter	9
Erwinia	9
Tatumella	9
Psychrobacter	9
Okibacterium	8
Eggerthella	8
Candidatus Amoebophilus	8
Cyanothece	8
Trichormus	8
Marinococcus	8
Abiotrophia	8
Vagococcus	8
Weissella	8
Acetivibrio	8
Kordiimonas	8
Desulfatibacillum	8
Desulfofrigus	8
Desulfobulbus	8
Haliangium	8
Reinekea	8
Actinotalea	7
Geodermatophilus	7
Curtobacterium	7
Rothia	7
Dehalogenimonas	7
Brochothrix	7
Planomicrobium	7
Dorea	7
Lentisphaera	7
Neorickettsia	7
Pandoraea	7
Proteus	7
Methylohalobius	7
Actinomyces	6
Actinosynnema	6
Jonesia	6
Nocardiopsis	6
Kitasatospora	6
Tannerella	6
Psychroflexus	6
Terrimonas	6
Prosthecochloris	6
Microcystis	6
Thermoactinomyces	6
Leptotrichia	6
Ketogulonicigenium	6
Azospirillum	6
Orientia	6
Porphyrobacter	6
Desulfuromonas	6
unclassified (derived from Alteromonadaceae)	6
Morganella	6
Shigella	6
Chromohalobacter	6
Thiothrix	6
Spirochaeta	6
Thermobispora	5
Chlorobium	5
Spirulina	5
Finegoldia	5
unclassified (derived from Ruminococcaceae)	5
Phenylobacterium	5
Rhodobium	5
Desulfomicrobium	5
Chondromyces	5
Enhygromyxa	5
Moraxella	5
Candidatus Solibacter	4
Kytococcus	4
Gordonia	4
Kocuria	4
Flexibacter	4
Blattabacterium	4
Chloroflexus	4
unclassified (derived from Chroococcales)	4
Dolichospermum	4
Geitlerinema	4
unclassified (derived from Cyanobacteria)	4
Kurthia	4
Leuconostoc	4
Alkaliphilus	4
Hespellia	4
unclassified (derived from Lachnospiraceae)	4
Ruminococcus	4
Halanaerobium	4
Caldanaerobius	4
Caldicellulosiruptor	4
Erysipelothrix	4
Selenomonas	4
Planctomyces	4
Citreicella	4
Leptothrix	4
Glaciecola	4
Pasteurella	4
Petrotoga	4
Acidobacterium	3
Nakamurella	3
Porphyromonas	3
Flectobacillus	3
Cellulophaga	3
Salinibacter	3
Geminocystis	3
Anaerobacillus	3
Pelotomaculum	3
Natranaerobius	3
Thermoanaerobacter	3
Holdemania	3
Chelativorans	3
Anderseniella	3
Telluria	3
Thiobacillus	3
Anaeromyxobacter	3
Microbulbifer	3
Mariprofundus	3
Mycoplasma	3
Prosthecobacter	3
Acidithiomicrobium	2
Aeromicrobium	2
Thermobifida	2
Amycolatopsis	2
Sanguibacter	2
Gardnerella	2
Flammeovirga	2
Wautersiella	2
Rhodothermus	2
Saprospira	2
Chlamydophila	2
Parachlamydia	2
Phormidium	2
Sporolactobacillus	2
Macrococcus	2
Pediococcus	2
Lactococcus	2
Tepidimicrobium	2
Anaerostipes	2
Pseudobutyrivibrio	2
Roseburia	2
Epulopiscium	2
unclassified (derived from Clostridiales)	2
Carboxydothermus	2
Catenibacterium	2
unclassified (derived from Erysipelotrichaceae)	2
Megasphaera	2
Parvibaculum	2
Jannaschia	2
Candidatus Pelagibacter	2
Brachymonas	2
Verminephrobacter	2
Massilia	2
Mitsuaria	2
Sphaerotilus	2
Kingella	2
Desulfofaba	2
Desulfosalina	2
Lawsonia	2
Desulfuromusa	2
Cystobacter	2
Thermodesulforhabdus	2
Nitrococcus	2
Photorhabdus	2
unclassified (derived from Enterobacteriaceae)	2
Salinisphaera	2
Enterovibrio	2
Thermotoga	2
Dermacoccus	1
Stackebrandtia	1
Kineococcus	1
Candidatus Aquiluna	1
Cryobacterium	1
Actinoallomurus	1
Actinomadura	1
Slackia	1
Rubrobacter	1
unclassified (derived from Actinobacteria (class))	1
Microscilla	1
Zobellia	1
unclassified (derived from Simkaniaceae)	1
Oscillochloris	1
Herpetosiphon	1
Gloeobacter	1
Microcoleus	1
Oscillatoria	1
Pseudanabaena	1
Dictyoglomus	1
Ornithinibacillus	1
Ureibacillus	1
Laceyella	1
Alkalibacterium	1
Anaerococcus	1
Helcococcus	1
Fusibacter	1
Butyrivibrio	1
Halothermothrix	1
Ammonifex	1
Megamonas	1
Pectinatus	1
Thermosinus	1
unclassified (derived from Planctomycetaceae)	1
Caulobacter	1
Methylopila	1
Xanthobacter	1
Nereida	1
Oceanibulbus	1
Rhodovibrio	1
Thalassospira	1
Candidatus Midichloria	1
Cupriavidus	1
Hydrogenophaga	1
Laribacter	1
unclassified (derived from Nitrosomonadaceae)	1
Desulfobacter	1
Desulfobotulus	1
Desulfosarcina	1
Geobacter	1
Geothermobacter	1
Helicobacter	1
Thioalkalibacter	1
Methylothermus	1
Oceanospirillum	1
Actinobacillus	1
Cycloclasticus	1
Pseudoxanthomonas	1
Thiohalorhabdus	1
Treponema	1
Kosmotoga	1

## Sheet: Species hits
Species	Number of hits
uncultured bacterium	55498
uncultured alpha proteobacterium	18912
Coraliomargarita akajimensis	8234
uncultured gamma proteobacterium	7236
Candidatus Liberibacter asiaticus	4746
Gramella forsetii	3045
Photobacterium damselae	3014
Agrococcus jenensis	2269
uncultured marine bacterium	2213
Tropheryma whipplei	2006
Bacillus subtilis	1659
Capnocytophaga cynodegmi	1485
unidentified proteobacterium	1457
Bartonella grahamii	1385
Aquimarina intermedia	1239
Legionella pneumophila	1234
Tetrasphaera australiensis	1226
Pseudoruegeria sp. HD-43	1216
Klebsiella pneumoniae	1030
Rhodopseudomonas palustris	948
Paracoccus sp. R-24652	929
Flavobacteria bacterium MS024-2A	884
uncultured proteobacterium	811
uncultured delta proteobacterium	802
Pseudomonas migulae	791
Tenacibaculum maritimum	766
Clavibacter michiganensis	763
Flavobacterium johnsoniae	709
Microbacterium esteraromaticum	701
Roseobacter sp. MED193	660
Microbacterium terregens	625
Marinomonas vaga	621
Leucobacter komagatae	620
Vibrio alginolyticus	608
Gluconobacter oxydans	579
Anoxybacillus flavithermus	562
Meiothermus silvanus	545
Marinobacter hydrocarbonoclasticus	534
Ruegeria lacuscaerulensis	505
Janibacter sp. XJ-1	498
Bacillus methanolicus	497
Mycobacterium neoaurum	484
Agrobacterium tumefaciens	479
Cytophaga sp. MBIC04684	464
Halomonas aquamarina	464
Pseudoalteromonas ruthenica	461
Vibrio neptunius	448
Propionibacterium thoenii	441
Phaeobacter gallaeciensis	440
Escherichia albertii	430
uncultured Rhodobacteraceae bacterium	426
Chryseobacterium proteolyticum	422
Xanthomonas axonopodis	421
beta proteobacterium KB13	416
Microlunatus phosphovorus	380
Sphingomonas melonis	379
Cytophaga sp.	370
Flavobacterium sp.	369
Vibrio harveyi	359
Nocardioides albus	358
Marinomonas sp. MED121	354
Ruegeria pomeroyi	353
Oceanimonas sp. Be07	352
Pseudoalteromonas sp. A28	350
Akkermansia muciniphila	343
Alteromonas macleodii	338
Shewanella violacea	329
Maricaulis maris	328
Bartonella bacilliformis	321
Flavobacterium sp. '80m A1 isolate-4'	316
Loktanella hongkongensis	314
Microbacterium oxydans	310
Acinetobacter genomosp. 13TU	304
Acinetobacter calcoaceticus	294
Polaribacter sp. MED152	286
Gordonibacter pamelaeae	284
Cytophaga sp. I-2029	284
Mariniflexile fucanivorans	282
Saccharophagus degradans	278
Sphingobium yanoikuyae	269
uncultured forest soil bacterium	261
gamma proteobacterium HTCC2207	253
Acinetobacter johnsonii	237
Hyphomonas neptunium	233
Microbacterium phyllosphaerae	225
uncultured Rhizobiales bacterium	222
Alistipes finegoldii	218
Geobacillus stearothermophilus	215
Rickettsiella grylli	210
gamma proteobacterium NOR51-B	209
Spirillum volutans	207
Halorhodospira halophila	206
Hahella chejuensis	206
Cellvibrio mixtus	206
Myroides odoratimimus	199
Brevibacillus agri	199
Tetrasphaera jenkinsii	198
Flavobacterium sp. S1	198
unidentified marine eubacterium	189
Bacillus licheniformis	188
Coenonia anatina	186
Robiginitalea biformata	183
Ochrobactrum tritici	183
Pedobacter sp. KP-2	176
Haemophilus ducreyi	175
Xanthomonas oryzae	173
Comamonas aquatica	172
Cytophaga sp. T-588	168
Ruegeria atlantica	167
Comamonas testosteroni	163
Chryseobacterium gleum	161
uncultured soil bacterium	160
Cytophaga sp. I-482	159
Cytophaga sp. I-976	159
Salipiger mucosus	155
Thauera sp. MZ1T	150
Sphingobacterium multivorum	148
Roseivivax halodurans	148
Serratia proteamaculans	146
Tenacibaculum ovolyticum	143
Pseudomonas fluorescens	142
uncultured Hyphomicrobium sp.	141
Thauera sp. 28	141
Propionibacterium freudenreichii	138
Zymomonas mobilis	136
Alcanivorax borkumensis	135
Micrococcus luteus	134
Ornithobacterium rhinotracheale	132
Coxiella burnetii	132
Methylococcus capsulatus	132
Propionibacterium acnes	128
endosymbiont of Acanthamoeba sp. UWC36	122
Marinomonas sp. MWYL1	122
Pseudomonas putida	121
Rhodovulum visakhapatnamense	118
Geobacillus sp. 70PC53	117
Beijerinckia indica	116
Agromyces salentinus	113
Azoarcus sp. BH72	110
uncultured Roseobacter sp.	107
Vibrio parahaemolyticus	105
uncultured beta proteobacterium	104
Vibrio natriegens	101
Corynebacterium variabile	98
Synechococcus sp. MA0607J	98
Sweet potato little leaf phytoplasma	98
Brevibacillus borstelensis	97
Rhodospirillum rubrum	94
Acinetobacter lwoffii	94
Exiguobacterium aurantiacum	93
Cyclobacterium marinum	92
Bacillus anthracis	91
Bacillus sp. GB02-25	91
Rhodovulum sulfidophilum	91
Pseudomonas aeruginosa	90
Synechococcus sp. PCC 7920	89
Anoxybacillus kestanbolensis	88
Methylobacterium nodulans	88
Alteromonas sp. UST981101-023	87
Acinetobacter baumannii	87
Saccharopolyspora rectivirgula	86
Burkholderia ambifaria	86
Roseobacter sp. AzwK-3b	85
Dokdonia donghaensis	84
Nitrosococcus oceani	83
Halothiobacillus neapolitanus	82
Flexithrix dorotheae	81
Thalassobius gelatinovorus	80
Collimonas fungivorans	78
Vibrio vulnificus	77
Dyella japonica	77
Marinoscillum furvescens	76
Acinetobacter junii	74
Shewanella amazonensis	72
Cardinium endosymbiont of Encarsia inaron	70
Brevibacillus brevis	70
Candidatus Ruthia magnifica	70
Elizabethkingia meningoseptica	68
Oceanobacillus picturae	65
Ensifer adhaerens	65
Saccharopolyspora spinosa	64
Desulfovibrio alaskensis	64
Bacillus megaterium	63
Corynebacterium bovis	62
Rhizobium leguminosarum	62
Azorhizobium doebereinerae	62
Capnocytophaga canimorsus	59
Teredinibacter turnerae	59
Propionibacteriaceae bacterium MOB600	58
Tenacibaculum mesophilum	58
Salegentibacter salegens	57
Staphylococcus haemolyticus	57
Methylobacterium sp. 4-46	57
Vibrio cholerae	57
Hirschia baltica	56
Plesiocystis pacifica	56
Alistipes putredinis	55
Candidatus Neoehrlichia mikurensis	55
Photobacterium profundum	55
Capnocytophaga ochracea	53
Bacillus flexus	53
Microbacterium aurum	52
Cytophaga sp. I-762	52
Croceibacter atlanticus	52
Halobacillus sp. S19-3	52
Rubritalea sp. YM29-130	51
Saccharopolyspora hirsuta	50
Exiguobacterium sp. AT4	50
uncultured Rhodospirillaceae bacterium	50
Halomonas ventosae	50
Bradyrhizobium japonicum	49
uncultured Ochrobactrum sp.	49
Caedibacter caryophilus	49
Thiomonas intermedia	48
Brevibacterium casei	47
Leifsonia aquatica	47
Prolixibacter bellariivorans	47
Protochlamydia naegleriophila	47
Afifella marina	47
Brachybacterium paraconglomeratum	46
Paracoccus marcusii	46
Rhodospirillum sulfurexigens	46
uncultured Comamonadaceae bacterium	46
Serratia grimesii	46
uncultured SUP05 cluster bacterium	46
Calothrix parietina	45
Bacillus cereus	45
Virgibacillus halophilus	45
Paracoccus kondratievae	44
Acidiphilium cryptum	44
Acidothermus cellulolyticus	43
Micrococcus sp. TS17	43
Mycobacterium vanbaalenii	43
Francisella tularensis	43
Microbacterium schleiferi	42
Chitinophaga pinensis	42
Lactobacillus delbrueckii	42
Acinetobacter soli	41
Marinobacter sp. HB7	40
Vibrio sp. FALF296	40
endosymbiont of Vestimentiferan tubeworm	40
Corynebacterium glutamicum	39
Burkholderia phenazinium	39
Idiomarina baltica	39
Vibrio sp.	39
Candidatus Rhodoluna lacicola	38
Simkania negevensis	38
Planktothrix rubescens	38
Duganella violaceinigra	38
Verrucomicrobium spinosum	38
Stenotrophomonas maltophilia	37
uncultured Verrucomicrobia bacterium	37
Corynebacterium auris	36
Cytophaga sp. I-545	36
Brevibacillus parabrevis	36
Hoeflea phototrophica	36
Methylarcula marina	36
Vibrio sp. CAIM 994	36
Microbacterium aerolatum	35
Arthrobacter chlorophenolicus	35
Rikenella microfusus	35
Paenibacillus naphthalenovorans	35
Rhodobacterales bacterium CB1025	35
uncultured Pseudomonas sp.	35
Brevibacterium linens	34
Cytophaga sp. I-601	34
Sphingobacteriaceae bacterium SOC A20(36)	34
Staphylococcus pettenkoferi	34
Thioclava pacifica	34
Marinobacterium stanieri	34
Alcanivorax sp. S2-11	34
Rhodospirillum centenum	33
Halothiobacillus hydrothermalis	33
Actinobaculum schaalii	32
Corynebacterium suicordis	32
Frankia sp.	32
Alcaligenes faecalis	32
Halomonas salina	32
Acinetobacter radioresistens	32
Vibrio tapetis	32
Marinosulfonomonas methylotropha	31
Novosphingobium aromaticivorans	31
Bacteriovorax sp. PS52B	31
Nannocystis exedens	31
Vibrio proteolyticus	31
Vibrio rotiferianus	31
Kribbella flavida	30
Flavobacterium sp. BH12.12	30
Sinorhizobium meliloti	30
Roseivivax halotolerans	30
Oxalobacter formigenes	30
Dichelobacter nodosus	30
Vibrio sp. R-619	30
Leeuwenhoekiella marinoflava	29
Bacillus cytotoxicus	29
Halobacillus trueperi	29
Paenibacillus sp. YK5	29
Clostridium sp. L2-50	29
Anaplasma phagocytophilum	29
Candidatus Neoehrlichia lotoris	29
Vibrio azureus	29
bacterium HTCC8046	29
Flavobacterium columnare	28
Sulfitobacter guttiformis	28
Corynebacterium matruchotii	27
Weeksella virosa	27
Desulfuromonadales bacterium Tc37	27
Marinobacter koreensis	27
Idiomarina loihiensis	27
marine bacterium MBIC1357	26
Trichodesmium erythraeum	26
Clostridium malenominatum	26
Moorella thermoacetica	26
Francisella sp. TX077308	26
Rubritalea sabuli	26
Flavobacterium aquatile	25
Lyngbya majuscula	25
Acidaminococcus fermentans	25
Leptospirillum ferrooxidans	25
Caulobacter sp. MCS18	25
Rhodobaca bogoriensis	25
Rhodovulum marinum	25
uncultured Magnetospirillum sp.	25
Alcanivorax venustensis	25
Pseudomonas monteilii	25
Lentzea violacea	24
Cytophaga sp. MBIC04663	24
Capnocytophaga gingivalis	24
Candidatus Fritschea bemisiae	24
Nisaea denitrificans	24
Nitrosomonas sp. C-56	24
carbazole-degrading bacterium OC13S	24
Cytophaga hutchinsonii	23
Alicyclobacillus hesperidum	23
Bacillus coagulans	23
uncultured Rhizobium sp.	23
Acinetobacter sp. VKPM45	23
Methylophaga thiooxydans	23
Vibrio sp. R-91	23
Roseisalinus antarcticus	22
Ruegeria scottomollicae	22
alpha proteobacterium BAL199	22
uncultured Ralstonia sp.	22
Comamonas terrigena	22
Curvibacter putative symbiont of Hydra magnipapillata	22
Bdellovibrio bacteriovorus	22
uncultured Enterobacter sp.	22
Providencia stuartii	22
Lethal yellowing phytoplasma	22
Verrucomicrobiae bacterium DG1235	22
Synechococcus sp. WH 7803	21
Bacillus simplex	21
Staphylococcus saprophyticus	21
Lactobacillus gasseri	21
Clostridium cochlearium	21
Eubacterium sp. WAL 17363	21
Loktanella vestfoldensis	21
Roseovarius tolerans	21
Halomonas meridiana	21
Deinococcus grandis	20
Catonella morbi	20
Rhodobacter sphaeroides	20
Desulfohalobium retbaense	20
Alteromonas sp.	20
Pseudomonas veronii	20
Chryseobacterium soldanellicola	19
Prochlorococcus marinus	19
Lysinibacillus sphaericus	19
Granulicatella adiacens	19
Pannonibacter phragmitetus	19
Paracoccus seriniphilus	19
Ralstonia mannitolilytica	19
Chromobacterium violaceum	19
uncultured epsilon proteobacterium	19
Pseudomonas jessenii	19
Vibrio mediterranei	19
Brachybacterium faecium	18
Candidatus Bartonella rudakovii	18
Micavibrio sp. EPB	18
Alcaligenes sp. O-1	18
Sorangium cellulosum	18
gamma proteobacterium HTCC5015	18
Verrucomicrobiaceae bacterium CHC12	18
Rhodococcus sp.	17
Nocardioides sp.	17
Sphingobacterium spiritivorum	17
Anoxybacillus gonensis	17
Bacillus pumilus	17
Staphylococcus pasteuri	17
Clostridium sp. SS2/1	17
Veillonella dispar	17
Rhodovulum adriaticum	17
Ruegeria mobilis	17
uncultured Acidovorax sp.	17
Desulfovibrio africanus	17
Aeromonas caviae	17
Escherichia coli	17
bacterium DZY-HS14	17
bacterium HTCC8038	17
Brevibacterium iodinum	16
Candidatus Cardinium hertigii	16
Candidatus Protochlamydia amoebophila	16
Synechococcus sp. T7cc1	16
Marinovum algicola	16
alpha proteobacterium HIMB114	16
Burkholderia mimosarum	16
Delftia acidovorans	16
Eikenella corrodens	16
Shewanella putrefaciens	16
Cronobacter sakazakii	16
Marinilabilia salmonicolor	15
Zunongwangia profunda	15
Eubacterium sp. WAL 14571	15
Thermoanaerobacterium thermosaccharolyticum	15
methanotroph E10	15
Silicibacter sp. TrichCH4B	15
Acinetobacter sp.	15
Aliivibrio fischeri	15
Corynebacterium tuberculostearicum	14
Dietzia sp. W5004	14
Rathayibacter festucae	14
Micromonospora echinospora	14
Rhodococcus opacus	14
Saccharopolyspora hordei	14
Calothrix desertica	14
Staphylococcus microti	14
Gemella haemolysans	14
Lactobacillus namurensis	14
Peptostreptococcus anaerobius	14
Afipia broomeae	14
Mesorhizobium sp. SCAU13	14
Paracoccus halophilus	14
Pelagibaca bermudensis	14
Novosphingobium capsulatum	14
Spirobacillus cienkowskii	14
Pantoea agglomerans	14
Oceanobacter kriegii	14
Vibrio kanaloae	14
Vibrio sp. Ex25	14
uncultured Antarctic sea ice bacterium	14
Arcanobacterium phocae	13
Riemerella anatipestifer	13
Neochlamydia hartmannellae	13
Waddlia chondrophila	13
Leptolyngbya valderiana	13
Acaryochloris marina	13
Bacillus pseudomycoides	13
Listeria monocytogenes	13
Brevibacillus centrosporus	13
Carnobacterium sp. AT7	13
Candidatus Nitrospira defluvii	13
Sagittula stellata	13
Blastomonas natatoria	13
Desulfocella halophila	13
Desulfovibrio acrylicus	13
Allochromatium vinosum	13
Candidatus Regiella insecticola	13
Candidatus Portiera aleyrodidarum	13
Acinetobacter baylyi	13
Pseudomonas nitroreducens	13
Piscirickettsia salmonis	13
Corynebacterium macginleyi	12
Corynebacterium pseudogenitalium	12
Dietzia kunjamensis	12
Thermomonospora curvata	12
Atopobium minutum	12
Spirosoma linguale	12
Leeuwenhoekiella blandensis	12
Polaribacter glomeratus	12
Flavobacteriaceae bacterium U43	12
Deinococcus ficus	12
Clostridium aminophilum	12
Clostridium difficile	12
Acetobacterium carbinolicum	12
Heliobacterium chlorum	12
Ethanoligenens harbinense	12
Paracoccus thiocyanatus	12
Rhodobacterales bacterium HTCC2255	12
Roseomonas cervicalis	12
uncultured Methylobacter sp.	12
Vibrio aestuarianus	12
Thiobacillus prosperus	12
endosymbiont of Oligobrachia haakonmosbiensis	12
unidentified sulfate-reducing bacterium	12
Cellulomonas bogoriensis	11
Xylanimonas cellulosilytica	11
Bifidobacterium bifidum	11
Capnocytophaga sputigena	11
Pedobacter sp. MJ11	11
Bacillus tusciae	11
Bacillus mojavensis	11
Bacillus thuringiensis	11
Geobacillus lituanicus	11
Aerococcus viridans	11
Clostridium proteolyticum	11
Eubacterium rectale	11
Candidatus Magnetobacterium bavaricum	11
Brevundimonas diminuta	11
Methylocystis rosea	11
Hyphomonas sp. OC5	11
Burkholderia multivorans	11
Variovorax paradoxus	11
Vibrio sp. R-725	11
endosymbiont of Riftia pachyptila	11
Brevibacterium mcbrellneri	10
Mycobacterium elephantis	10
Chryseobacterium sp. KM	10
Flavobacterium sp. MSY2	10
Synechococcus sp. G4.1	10
Deinococcus radiodurans	10
Bacillus firmus	10
Clostridium novyi	10
Rhodopirellula sp. SM50	10
Mesorhizobium chacoense	10
Pseudovibrio sp. JE062	10
Desulfobacterium zeppelinii	10
uncultured Desulfobacteraceae bacterium	10
Desulfonatronum lacustre	10
Arcobacter mytili	10
Campylobacter sp. 86/06	10
Pseudoalteromonas espejiana	10
Pseudoalteromonas sp. VHOS4	10
Pseudomonas oleovorans	10
Vibrio campbellii	10
Aster yellows phytoplasma	10
candidate division TM7 genomosp. GTL1	10
Segniliparus rotundus	9
Arenibacter latericius	9
Flavobacteria bacterium BBFL7	9
uncultured Bacteroidetes bacterium	9
Bacillus litoralis	9
Bacillus pseudofirmus	9
Bacillus sp. G1	9
Geobacillus thermodenitrificans	9
Enterococcus durans	9
Mesorhizobium loti	9
Rhodobacteraceae bacterium BS110	9
Ehrlichia sp. Belluno	9
Wolbachia endosymbiont of Oeciacus vicarius	9
Citrobacter freundii	9
Erwinia persicina	9
Pantoea citrea	9
Tatumella morbirosei	9
Legionella anisa	9
Francisella sp. TX077310	9
Listonella pelagia	9
Vibrio shilonii	9
Candidatus Baumannia cicadellinicola	9
marine gamma proteobacterium HTCC2148	9
Leifsonia shinshuensis	8
Microbacterium dextranolyticum	8
Microbacterium sp. 127Z1	8
Okibacterium fritillariae	8
Mycobacterium smegmatis	8
Propionibacterium granulosum	8
Bifidobacterium asteroides	8
Bifidobacterium bombi	8
Eggerthella lenta	8
Hymenobacter rigui	8
Flavobacterium psychrophilum	8
Pedobacter heparinus	8
Candidatus Amoebophilus asiaticus	8
Cyanothece sp. PCC 7425	8
Trichormus doliolum	8
Geobacillus gargensis	8
Geobacillus kaustophilus	8
Marinococcus halophilus	8
Brevibacillus thermoruber	8
Staphylococcus cohnii	8
Abiotrophia defectiva	8
Vagococcus fluvialis	8
Clostridium asparagiforme	8
Clostridium kluyveri	8
Clostridium perfringens	8
Acetivibrio cellulolyticus	8
Dialister pneumosintes	8
Kordiimonas gwangyangensis	8
Bordetella holmesii	8
Burkholderia sp. 13	8
Burkholderia sp. 51-VN6-1W	8
Bacteriovorax sp. MIA2	8
Desulfofrigus sp. HRS-La3x	8
Desulfonauticus autotrophicus	8
Haliangium ochraceum	8
delta proteobacterium PL12	8
Pseudoalteromonas rubra	8
Candidatus Curculioniphilus endosymbiont of Curculio camelliae	8
Serratia marcescens	8
uncultured Serratia sp.	8
Acinetobacter sp. PAMU-1.11	8
Vibrio sp. 12B11	8
Stenotrophomonas sp. ICB141	8
Reinekea blandensis	8
sulfur-oxidizing bacterium NDII1.2	8
Actinotalea fermentans	7
Corynebacterium amycolatum	7
Geodermatophilus obscurus	7
Curtobacterium citreum	7
Arthrobacter sp. 'SMCC G959'	7
Bifidobacterium minimum	7
Bifidobacterium pullorum	7
Prevotella tannerae	7
unidentified eubacterium SCB49	7
Dehalogenimonas lykanthroporepellens	7
Synechococcus elongatus	7
Synechococcus sp.	7
Synechococcus sp. CC9605	7
Leptolyngbya sp. PCC 7375	7
Bacillus sp. PL-16	7
Bacillus sp. SH3	7
Bacillus sp. TT104	7
Bacillus vedderi	7
Planomicrobium okeanokoites	7
Streptococcus mitis	7
Clostridium hathewayi	7
Lentisphaera araneosa	7
Roseobacter denitrificans	7
alpha proteobacterium IC4	7
marine bacterium SE37	7
Gluconacetobacter hansenii	7
Neorickettsia sennetsu	7
Sphingomonas sp. Alpha4-2	7
Pandoraea sputorum	7
uncultured Klebsiella sp.	7
Methylohalobius sp. IT-9	7
Halomonas shengliensis	7
Pseudomonas gessardii	7
Vibrio sp. FALF273	7
Vibrio sp. R-78	7
endosymbiont of Ridgeia piscesae	7
Actinosynnema mirum	6
Dietzia maris	6
Jonesia denitrificans	6
Microbacterium sp. ITRC1	6
Microbacterium sp. ORS 1417	6
Kitasatospora kifunensis	6
Tannerella forsythia	6
Terrimonas lutea	6
marine CFB-group bacterium MBIC01599	6
Prosthecochloris aestuarii	6
Meiothermus chliarophilus	6
Anoxybacillus pushchinoensis	6
Bacillus infernus	6
Oceanobacillus iheyensis	6
Paenibacillus borealis	6
Thermoactinomyces vulgaris	6
Weissella cibaria	6
Clostridium scindens	6
Clostridium sordellii	6
Rhizobium galegae	6
Ketogulonicigenium vulgare	6
marine alpha proteobacterium Y4I	6
Orientia tsutsugamushi	6
Porphyrobacter tepidarius	6
Novosphingobium subterraneum	6
uncultured Achromobacter sp.	6
Desulfovibrio dechloracetivorans	6
Desulfuromonas chloroethenica	6
Campylobacter gracilis	6
uncultured Alteromonadaceae bacterium	6
Pseudoalteromonas nigrifaciens	6
Morganella morganii	6
Proteus vulgaris	6
Providencia rettgeri	6
Shigella boydii	6
Psychrobacter jeotgali	6
Vibrio gallicus	6
Vibrio sp. 0908	6
Vibrio sp. 7A02	6
Pseudomonas cissicola	6
Spirochaeta thermophila	6
Methylacidiphilum kamchatkense	6
endosymbiont of Sclerolinum contortum	6
Brevibacterium helvolum	5
Corynebacterium coyleae	5
Corynebacterium jeikeium	5
Corynebacterium mucifaciens	5
Corynebacterium tuscaniense	5
Rothia mucilaginosa	5
Mycobacterium diernhoferi	5
Mycobacterium wolinskyi	5
Rhodococcus corynebacterioides	5
Thermobispora bispora	5
Atopobium vaginae	5
Cytophaga sp. MBIC04665	5
Synechococcus sp. MW74D3	5
Synechococcus sp. RS9914	5
Spirulina subsalsa	5
Bacillus halmapalus	5
Bacillus niacini	5
Bacillus sp. N2a	5
Halobacillus faecis	5
Virgibacillus sp. JM-Vb	5
Brevibacillus laterosporus	5
Paenibacillus pabuli	5
Carnobacterium maltaromaticum	5
Lactobacillus casei	5
Clostridium carboxidivorans	5
Finegoldia magna	5
Eubacterium eligens	5
Dorea formicigenerans	5
Ruminococcaceae bacterium D16	5
Fusobacterium nucleatum	5
Leptotrichia hofstadii	5
Phenylobacterium immobile	5
Rhodobium orientis	5
Rhodovulum iodosum	5
alpha proteobacterium MBIC3951	5
Erythrobacter longus	5
Bordetella trematum	5
Burkholderia cepacia	5
uncultured Burkholderia sp.	5
Neisseria mucosa	5
Neisseria sicca	5
Desulfatibacillum alkenivorans	5
Desulfomicrobium thermophilum	5
Desulfovibrio indonesiensis	5
Enhygromyxa salina	5
Aeromonas salmonicida	5
Pseudoalteromonas sp. NO3	5
Candidatus Curculioniphilus endosymbiont of Curculio robustus	5
Moraxella atlantae	5
Vibrio ichthyoenteri	5
Xanthomonas campestris	5
Oligobrachia mashikoi endosymbiont F	5
Candidatus Solibacter usitatus	4
Corynebacterium falsenii	4
Corynebacterium simulans	4
Corynebacterium xerosis	4
Kytococcus sedentarius	4
Janibacter sp. HTCC2649	4
Microbacterium arabinogalactanolyticum	4
Microbacterium laevaniformans	4
Arthrobacter sp. FB24	4
Kocuria rhizophila	4
Mycobacterium aurum	4
Nocardioides sp. CF8	4
Pseudonocardia sp. SP020602-02	4
Pseudonocardia thermophila	4
Streptomyces clavuligerus	4
Blattabacterium sp. (Periplaneta americana)	4
Synechococcus sp. MW73D5	4
Synechococcus sp. MW74D6	4
Synechococcus sp. OH28	4
Chroococcales cyanobacterium LEGE 060123	4
Dolichospermum circinale	4
filamentous thermophilic cyanobacterium tBTRCCn 301	4
Deinococcus radiopugnans	4
Brochothrix thermosphacta	4
Kurthia sibirica	4
Staphylococcus aureus	4
Staphylococcus epidermidis	4
Exiguobacterium acetylicum	4
Aerococcus sanguinicola	4
Lactobacillus cacaonum	4
Leuconostoc lactis	4
Clostridium cylindrosporum	4
Clostridium xylanolyticum	4
Peptoniphilus asaccharolyticus	4
Eubacterium cellulosolvens	4
Eubacterium coprostanoligenes	4
Hespellia porcina	4
Halanaerobium saccharolyticum	4
Caldanaerobius polysaccharolyticus	4
Erysipelothrix rhusiopathiae	4
Fusobacterium equinum	4
Rhizobium etli	4
Citreicella sp. SE45	4
Roseobacter sp. BS36	4
Rhodospirillum photometricum	4
Erythrobacter sp. NAP1	4
Acidovorax facilis	4
Delftia tsuruhatensis	4
Leptothrix cholodnii	4
Desulfobulbus sp. DSM 2033	4
uncultured Desulfobulbus sp.	4
Glaciecola mesophila	4
Enterobacter cloacae	4
Providencia alcalifaciens	4
Legionella cincinnatiensis	4
Legionella jamestowniensis	4
Pseudomonas luteola	4
Thiothrix nivea	4
Vibrio aerogenes	4
Vibrio sp. FALF230	4
gamma proteobacterium KMD 001	4
Petrotoga mobilis	4
Methylacidiphilum fumariolicum	4
bacterium py116	4
candidate division TM7 single-cell isolate TM7a	4
Acidobacterium capsulatum	3
Actinomyces naeslundii	3
Actinomyces sp. oral taxon 848	3
Brevibacterium epidermidis	3
Corynebacterium ammoniagenes	3
Corynebacterium aurimucosum	3
Corynebacterium confusum	3
Corynebacterium kroppenstedtii	3
Corynebacterium sp. NML09-0341	3
Corynebacterium sp. NML94-0380	3
Dietzia sp. H0	3
Gordonia otitidis	3
Leifsonia xyli	3
Arthrobacter sp. 'SMCC G965'	3
Arthrobacter sp. AD30	3
Mycobacterium goodii	3
Mycobacterium peregrinum	3
Nakamurella multipartita	3
Rhodococcus equi	3
Rhodococcus jostii	3
Rhodococcus ruber	3
Nocardiopsis kunsanensis	3
Streptomyces griseus	3
Bifidobacterium adolescentis	3
Atopobium parvulum	3
Porphyromonas catoniae	3
Prevotella bergensis	3
Prevotella falsenii	3
Prevotella oris	3
Prevotella ruminicola	3
Flectobacillus major	3
Flexibacter elegans	3
Cellulophaga fucicola	3
Chryseobacterium balustinum	3
Flavobacterium sp. PAMU-2.98	3
Psychroflexus gondwanensis	3
Psychroflexus torquis	3
Salinibacter ruber	3
Sphingobacterium thalpophilum	3
Chlorobium phaeobacteroides	3
Chloroflexus aurantiacus	3
Geminocystis herdmanii	3
Microcystis flos-aquae	3
Microcystis sp. AICB 35	3
Calothrix sp. PCC 7103	3
Geitlerinema sp. Flo1	3
Bacillus macyae	3
Bacillus circulans	3
Bacillus clausii	3
Bacillus indicus	3
Bacillus plakortidis	3
Geobacillus thermoleovorans	3
Brochothrix campestris	3
Paenibacillus daejeonensis	3
Paenibacillus wynnii	3
Staphylococcus lutrae	3
Staphylococcus sciuri	3
Enterococcus faecalis	3
Lactobacillus amylolyticus	3
Lactobacillus animalis	3
Lactobacillus murinus	3
Lactobacillus paracasei	3
Lactobacillus plantarum	3
Streptococcus peroris	3
Alkaliphilus transvaalensis	3
Clostridium disporicum	3
Clostridium glycolicum	3
Clostridium paradoxum	3
Peptoniphilus harei	3
Peptoniphilus indolicus	3
Peptoniphilus lacrimalis	3
Marvinbryantia formatexigens	3
Desulfotomaculum gibsoniae	3
Pelotomaculum thermopropionicum	3
Natranaerobius thermophilus	3
Thermoanaerobacter uzonensis	3
Caldicellulosiruptor saccharolyticus	3
Holdemania filiformis	3
Selenomonas sputigena	3
Planctomyces limnophilus	3
Chelativorans multitrophicus	3
Mesorhizobium sp. LPYR2	3
Afifella pfennigii	3
Anderseniella baltica	3
Rhodobacter capsulatus	3
Rhodobacter sp. DQ12-45T	3
Azospirillum brasilense	3
Azospirillum rugosum	3
Achromobacter denitrificans	3
Telluria mixta	3
Thiobacillus denitrificans	3
Chromobacterium pseudoviolaceum	3
Desulfatibacillum aliphaticivorans	3
uncultured Desulfobacterium sp.	3
Desulfovibrio aespoeensis	3
Desulfovibrio desulfuricans	3
Desulfovibrio sp. TBP-1	3
Anaeromyxobacter dehalogenans	3
Chondromyces crocatus	3
Microbulbifer agarilyticus	3
Pseudoalteromonas sp. KMM 701	3
Pseudoalteromonas sp. R-231	3
Shewanella japonica	3
Serratia plymuthica	3
Legionella feeleii	3
Chromohalobacter marismortui	3
Chromohalobacter salexigens	3
Halomonas nitroreducens	3
Pasteurella pneumotropica	3
Acinetobacter parvus	3
Vibrio sp. 12G03	3
Vibrio sp. AM2	3
Vibrio sp. PP-204	3
Vibrio sp. SB-84	3
Lamellibrachia sp. endosymbiont	3
Mariprofundus ferrooxydans	3
Prosthecobacter vanneervenii	3
Acidithiomicrobium sp. P2	2
Corynebacterium durum	2
Corynebacterium massiliense	2
Corynebacterium sp. 59614	2
Corynebacterium sp. NML00-0156	2
Corynebacterium sp. NML96-0244	2
Microbacterium sp. MA1	2
Arthrobacter sp. 'SMCC G993'	2
Rothia dentocariosa	2
Mycobacterium ratisbonense	2
Mycobacterium sp. XN10-17	2
Rhodococcus rhodochrous	2
Aeromicrobium marinum	2
Kribbella jejuensis	2
Nocardiopsis dassonvillei	2
Sanguibacter keddieii	2
Streptomyces indiaensis	2
Gardnerella vaginalis	2
Hymenobacter ocellatus	2
Hymenobacter sp. VUG-A141a	2
Flammeovirga aprica	2
Polaribacter irgensii	2
Wautersiella falsenii	2
Rhodothermus marinus	2
Saprospira sp. SS98-5	2
Chlamydophila sp. 08-1274_Flock13	2
Chlamydophila sp. 08-1274_Flock19	2
Chlamydophila sp. 08-1274_Flock21	2
Chlamydophila sp. 08-1274_Flock23	2
Chlamydophila sp. 08-1274_Flock3	2
Parachlamydia acanthamoebae	2
Chlorobium limicola	2
Lyngbya aestuarii	2
Deinococcus geothermalis	2
Deinococcus radiophilus	2
Bacillus coahuilensis	2
Bacillus hwajinpoensis	2
Bacillus sp. w5	2
Bacillus sporothermodurans	2
Geobacillus uzenensis	2
Virgibacillus halodenitrificans	2
Listeria grayi	2
Paenibacillus antarcticus	2
Sporolactobacillus kofuensis	2
Macrococcus caseolyticus	2
Staphylococcus xylosus	2
Exiguobacterium sp. MY02	2
Granulicatella elegans	2
Enterococcus canintestini	2
Lactobacillus helveticus	2
Lactobacillus johnsonii	2
Lactobacillus paracollinoides	2
Lactobacillus paralimentarius	2
Pediococcus ethanolidurans	2
Clostridium baratii	2
Clostridium botulinum	2
Clostridium butyricum	2
Clostridium cellobioparum	2
Clostridium cellulolyticum	2
Clostridium estertheticum	2
Clostridium sp. CYP5	2
Clostridium sticklandii	2
Tepidimicrobium ferriphilum	2
Eubacterium fissicatena	2
Eubacterium siraeum	2
Eubacterium ventriosum	2
Anaerostipes caccae	2
Dorea longicatena	2
Pseudobutyrivibrio xylanivorans	2
Desulfotomaculum aeronauticum	2
Desulfotomaculum thermosapovorans	2
Ruminococcus albus	2
Ruminococcus bromii	2
Epulopiscium sp. 'N.t. morphotype B'	2
Clostridiales genomosp. BVAB3	2
Carboxydothermus hydrogenoformans	2
Catenibacterium mitsuokai	2
Megasphaera elsdenii	2
Bartonella quintana	2
Bradyrhizobium elkanii	2
Methylocystis parvus	2
methanotroph M11	2
Parvibaculum sp. S13-5	2
Jannaschia rubra	2
Paracoccus denitrificans	2
Rhodovulum strictum	2
Roseovarius nubinhibens	2
Rhodobacteraceae bacterium HTCC2150	2
Gluconacetobacter saccharivorans	2
Sphingomonas sp. BR12254	2
Sphingomonas sp. KA1	2
Bordetella sp. As3-3	2
Burkholderia sp. RASC	2
Ralstonia sp. OV225	2
Brachymonas denitrificans	2
uncultured Verminephrobacter sp.	2
Massilia timonae	2
Mitsuaria chitosanitabida	2
Sphaerotilus natans	2
Neisseria cinerea	2
uncultured Nitrosomonas sp.	2
Desulfofaba gelida	2
Desulfosalina propionicus	2
Desulfovibrio vulgaris	2
uncultured Desulfovibrio sp.	2
Lawsonia intracellularis	2
Desulfuromusa succinoxidans	2
Angiococcus disciformis	2
Chondromyces apiculatus	2
Thermodesulforhabdus norvegica	2
Aeromonas hydrophila	2
Shewanella algae	2
Shewanella benthica	2
Nitrococcus mobilis	2
Enterobacter asburiae	2
Pantoea dispersa	2
Pantoea sp. 1400/07	2
Photorhabdus asymbiotica	2
Proteus hauseri	2
uncultured Enterobacteriaceae bacterium	2
Alcanivorax indicus	2
Alcanivorax sp. PR-1	2
Alcanivorax sp. S15-9	2
Halomonas variabilis	2
Haemophilus influenzae	2
Haemophilus influenzae-murium	2
Acinetobacter gerneri	2
Acinetobacter sp. 71A1	2
Psychrobacter pacificensis	2
Pseudomonas sp. XLDN4-9	2
Salinisphaera sp. S4-8	2
Thiothrix unzii	2
Enterovibrio coralii	2
Photobacterium leiognathi	2
Photobacterium sp. R-13	2
Vibrio furnissii	2
Vibrio nigripulchritudo	2
Vibrio sp. FAL1146	2
Vibrio sp. KTW-12	2
Xanthomonas cucurbitae	2
Loofah witches'-broom phytoplasma	2
Mycoplasma fermentans	2
Thermotoga thermarum	2
bacterium enrichment culture clone N47	2
uncultured sulfate-reducing bacterium	2
Cellulomonas flavigena	1
Corynebacterium callunae	1
Corynebacterium freneyi	1
Corynebacterium genitalium	1
Corynebacterium glucuronolyticum	1
Corynebacterium lipophiloflavum	1
Corynebacterium mastitidis	1
Corynebacterium pseudodiphtheriticum	1
Corynebacterium sp. NML96-0085	1
Dermacoccus sp. Ellin185	1
Dietzia natronolimnaea	1
Stackebrandtia nassauensis	1
Gordonia bronchialis	1
Kineococcus aurantiacus	1
Agromyces mediolanus	1
Candidatus Aquiluna rubra	1
Cryobacterium psychrophilum	1
Microbacterium chocolatum	1
Microbacterium lacticum	1
Microbacterium liquefaciens	1
Arthrobacter phenanthrenivorans	1
Micromonospora echinofusca	1
Mycobacterium asiaticum	1
Mycobacterium fortuitum	1
Mycobacterium frederiksbergense	1
Mycobacterium genavense	1
Mycobacterium marinum	1
Mycobacterium sp. JS624	1
Mycobacterium triviale	1
Rhodococcus erythropolis	1
Rhodococcus koreensis	1
Rhodococcus sp. 11/8p	1
Rhodococcus sp. SoF	1
Nocardiopsis alba	1
Thermobifida alba	1
Thermobifida sp. BCC23166	1
Amycolatopsis sp. GY034	1
Amycolatopsis sulphurea	1
Pseudonocardia sp. AL040410-06	1
Saccharopolyspora erythraea	1
Streptomyces africanus	1
Streptomyces yeochonensis	1
Actinoallomurus spadix	1
Actinomadura hibisca	1
Slackia exigua	1
Rubrobacter xylanophilus	1
actinobacterium Aac-33	1
Prevotella albensis	1
Prevotella buccalis	1
Prevotella copri	1
Prevotella corporis	1
Prevotella melaninogenica	1
Prevotella nigrescens	1
Prevotella stercorea	1
Cytophaga sp. I-1856	1
Cytophaga sp. I-377	1
Flexibacter flexilis	1
Microscilla marina	1
Chryseobacterium indologenes	1
Flavobacterium hercynium	1
Riemerella columbina	1
Zobellia uliginosa	1
Flavobacteriaceae bacterium 3519-10	1
Sphingobacterium canadense	1
Chitinophaga sancti	1
Chlamydiales symbiont of Xenoturbella westbladi	1
Chloroflexus aggregans	1
Oscillochloris trichoides	1
Herpetosiphon aurantiacus	1
Gloeobacter violaceus	1
Synechococcus sp. OH20	1
Synechococcus sp. PCC 6716	1
Synechococcus sp. PCC 7902	1
Synechococcus sp. WH 5701	1
Geitlerinema sp. PCC 8501	1
Leptolyngbya foveolarum	1
Leptolyngbya laminosa	1
Microcoleus chthonoplastes	1
Oscillatoria acuminata	1
Phormidium persicinum	1
Phormidium sp. LMECYA 173	1
Phormidium sp. LMECYA 79	1
Pseudanabaena sp. PCC 7367	1
Trichodesmium thiebautii	1
Deinococcus deserti	1
Deinococcus murrayi	1
Deinococcus proteolyticus	1
Dictyoglomus thermophilum	1
Alicyclobacillus tolerans	1
Bacillus smithii	1
Bacillus sp.	1
Bacillus sp. Bt 24	1
Bacillus sp. KSM-KP43	1
Geobacillus caldoproteolyticus	1
Geobacillus jurassicus	1
Geobacillus thermocatenulatus	1
Lysinibacillus fusiformis	1
Oceanobacillus chironomi	1
Ornithinibacillus californiensis	1
Paenibacillus glacialis	1
Paenibacillus graminis	1
Paenibacillus polymyxa	1
Paenibacillus sp. JDR-2	1
Ureibacillus thermosphaericus	1
Staphylococcus capitis	1
Staphylococcus hominis	1
Staphylococcus simulans	1
Staphylococcus succinus	1
Laceyella sacchari	1
Gemella morbillorum	1
Alkalibacterium sp. NP13	1
Enterococcus faecium	1
Enterococcus italicus	1
Lactobacillus crustorum	1
Lactobacillus fermentum	1
Lactobacillus ruminis	1
Lactobacillus sakei	1
Lactobacillus sanfranciscensis	1
Lactobacillus sp.	1
Weissella koreensis	1
Weissella minor	1
Lactococcus lactis	1
Lactococcus plantarum	1
Streptococcus equinus	1
Streptococcus mutans	1
uncultured Streptococcus sp.	1
Alkaliphilus oremlandii	1
Clostridium aldrichii	1
Clostridium beijerinckii	1
Clostridium bifermentans	1
Clostridium magnum	1
Clostridium phytofermentans	1
Clostridium subterminale	1
Anaerococcus lactolyticus	1
Helcococcus kunzii	1
Fusibacter paucivorans	1
Eubacterium acidaminophilum	1
Heliobacterium modesticaldum	1
Butyrivibrio fibrisolvens	1
Roseburia faecis	1
Roseburia intestinalis	1
Lachnospiraceae bacterium 14-2	1
Desulfotomaculum acetoxidans	1
Desulfotomaculum putei	1
Desulfotomaculum ruminis	1
Desulfotomaculum thermoacetoxidans	1
Halothermothrix orenii	1
Ammonifex degensii	1
Caldicellulosiruptor sp. Rt8B.4	1
Eubacterium cylindroides	1
Lactobacillus vitulinus	1
Dialister invisus	1
Megamonas hypermegale	1
Pectinatus frisingensis	1
Selenomonas flueggei	1
Thermosinus carboxydivorans	1
Veillonella parvula	1
Veillonella ratti	1
Fusobacterium perfoetens	1
Leptotrichia wadei	1
Planctomyces maris	1
planctomycete Zi62	1
Caulobacter sp. OC6	1
uncultured Bradyrhizobium sp.	1
Methylobacterium lusitanum	1
Methylobacterium rhodesianum	1
Methylopila capsulata	1
Xanthobacter sp. AS1	1
Loktanella sp. NP29	1
Nereida ignava	1
Oceanibulbus indolifex	1
Rhodovulum sp. CP-10	1
Roseobacter litoralis	1
Roseobacter sp. SO3	1
Rhodobacteraceae bacterium 179	1
Rhodobacteraceae bacterium 198	1
Rhodobacterales bacterium Y4I	1
Gluconobacter frateurii	1
Rhodovibrio salinarum	1
Thalassospira lucentensis	1
Ehrlichia chaffeensis	1
Candidatus Midichloria mitochondrii	1
Candidatus Pelagibacter sp. HTCC7211	1
Candidatus Pelagibacter ubique	1
Sphingomonas sp.	1
magnetite-containing magnetic vibrio	1
Burkholderia sp. SOD-5b	1
Burkholderia tuberum	1
Cupriavidus necator	1
Ralstonia sp. 3-VN9-1W	1
Ralstonia sp. ISSDS-784	1
Acidovorax citrulli	1
Hydrogenophaga intermedia	1
Kingella denitrificans	1
Kingella kingae	1
Laribacter hongkongensis	1
Neisseria elongata	1
Neisseria flavescens	1
Neisseria sp. GSR70	1
uncultured Nitrosomonadaceae bacterium	1
Bacteriovorax sp. PS93S	1
Desulfobacter curvatus	1
Desulfobotulus sapovorans	1
Desulfosarcina cetonica	1
Desulfonauticus submarinus	1
Desulfovibrio alkalitolerans	1
Geobacter humireducens	1
Geothermobacter ehrlichii	1
Olavius ilvae Delta 3 endosymbiont	1
Candidatus Arcobacter sulfidicus	1
Campylobacter hominis	1
Campylobacter showae	1
uncultured Helicobacter sp.	1
Aeromonas sharmana	1
Aeromonas sp. 12m	1
Aeromonas sp. 1m	1
Oceanimonas doudoroffii	1
Alteromonas sp. UST981101-024	1
Marinobacter lipolyticus	1
Pseudoalteromonas sp. P12	1
Thioalkalibacter halophilus	1
Enterobacter aerogenes	1
Escherichia vulneris	1
Klebsiella variicola	1
Pantoea ananatis	1
Proteus mirabilis	1
Serratia symbiotica	1
Coxiella cheraxi	1
Methylothermus thermalis	1
Alcanivorax sp. S17-8	1
Halomonas arcis	1
Halomonas cerina	1
Oceanospirillum multiglobuliferum	1
Actinobacillus suis	1
Haemophilus parahaemolyticus	1
Pasteurella multocida	1
Acinetobacter haemolyticus	1
Acinetobacter schindleri	1
Acinetobacter sp. PND-4	1
Acinetobacter sp. VKPM14	1
Psychrobacter glacincola	1
Pseudomonas reactans	1
Pseudomonas sp. BW11M1	1
Pseudomonas umsongensis	1
Francisella noatunensis	1
Francisella philomiragia	1
Cycloclasticus oligotrophus	1
Listonella anguillarum	1
Photobacterium sp. R-34	1
Vibrio chagasii	1
Vibrio coralliilyticus	1
Vibrio halioticoli	1
Vibrio mytili	1
Vibrio sp. 12G12	1
Vibrio sp. 14C03	1
Vibrio sp. 23023	1
Vibrio sp. 7F05	1
Vibrio sp. 7F10	1
Vibrio sp. 7G10	1
Vibrio sp. FALF255	1
Vibrio sp. FALZ155	1
Vibrio sp. FLCA1	1
Pseudoxanthomonas sp. ITRH31	1
Xanthomonas perforans	1
Xanthomonas translucens	1
Thiohalorhabdus denitrificans	1
Citrus greening disease-associated bacterium	1
Oligobrachia mashikoi endosymbiont E	1
Vesicomya cordata gill symbiont	1
endosymbiont Suiyo-Bathy-1 of Myrina sp. HEE-2004	1
Treponema zioleckii	1
Brinjal little leaf phytoplasma	1
Coconut lethal yellowing phytoplasma	1
Mycoplasma fastidiosum	1
Kosmotoga olearia	1
carbazole-degrading bacterium OC11S	1
uncultured rumen bacterium	1

## Sheet: Strain hits
Strain	Number of hits
uncultured bacterium	55498
uncultured alpha proteobacterium	18912
Coraliomargarita akajimensis DSM 45221	8234
uncultured gamma proteobacterium	7236
Candidatus Liberibacter asiaticus	4746
Gramella forsetii KT0803	3045
Photobacterium damselae subsp. damselae CIP 102761	3005
Agrococcus jenensis	2269
uncultured marine bacterium	2213
Tropheryma whipplei	2003
Capnocytophaga cynodegmi	1485
unidentified proteobacterium	1457
Bartonella grahamii as4aup	1385
Aquimarina intermedia	1239
Legionella pneumophila str. Lens	1234
Tetrasphaera australiensis	1226
Pseudoruegeria sp. HD-43	1216
Klebsiella pneumoniae subsp. pneumoniae MGH 78578	1030
Paracoccus sp. R-24652	929
Rhodopseudomonas palustris CGA009	905
Rhodopseudomonas palustris TIE-1	905
Flavobacteria bacterium MS024-2A	884
Bacillus subtilis subsp. subtilis	846
uncultured proteobacterium	811
uncultured delta proteobacterium	802
Pseudomonas migulae	791
Tenacibaculum maritimum	766
Flavobacterium johnsoniae	706
Microbacterium esteraromaticum	701
Roseobacter sp. MED193	660
Microbacterium terregens	625
Marinomonas vaga	621
Leucobacter komagatae	620
Bacillus subtilis	583
Gluconobacter oxydans 621H	579
Meiothermus silvanus	545
Marinobacter hydrocarbonoclasticus	532
Bacillus subtilis subsp. subtilis str. 168	520
Janibacter sp. XJ-1	498
Bacillus methanolicus	497
Mycobacterium neoaurum	484
Agrobacterium tumefaciens	479
Clavibacter michiganensis	468
Cytophaga sp. MBIC04684	464
Halomonas aquamarina	464
Pseudoalteromonas ruthenica	461
Clavibacter michiganensis subsp. insidiosus	458
Vibrio neptunius	448
Propionibacterium thoenii	441
Phaeobacter gallaeciensis 2.10	440
Escherichia albertii TW07627	430
uncultured Rhodobacteraceae bacterium	426
Chryseobacterium proteolyticum	422
beta proteobacterium KB13	416
Xanthomonas axonopodis pv. dieffenbachiae	390
Microlunatus phosphovorus	380
Sphingomonas melonis	379
Vibrio alginolyticus	373
Cytophaga sp.	370
Flavobacterium sp.	369
Anoxybacillus flavithermus WK1	369
Nocardioides albus	358
Marinomonas sp. MED121	354
Oceanimonas sp. Be07	352
Pseudoalteromonas sp. A28	350
Ruegeria pomeroyi DSS-3	348
Akkermansia muciniphila	343
Akkermansia muciniphila ATCC BAA-835	343
Vibrio harveyi	339
Silicibacter lacuscaerulensis ITI-1157	333
Shewanella violacea DSS12	329
Bartonella bacilliformis	321
Flavobacterium sp. '80m A1 isolate-4'	316
Alteromonas macleodii	316
Loktanella hongkongensis	314
Microbacterium oxydans	310
Acinetobacter sp. RUH2624	304
Polaribacter sp. MED152	286
Gordonibacter pamelaeae 7-10-1-b	284
Cytophaga sp. I-2029	284
Mariniflexile fucanivorans	282
Saccharophagus degradans 2-40	278
Sphingobium yanoikuyae	269
Clavibacter michiganensis subsp. michiganensis	262
uncultured forest soil bacterium	261
gamma proteobacterium HTCC2207	253
Acinetobacter johnsonii SH046	236
Vibrio alginolyticus 40B	235
Hyphomonas neptunium	233
Acinetobacter calcoaceticus subsp. anitratus	229
Microbacterium phyllosphaerae	225
uncultured Rhizobiales bacterium	222
Alistipes finegoldii	218
Geobacillus stearothermophilus	215
Rickettsiella grylli	210
gamma proteobacterium NOR51-B	209
Spirillum volutans	207
Halorhodospira halophila	206
Hahella chejuensis KCTC 2396	206
Cellvibrio mixtus	206
Myroides odoratimimus	199
Brevibacillus agri	199
Tetrasphaera jenkinsii	198
Flavobacterium sp. S1	198
Anoxybacillus flavithermus	193
unidentified marine eubacterium	189
Bacillus licheniformis	188
Coenonia anatina	186
Robiginitalea biformata HTCC2501	183
Ochrobactrum tritici	183
Pedobacter sp. KP-2	176
Haemophilus ducreyi 35000HP	175
Xanthomonas oryzae pv. oryzae MAFF 311018	173
Ruegeria lacuscaerulensis	172
Comamonas aquatica	172
Maricaulis maris MCS10	169
Cytophaga sp. T-588	168
Ruegeria atlantica	167
Comamonas testosteroni	163
Chryseobacterium gleum	161
uncultured soil bacterium	160
Cytophaga sp. I-482	159
Cytophaga sp. I-976	159
Maricaulis maris	159
Salipiger mucosus	155
Thauera sp. MZ1T	150
Sphingobacterium multivorum	148
Roseivivax halodurans	148
Serratia proteamaculans	146
Tenacibaculum ovolyticum	143
Pseudomonas fluorescens	142
uncultured Hyphomicrobium sp.	141
Thauera sp. 28	141
Propionibacterium freudenreichii	138
Zymomonas mobilis subsp. mobilis ZM4	136
Alcanivorax borkumensis SK2	135
Ornithobacterium rhinotracheale	132
Coxiella burnetii Dugway 5J108-111	132
Methylococcus capsulatus str. Bath	132
Micrococcus luteus	125
endosymbiont of Acanthamoeba sp. UWC36	122
Marinomonas sp. MWYL1	122
Pseudomonas putida	121
Rhodovulum visakhapatnamense	118
Geobacillus sp. 70PC53	117
Beijerinckia indica subsp. indica ATCC 9039	116
Agromyces salentinus	113
Azoarcus sp. BH72	110
uncultured Roseobacter sp.	107
uncultured beta proteobacterium	104
Vibrio parahaemolyticus	103
Vibrio natriegens	101
Corynebacterium variabile	98
Synechococcus sp. MA0607J	98
Sweet potato little leaf phytoplasma	98
Brevibacillus borstelensis	97
Acinetobacter lwoffii	94
Exiguobacterium aurantiacum	93
Cyclobacterium marinum	92
Bacillus sp. GB02-25	91
Rhodovulum sulfidophilum	91
Rhodospirillum rubrum	91
Pseudomonas aeruginosa	90
Synechococcus sp. PCC 7920	89
Anoxybacillus kestanbolensis	88
Methylobacterium nodulans ORS 2060	88
Bacillus anthracis str. A1055	87
Alteromonas sp. UST981101-023	87
Propionibacterium acnes	86
Saccharopolyspora rectivirgula	86
Burkholderia ambifaria IOP40-10	86
Roseobacter sp. AzwK-3b	85
Dokdonia donghaensis	84
Nitrosococcus oceani	83
Halothiobacillus neapolitanus c2	82
Flexithrix dorotheae	81
Thalassobius gelatinovorus	80
Collimonas fungivorans	78
Dyella japonica	77
Marinoscillum furvescens	76
Vibrio vulnificus YJ016	75
Shewanella amazonensis SB2B	72
Cardinium endosymbiont of Encarsia inaron	70
Brevibacillus brevis	70
Candidatus Ruthia magnifica str. Cm (Calyptogena magnifica)	70
Acinetobacter baumannii	69
Elizabethkingia meningoseptica	68
Oceanobacillus picturae	65
Ensifer adhaerens	65
Acinetobacter calcoaceticus	65
Saccharopolyspora spinosa	64
Desulfovibrio alaskensis	64
Bacillus megaterium	63
Corynebacterium bovis	62
Rhizobium leguminosarum	62
Azorhizobium doebereinerae	62
Capnocytophaga canimorsus	59
Teredinibacter turnerae T7901	59
Propionibacteriaceae bacterium MOB600	58
Tenacibaculum mesophilum	58
Salegentibacter salegens	57
Staphylococcus haemolyticus	57
Methylobacterium sp. 4-46	57
Hirschia baltica ATCC 49814	56
Alistipes putredinis	55
Candidatus Neoehrlichia mikurensis	55
Vibrio cholerae O395	55
Acinetobacter junii SH205	54
Capnocytophaga ochracea	53
Bacillus flexus	53
Plesiocystis pacifica	53
Microbacterium aurum	52
Cytophaga sp. I-762	52
Croceibacter atlanticus HTCC2559	52
Halobacillus sp. S19-3	52
Rubritalea sp. YM29-130	51
Saccharopolyspora hirsuta	50
Exiguobacterium sp. AT4	50
uncultured Rhodospirillaceae bacterium	50
Halomonas ventosae	50
Bradyrhizobium japonicum	49
uncultured Ochrobactrum sp.	49
Caedibacter caryophilus	49
Thiomonas intermedia K12	48
Brevibacterium casei	47
Leifsonia aquatica	47
Prolixibacter bellariivorans	47
Protochlamydia naegleriophila	47
Afifella marina	47
Brachybacterium paraconglomeratum	46
Paracoccus marcusii	46
Rhodospirillum sulfurexigens	46
uncultured Comamonadaceae bacterium	46
Serratia grimesii	46
uncultured SUP05 cluster bacterium	46
Calothrix parietina	45
Bacillus cereus	45
Virgibacillus halophilus	45
Paracoccus kondratievae	44
Acidiphilium cryptum JF-5	44
Acidothermus cellulolyticus	43
Micrococcus sp. TS17	43
Mycobacterium vanbaalenii PYR-1	43
Rhodopseudomonas palustris	43
Acidothermus cellulolyticus 11B	42
Microbacterium schleiferi	42
Propionibacterium acnes J165	42
Chitinophaga pinensis DSM 2588	42
Photobacterium profundum	42
Lactobacillus delbrueckii subsp. bulgaricus	41
Acinetobacter soli	41
Francisella tularensis	41
Marinobacter sp. HB7	40
Vibrio sp. FALF296	40
endosymbiont of Vestimentiferan tubeworm	40
Corynebacterium glutamicum	39
Burkholderia phenazinium	39
Idiomarina baltica	39
Vibrio sp.	39
Candidatus Rhodoluna lacicola	38
Simkania negevensis	38
Planktothrix rubescens PCC 10106	38
Duganella violaceinigra	38
Clavibacter michiganensis subsp. sepedonicus	37
Verrucomicrobium spinosum	37
uncultured Verrucomicrobia bacterium	37
Corynebacterium auris	36
Cytophaga sp. I-545	36
Brevibacillus parabrevis	36
Hoeflea phototrophica DFL-43	36
Methylarcula marina	36
Vibrio sp. CAIM 994	36
Microbacterium aerolatum	35
Arthrobacter chlorophenolicus A6	35
Rikenella microfusus	35
Paenibacillus naphthalenovorans	35
Rhodobacterales bacterium CB1025	35
uncultured Pseudomonas sp.	35
Brevibacterium linens	34
Cytophaga sp. I-601	34
Sphingobacteriaceae bacterium SOC A20(36)	34
Staphylococcus pettenkoferi	34
Thioclava pacifica	34
Marinobacterium stanieri	34
Alcanivorax sp. S2-11	34
Rhodospirillum centenum SW	33
Halothiobacillus hydrothermalis	33
Actinobaculum schaalii	32
Corynebacterium suicordis	32
Frankia sp.	32
Alcaligenes faecalis	32
Alcaligenes faecalis subsp. faecalis	32
Halomonas salina	32
Acinetobacter radioresistens	32
Vibrio tapetis	32
Marinosulfonomonas methylotropha	31
Bacteriovorax sp. PS52B	31
Nannocystis exedens	31
Vibrio proteolyticus	31
Vibrio rotiferianus	31
Flavobacterium sp. BH12.12	30
Sinorhizobium meliloti	30
Roseivivax halotolerans	30
Oxalobacter formigenes OXCC13	30
Dichelobacter nodosus VCS1703A	30
Vibrio sp. R-619	30
Stenotrophomonas maltophilia	30
Leeuwenhoekiella marinoflava	29
Bacillus cytotoxicus NVH 391-98	29
Halobacillus trueperi	29
Paenibacillus sp. YK5	29
Clostridium sp. L2-50	29
Anaplasma phagocytophilum	29
Candidatus Neoehrlichia lotoris	29
Sphingomonas aromaticivorans	29
Vibrio azureus	29
bacterium HTCC8046	29
Flavobacterium columnare	28
Sulfitobacter guttiformis	28
Corynebacterium matruchotii	27
Weeksella virosa	27
Desulfuromonadales bacterium Tc37	27
Marinobacter koreensis	27
Idiomarina loihiensis	27
marine bacterium MBIC1357	26
Trichodesmium erythraeum	26
Clostridium malenominatum	26
Moorella thermoacetica	26
Francisella sp. TX077308	26
Rubritalea sabuli	26
Flavobacterium aquatile	25
Lyngbya majuscula	25
Acidaminococcus fermentans DSM 20731	25
Leptospirillum ferrooxidans	25
Caulobacter sp. MCS18	25
Rhodobaca bogoriensis	25
Rhodovulum marinum	25
uncultured Magnetospirillum sp.	25
Alcanivorax venustensis	25
Pseudomonas monteilii	25
Lentzea violacea	24
Cytophaga sp. MBIC04663	24
Capnocytophaga gingivalis	24
Candidatus Fritschea bemisiae	24
Nisaea denitrificans	24
Nitrosomonas sp. C-56	24
carbazole-degrading bacterium OC13S	24
Cytophaga hutchinsonii	23
Alicyclobacillus hesperidum	23
Bacillus coagulans 36D1	23
uncultured Rhizobium sp.	23
Acinetobacter sp. VKPM45	23
Methylophaga thiooxidans DMS010	23
Vibrio sp. R-91	23
Roseisalinus antarcticus	22
Ruegeria scottomollicae	22
alpha proteobacterium BAL199	22
uncultured Ralstonia sp.	22
Comamonas terrigena	22
Curvibacter putative symbiont of Hydra magnipapillata	22
Bdellovibrio bacteriovorus	22
Alteromonas macleodii 'Deep ecotype'	22
uncultured Enterobacter sp.	22
Providencia stuartii ATCC 25827	22
Lethal yellowing phytoplasma	22
Verrucomicrobiae bacterium DG1235	22
Synechococcus sp. WH 7803	21
Bacillus simplex	21
Staphylococcus saprophyticus subsp. saprophyticus	21
Lactobacillus gasseri	21
Clostridium cochlearium	21
Eubacterium sp. WAL 17363	21
Roseovarius tolerans	21
Halomonas meridiana	21
Deinococcus grandis	20
Catonella morbi ATCC 51271	20
Rhodobacter sphaeroides	20
Desulfohalobium retbaense	20
Alteromonas sp.	20
Acinetobacter junii	20
Pseudomonas veronii	20
Chryseobacterium soldanellicola	19
Lysinibacillus sphaericus	19
Granulicatella adiacens	19
Pannonibacter phragmitetus	19
Paracoccus seriniphilus	19
Ralstonia mannitolilytica	19
Chromobacterium violaceum	19
uncultured epsilon proteobacterium	19
Pseudomonas jessenii	19
Vibrio mediterranei	19
Brachybacterium faecium DSM 4810	18
Candidatus Bartonella rudakovii	18
Micavibrio sp. EPB	18
Alcaligenes sp. O-1	18
Sorangium cellulosum	18
Acinetobacter baumannii AB0057	18
gamma proteobacterium HTCC5015	18
Verrucomicrobiaceae bacterium CHC12	18
Rhodococcus sp.	17
Kribbella flavida DSM 17836	17
Nocardioides sp.	17
Sphingobacterium spiritivorum	17
Prochlorococcus marinus	17
Prochlorococcus marinus subsp. pastoris	17
Anoxybacillus gonensis	17
Bacillus pumilus	17
Staphylococcus pasteuri	17
Clostridium sp. SS2/1	17
Loktanella vestfoldensis	17
Rhodovulum adriaticum	17
Ruegeria mobilis	17
uncultured Acidovorax sp.	17
Desulfovibrio africanus	17
Aeromonas punctata	17
bacterium DZY-HS14	17
bacterium HTCC8038	17
Brevibacterium iodinum	16
Candidatus Cardinium hertigii	16
Candidatus Protochlamydia amoebophila UWE25	16
Synechococcus sp. T7cc1	16
Veillonella dispar ATCC 17748	16
Marinovum algicola	16
alpha proteobacterium HIMB114	16
Burkholderia mimosarum	16
Delftia acidovorans	16
Eikenella corrodens ATCC 23834	16
Bdellovibrio bacteriovorus HD100	16
Shewanella putrefaciens	16
Xanthomonas axonopodis	16
Marinilabilia salmonicolor	15
Zunongwangia profunda SM-A87	15
Eubacterium sp. WAL 14571	15
Thermoanaerobacterium thermosaccharolyticum	15
methanotroph E10	15
Silicibacter sp. TrichCH4B	15
Acinetobacter sp.	15
Corynebacterium tuberculostearicum	14
Dietzia sp. W5004	14
Rathayibacter festucae	14
Micromonospora echinospora	14
Rhodococcus opacus	14
Saccharopolyspora hordei	14
Calothrix desertica PCC 7102	14
Staphylococcus microti	14
Lactobacillus namurensis	14
Peptostreptococcus anaerobius	14
Afipia broomeae	14
Mesorhizobium sp. SCAU13	14
Paracoccus halophilus	14
Roseovarius sp. HTCC2601	14
Novosphingobium capsulatum	14
Spirobacillus cienkowskii	14
Cronobacter sakazakii	14
Pantoea agglomerans	14
Oceanobacter kriegii	14
Vibrio kanaloae	14
Vibrio sp. Ex25	14
Xanthomonas axonopodis pv. syngonii	14
uncultured Antarctic sea ice bacterium	14
Arcanobacterium phocae	13
Kribbella flavida	13
Riemerella anatipestifer	13
Neochlamydia hartmannellae	13
Waddlia chondrophila	13
Leptolyngbya valderiana BDU 41001	13
Acaryochloris marina MBIC11017	13
Bacillus pseudomycoides	13
Listeria monocytogenes	13
Listeria monocytogenes LO28	13
Brevibacillus centrosporus	13
Gemella haemolysans	13
Carnobacterium sp. AT7	13
Candidatus Nitrospira defluvii	13
Sagittula stellata	13
Blastomonas natatoria	13
Desulfocella halophila	13
Desulfovibrio acrylicus	13
Allochromatium vinosum DSM 180	13
Candidatus Regiella insecticola	13
Candidatus Portiera aleyrodidarum	13
Acinetobacter baylyi	13
Pseudomonas nitroreducens	13
Piscirickettsia salmonis	13
Photobacterium profundum SS9	13
Corynebacterium macginleyi	12
Corynebacterium pseudogenitalium	12
Dietzia kunjamensis	12
Thermomonospora curvata	12
Atopobium minutum	12
Spirosoma linguale DSM 74	12
Leeuwenhoekiella blandensis MED217	12
Polaribacter glomeratus	12
Flavobacteriaceae bacterium U43	12
Calothrix desertica	12
Deinococcus ficus	12
Clostridium aminophilum	12
Acetobacterium carbinolicum	12
Heliobacterium chlorum	12
Ethanoligenens harbinense	12
Paracoccus thiocyanatus	12
Rhodobacterales bacterium HTCC2255	12
Roseomonas cervicalis ATCC 49957	12
Escherichia coli O157:H7 str. EC4401	12
uncultured Methylobacter sp.	12
Vibrio fischeri ES114	12
Vibrio aestuarianus	12
Thiobacillus prosperus	12
endosymbiont of Oligobrachia haakonmosbiensis	12
unidentified sulfate-reducing bacterium	12
Cellulomonas bogoriensis	11
Xylanimonas cellulosilytica DSM 15894	11
Bifidobacterium bifidum NCIMB 41171	11
Capnocytophaga sputigena	11
Pedobacter sp. MJ11	11
Bacillus tusciae DSM 2912	11
Bacillus mojavensis	11
Geobacillus lituanicus	11
Bacillus sphaericus	11
Staphylococcus saprophyticus	11
Clostridium difficile ATCC 43255	11
Clostridium difficile CIP 107932	11
Clostridium difficile QCD-37x79	11
Clostridium difficile QCD-63q42	11
Clostridium difficile QCD-66c26	11
Clostridium difficile QCD-76w55	11
Clostridium proteolyticum	11
Eubacterium rectale M104/1	11
Candidatus Magnetobacterium bavaricum	11
Brevundimonas diminuta	11
Methylocystis rosea	11
Hyphomonas sp. OC5	11
Burkholderia multivorans	11
Variovorax paradoxus	11
Vibrio harveyi 1DA3	11
Vibrio sp. R-725	11
endosymbiont of Riftia pachyptila	11
Brevibacterium mcbrellneri ATCC 49030	10
Mycobacterium elephantis	10
Chryseobacterium sp. KM	10
Flavobacterium sp. MSY2	10
Synechococcus sp. G4.1	10
Deinococcus radiodurans	10
Bacillus firmus	10
Clostridium novyi	10
Rhodopirellula sp. SM50	10
Mesorhizobium chacoense	10
Pseudovibrio sp. JE062	10
Desulfobacterium zeppelinii	10
uncultured Desulfobacteraceae bacterium	10
Desulfonatronum lacustre	10
Arcobacter mytili	10
Campylobacter sp. 86/06	10
Pseudoalteromonas espejiana	10
Pseudoalteromonas sp. VHOS4	10
Pseudomonas oleovorans	10
Vibrio campbellii	10
Aster yellows phytoplasma	10
candidate division TM7 genomosp. GTL1	10
Micrococcus luteus NCTC 2665	9
Segniliparus rotundus	9
Arenibacter latericius	9
Flavobacteria bacterium BBFL7	9
uncultured Bacteroidetes bacterium	9
Bacillus litoralis	9
Bacillus pseudofirmus	9
Bacillus sp. G1	9
Bacillus thuringiensis serovar kenyae	9
Geobacillus thermodenitrificans	9
Aerococcus viridans	9
Enterococcus durans	9
Mesorhizobium loti	9
Rhodobacteraceae bacterium BS110	9
Ehrlichia sp. Belluno	9
Wolbachia endosymbiont of Oeciacus vicarius	9
Citrobacter freundii	9
Erwinia persicina	9
Pantoea citrea	9
Tatumella morbirosei	9
Legionella anisa	9
Francisella sp. TX077310	9
Listonella pelagia	9
Photobacterium damselae subsp. piscicida	9
Vibrio harveyi ATCC BAA-1116	9
Vibrio shilonii	9
Candidatus Baumannia cicadellinicola	9
marine gamma proteobacterium HTCC2148	9
Leifsonia shinshuensis	8
Microbacterium dextranolyticum	8
Microbacterium sp. 127Z1	8
Okibacterium fritillariae	8
Mycobacterium smegmatis	8
Propionibacterium granulosum	8
Bifidobacterium asteroides	8
Bifidobacterium bombi	8
Eggerthella lenta	8
Hymenobacter rigui	8
Flavobacterium psychrophilum	8
Pedobacter heparinus	8
Candidatus Amoebophilus asiaticus	8
Cyanothece sp. PCC 7425	8
Trichormus doliolum str. 'doliolum 1'	8
Geobacillus gargensis	8
Geobacillus kaustophilus	8
Marinococcus halophilus	8
Brevibacillus thermoruber	8
Staphylococcus cohnii	8
Staphylococcus cohnii subsp. urealyticus	8
Abiotrophia defectiva	8
Vagococcus fluvialis	8
Clostridium asparagiforme DSM 15981	8
Clostridium kluyveri	8
Acetivibrio cellulolyticus	8
Dialister pneumosintes	8
Kordiimonas gwangyangensis	8
Bordetella holmesii	8
Burkholderia sp. 13	8
Burkholderia sp. 51-VN6-1W	8
Bacteriovorax sp. MIA2	8
Desulfofrigus sp. HRS-La3x	8
Desulfonauticus autotrophicus	8
Haliangium ochraceum DSM 14365	8
delta proteobacterium PL12	8
Pseudoalteromonas rubra	8
Candidatus Curculioniphilus endosymbiont of Curculio camelliae	8
Serratia marcescens	8
Serratia marcescens subsp. marcescens	8
uncultured Serratia sp.	8
Acinetobacter sp. PAMU-1.11	8
Vibrio sp. 12B11	8
Stenotrophomonas sp. ICB141	8
Reinekea blandensis MED297	8
sulfur-oxidizing bacterium NDII1.2	8
Actinotalea fermentans	7
Corynebacterium amycolatum	7
Geodermatophilus obscurus	7
Curtobacterium citreum	7
Arthrobacter sp. 'SMCC G959'	7
Bifidobacterium minimum	7
Bifidobacterium pullorum	7
Prevotella tannerae ATCC 51259	7
unidentified eubacterium SCB49	7
Dehalogenimonas lykanthroporepellens BL-DC-9	7
Synechococcus elongatus PCC 7942	7
Synechococcus sp.	7
Synechococcus sp. CC9605	7
Leptolyngbya sp. PCC 7375	7
Bacillus sp. PL-16	7
Bacillus sp. SH3	7
Bacillus sp. TT104	7
Bacillus vedderi	7
Planomicrobium okeanokoites	7
Streptococcus mitis	7
Clostridium hathewayi DSM 13479	7
Lentisphaera araneosa HTCC2155	7
Roseobacter denitrificans	7
alpha proteobacterium IC4	7
marine bacterium SE37	7
Gluconacetobacter hansenii	7
Neorickettsia sennetsu	7
Sphingomonas sp. Alpha4-2	7
Pandoraea sputorum	7
uncultured Klebsiella sp.	7
Methylohalobius sp. IT-9	7
Halomonas shengliensis	7
Pseudomonas gessardii	7
Vibrio sp. FALF273	7
Vibrio sp. R-78	7
Stenotrophomonas maltophilia K279a	7
Xanthomonas oryzae pv. oryzae KACC10331	7
Xanthomonas oryzae pv. oryzae PXO99A	7
endosymbiont of Ridgeia piscesae	7
Actinosynnema mirum DSM 43827	6
Dietzia maris	6
Jonesia denitrificans DSM 20603	6
Microbacterium sp. ITRC1	6
Microbacterium sp. ORS 1417	6
Kitasatospora kifunensis	6
Tannerella forsythia	6
Terrimonas lutea	6
marine CFB-group bacterium MBIC01599	6
Prosthecochloris aestuarii	6
Meiothermus chliarophilus	6
Anoxybacillus pushchinoensis	6
Bacillus infernus	6
Oceanobacillus iheyensis	6
Paenibacillus borealis	6
Thermoactinomyces vulgaris	6
Weissella cibaria	6
Clostridium scindens	6
Clostridium sordellii	6
Rhizobium galegae	6
Ketogulonicigenium vulgare	6
marine alpha proteobacterium Y4I	6
Orientia tsutsugamushi str. Ikeda	6
Porphyrobacter tepidarius	6
Novosphingobium subterraneum	6
uncultured Achromobacter sp.	6
Desulfovibrio dechloracetivorans	6
Desulfuromonas chloroethenica	6
Campylobacter gracilis	6
uncultured Alteromonadaceae bacterium	6
Pseudoalteromonas nigrifaciens	6
Morganella morganii	6
Proteus vulgaris	6
Providencia rettgeri	6
Psychrobacter jeotgali	6
Vibrio gallicus	6
Vibrio sp. 0908	6
Vibrio sp. 7A02	6
Pseudomonas cissicola	6
Spirochaeta thermophila	6
Methylacidiphilum kamchatkense	6
endosymbiont of Sclerolinum contortum	6
Brevibacterium helvolum	5
Corynebacterium coyleae	5
Corynebacterium jeikeium	5
Corynebacterium mucifaciens	5
Corynebacterium tuscaniense	5
Rothia mucilaginosa	5
Mycobacterium diernhoferi	5
Mycobacterium wolinskyi	5
Rhodococcus corynebacterioides	5
Thermobispora bispora	5
Atopobium vaginae	5
Cytophaga sp. MBIC04665	5
Synechococcus sp. MW74D3	5
Synechococcus sp. RS9914	5
Spirulina subsalsa	5
Bacillus halmapalus	5
Bacillus niacini	5
Bacillus sp. N2a	5
Halobacillus faecis	5
Virgibacillus sp. JM-Vb	5
Brevibacillus laterosporus	5
Paenibacillus pabuli	5
Carnobacterium maltaromaticum	5
Lactobacillus casei	5
Clostridium carboxidivorans P7	5
Clostridium perfringens str. 13	5
Finegoldia magna ATCC 29328	5
Eubacterium eligens	5
Dorea formicigenerans ATCC 27755	5
Ruminococcaceae bacterium D16	5
Leptotrichia hofstadii F0254	5
Phenylobacterium immobile	5
Rhodobium orientis	5
Rhodovulum iodosum	5
Ruegeria pomeroyi	5
Silicibacter pomeroyi	5
alpha proteobacterium MBIC3951	5
Erythrobacter longus	5
Bordetella trematum	5
Burkholderia cepacia	5
uncultured Burkholderia sp.	5
Neisseria mucosa	5
Desulfatibacillum alkenivorans AK-01	5
Desulfomicrobium thermophilum	5
Desulfovibrio indonesiensis	5
Enhygromyxa salina	5
Aeromonas salmonicida subsp. salmonicida A449	5
Pseudoalteromonas sp. NO3	5
Candidatus Curculioniphilus endosymbiont of Curculio robustus	5
Escherichia coli B7A	5
Shigella boydii	5
Moraxella atlantae	5
Vibrio ichthyoenteri	5
Xanthomonas campestris	5
Oligobrachia mashikoi endosymbiont F	5
Candidatus Solibacter usitatus Ellin6076	4
Corynebacterium falsenii	4
Corynebacterium simulans	4
Corynebacterium xerosis	4
Kytococcus sedentarius	4
Janibacter sp. HTCC2649	4
Microbacterium arabinogalactanolyticum	4
Microbacterium laevaniformans	4
Arthrobacter sp. FB24	4
Kocuria rhizophila	4
Mycobacterium aurum	4
Nocardioides sp. CF8	4
Pseudonocardia sp. SP020602-02	4
Pseudonocardia thermophila	4
Streptomyces clavuligerus	4
Blattabacterium sp. (Periplaneta americana) str. BPLAN	4
Synechococcus sp. MW73D5	4
Synechococcus sp. MW74D6	4
Synechococcus sp. OH28	4
Chroococcales cyanobacterium LEGE 060123	4
Anabaena circinalis CENA191	4
filamentous thermophilic cyanobacterium tBTRCCn 301	4
Deinococcus radiopugnans	4
Deinococcus radiopugnans ATCC 19172	4
Bacillus anthracis str. A0465	4
Oceanobacillus iheyensis HTE831	4
Brochothrix thermosphacta	4
Kurthia sibirica	4
Staphylococcus aureus subsp. aureus Mu50-omega	4
Exiguobacterium acetylicum	4
Aerococcus sanguinicola	4
Lactobacillus cacaonum	4
Leuconostoc lactis	4
Clostridium cylindrosporum	4
Clostridium perfringens	4
Clostridium xylanolyticum	4
Peptoniphilus asaccharolyticus	4
Eubacterium cellulosolvens	4
Eubacterium coprostanoligenes	4
Hespellia porcina	4
Halanaerobium saccharolyticum subsp. saccharolyticum	4
Caldanaerobius polysaccharolyticus	4
Erysipelothrix rhusiopathiae	4
Fusobacterium equinum	4
Rhizobium etli IE4771	4
Citreicella sp. SE45	4
Loktanella vestfoldensis SKA53	4
Roseobacter sp. BS36	4
Rhodospirillum photometricum	4
Erythrobacter sp. NAP1	4
Acidovorax facilis	4
Delftia tsuruhatensis	4
Leptothrix cholodnii SP-6	4
Neisseria sicca ATCC 29256	4
Desulfobulbus sp. DSM 2033	4
uncultured Desulfobulbus sp.	4
Glaciecola mesophila	4
Providencia alcalifaciens DSM 30120	4
Legionella cincinnatiensis	4
Legionella jamestowniensis	4
Pseudomonas luteola	4
Thiothrix nivea	4
Vibrio aerogenes	4
Vibrio sp. FALF230	4
gamma proteobacterium KMD 001	4
Petrotoga mobilis SJ95	4
Methylacidiphilum fumariolicum	4
bacterium py116	4
candidate division TM7 single-cell isolate TM7a	4
Acidobacterium capsulatum	3
Actinomyces naeslundii	3
Actinomyces sp. oral taxon 848 str. F0332	3
Brevibacterium epidermidis	3
Corynebacterium ammoniagenes	3
Corynebacterium aurimucosum	3
Corynebacterium confusum	3
Corynebacterium kroppenstedtii	3
Corynebacterium sp. NML09-0341	3
Corynebacterium sp. NML94-0380	3
Dietzia sp. H0	3
Gordonia otitidis	3
Leifsonia xyli	3
Leifsonia xyli subsp. xyli	3
Arthrobacter sp. 'SMCC G965'	3
Arthrobacter sp. AD30	3
Mycobacterium goodii	3
Mycobacterium peregrinum	3
Nakamurella multipartita DSM 44233	3
Rhodococcus equi	3
Rhodococcus jostii RHA1	3
Rhodococcus ruber	3
Nocardiopsis kunsanensis	3
Streptomyces griseus	3
Tropheryma whipplei TW08/27	3
Bifidobacterium adolescentis L2-32	3
Atopobium parvulum DSM 20469	3
Porphyromonas catoniae	3
Prevotella bergensis	3
Prevotella falsenii	3
Prevotella oris	3
Prevotella ruminicola	3
Flectobacillus major	3
Flexibacter elegans	3
Cellulophaga fucicola	3
Chryseobacterium balustinum	3
Flavobacterium johnsoniae UW101	3
Flavobacterium sp. PAMU-2.98	3
Psychroflexus gondwanensis	3
Psychroflexus torquis ATCC 700755	3
Salinibacter ruber	3
Sphingobacterium thalpophilum	3
Chlorobium phaeobacteroides	3
Chloroflexus aurantiacus	3
Geminocystis herdmanii PCC 6308	3
Microcystis flos-aquae	3
Microcystis sp. AICB 35	3
Calothrix sp. PCC 7103	3
Geitlerinema sp. Flo1	3
Bacillus macyae	3
Bacillus circulans	3
Bacillus indicus	3
Bacillus plakortidis	3
Geobacillus thermoleovorans	3
Brochothrix campestris	3
Paenibacillus daejeonensis	3
Paenibacillus wynnii	3
Staphylococcus epidermidis	3
Staphylococcus lutrae	3
Staphylococcus sciuri	3
Staphylococcus sciuri subsp. sciuri	3
Enterococcus faecalis	3
Lactobacillus amylolyticus	3
Lactobacillus animalis	3
Lactobacillus murinus	3
Lactobacillus paracasei	3
Lactobacillus plantarum	3
Streptococcus peroris	3
Alkaliphilus transvaalensis	3
Clostridium disporicum	3
Clostridium glycolicum	3
Clostridium paradoxum	3
Peptoniphilus harei	3
Peptoniphilus indolicus	3
Bryantella formatexigens DSM 14469	3
Desulfotomaculum gibsoniae	3
Pelotomaculum thermopropionicum SI	3
Natranaerobius thermophilus JW/NM-WN-LF	3
Thermoanaerobacter uzonensis	3
Caldicellulosiruptor saccharolyticus	3
Holdemania filiformis DSM 12042	3
Selenomonas sputigena ATCC 35185	3
Fusobacterium nucleatum subsp. polymorphum	3
Planctomyces limnophilus	3
Chelativorans multitrophicus	3
Mesorhizobium sp. LPYR2	3
Afifella pfennigii	3
Anderseniella baltica	3
Rhodobacter capsulatus	3
Rhodobacter sp. DQ12-45T	3
Azospirillum brasilense	3
Azospirillum rugosum	3
Rhodospirillum rubrum ATCC 11170	3
Achromobacter denitrificans	3
Telluria mixta	3
Thiobacillus denitrificans ATCC 25259	3
Chromobacterium pseudoviolaceum	3
Desulfatibacillum aliphaticivorans	3
uncultured Desulfobacterium sp.	3
Desulfovibrio aespoeensis	3
Desulfovibrio desulfuricans subsp. aestuarii	3
Desulfovibrio sp. TBP-1	3
Anaeromyxobacter dehalogenans	3
Plesiocystis pacifica SIR-1	3
Chondromyces crocatus	3
Microbulbifer agarilyticus	3
Pseudoalteromonas sp. KMM 701	3
Pseudoalteromonas sp. R-231	3
Shewanella japonica	3
Serratia plymuthica	3
Legionella feeleii	3
Chromohalobacter marismortui	3
Chromohalobacter salexigens	3
Halomonas nitroreducens	3
Pasteurella pneumotropica	3
Acinetobacter parvus	3
Aliivibrio fischeri	3
Vibrio sp. 12G03	3
Vibrio sp. AM2	3
Vibrio sp. PP-204	3
Vibrio sp. SB-84	3
Lamellibrachia sp. endosymbiont	3
Mariprofundus ferrooxydans PV-1	3
Prosthecobacter vanneervenii	3
Acidithiomicrobium sp. P2	2
Corynebacterium durum	2
Corynebacterium massiliense	2
Corynebacterium sp. 59614	2
Corynebacterium sp. NML00-0156	2
Corynebacterium sp. NML96-0244	2
Microbacterium sp. MA1	2
Arthrobacter sp. 'SMCC G993'	2
Rothia dentocariosa	2
Mycobacterium ratisbonense	2
Mycobacterium sp. XN10-17	2
Rhodococcus rhodochrous	2
Aeromicrobium marinum	2
Aeromicrobium marinum DSM 15272	2
Kribbella jejuensis	2
Nocardiopsis dassonvillei subsp. dassonvillei	2
Sanguibacter keddieii DSM 10542	2
Streptomyces indiaensis	2
Gardnerella vaginalis	2
Hymenobacter ocellatus	2
Taxeobacter ocellatus	2
Flexibacteraceae bacterium VUG-A141a	2
Flammeovirga aprica	2
Polaribacter irgensii 23-P	2
Wautersiella falsenii	2
Rhodothermus marinus	2
Saprospira sp. SS98-5	2
Chlamydophila sp. 08-1274_Flock13	2
Chlamydophila sp. 08-1274_Flock19	2
Chlamydophila sp. 08-1274_Flock21	2
Chlamydophila sp. 08-1274_Flock23	2
Chlamydophila sp. 08-1274_Flock3	2
Parachlamydia acanthamoebae	2
Chlorobium limicola	2
Lyngbya aestuarii PCC 7419	2
Deinococcus geothermalis	2
Deinococcus geothermalis DSM 11300	2
Deinococcus radiophilus	2
Bacillus clausii KSM-K16	2
Bacillus coahuilensis	2
Bacillus hwajinpoensis	2
Bacillus sp. w5	2
Bacillus sporothermodurans	2
Bacillus thuringiensis	2
Geobacillus uzenensis	2
Virgibacillus halodenitrificans	2
Listeria grayi	2
Paenibacillus antarcticus	2
Sporolactobacillus kofuensis	2
Macrococcus caseolyticus	2
Staphylococcus xylosus	2
Exiguobacterium sp. MY02	2
Aerococcus viridans ATCC 11563	2
Granulicatella elegans	2
Enterococcus canintestini	2
Lactobacillus helveticus	2
Lactobacillus johnsonii	2
Lactobacillus paracollinoides	2
Lactobacillus paralimentarius	2
Pediococcus ethanolidurans	2
Clostridium baratii	2
Clostridium butyricum 5521	2
Clostridium cellobioparum	2
Clostridium cellulolyticum H10	2
Clostridium sp. CYP5	2
Clostridium sticklandii	2
Tepidimicrobium ferriphilum	2
Peptoniphilus lacrimalis	2
Eubacterium fissicatena	2
Eubacterium siraeum DSM 15702	2
Eubacterium ventriosum	2
Anaerostipes caccae	2
Dorea longicatena DSM 13814	2
Pseudobutyrivibrio xylanivorans	2
Desulfotomaculum aeronauticum	2
Desulfotomaculum thermosapovorans	2
Ruminococcus albus	2
Ruminococcus bromii	2
Epulopiscium sp. 'N.t. morphotype B'	2
Clostridiales genomosp. BVAB3 str. UPII9-5	2
Carboxydothermus hydrogenoformans	2
Catenibacterium mitsuokai DSM 15897	2
Megasphaera elsdenii	2
Fusobacterium nucleatum	2
Bartonella quintana	2
Bradyrhizobium elkanii	2
Methylocystis parvus	2
methanotroph M11	2
Parvibaculum sp. S13-5	2
Jannaschia rubra	2
Paracoccus denitrificans	2
Rhodovulum strictum	2
Roseovarius nubinhibens ISM	2
Rhodobacterales bacterium HTCC2150	2
Gluconacetobacter saccharivorans	2
Novosphingobium aromaticivorans	2
Sphingomonas sp. BR12254	2
Sphingomonas sp. KA1	2
Bordetella sp. As3-3	2
Burkholderia sp. RASC	2
Ralstonia sp. OV225	2
Brachymonas denitrificans	2
uncultured Verminephrobacter sp.	2
Massilia timonae	2
Mitsuaria chitosanitabida	2
Sphaerotilus natans	2
Neisseria cinerea ATCC 14685	2
uncultured Nitrosomonas sp.	2
Desulfofaba gelida	2
Desulfosalina propionicus	2
Desulfovibrio vulgaris str. Hildenborough	2
uncultured Desulfovibrio sp.	2
Lawsonia intracellularis	2
Desulfuromusa succinoxidans	2
Angiococcus disciformis	2
Chondromyces apiculatus	2
Thermodesulforhabdus norvegica	2
Aeromonas hydrophila	2
Aeromonas hydrophila subsp. hydrophila	2
Marinobacter aquaeolei VT8	2
Shewanella algae	2
Shewanella benthica KT99	2
Nitrococcus mobilis	2
Enterobacter sakazakii	2
Enterobacter asburiae	2
Enterobacter cloacae	2
Enterobacter cloacae subsp. cloacae ATCC 13047	2
Pantoea dispersa	2
Pantoea sp. 1400/07	2
Photorhabdus asymbiotica	2
Proteus hauseri	2
uncultured Enterobacteriaceae bacterium	2
Alcanivorax indicus	2
Alcanivorax sp. PR-1	2
Alcanivorax sp. S15-9	2
Halomonas variabilis	2
Haemophilus influenzae	2
Haemophilus influenzae-murium	2
Acinetobacter gerneri	2
Acinetobacter sp. 71A1	2
Psychrobacter pacificensis	2
Pseudomonas sp. XLDN4-9	2
Salinisphaera sp. S4-8	2
Thiothrix unzii	2
Enterovibrio coralii	2
Photobacterium leiognathi	2
Photobacterium leiognathi subsp. leiognathi	2
Photobacterium sp. R-13	2
Vibrio cholerae	2
Vibrio furnissii CIP 102972	2
Vibrio nigripulchritudo	2
Vibrio parahaemolyticus 16	2
Vibrio sp. FAL1146	2
Vibrio sp. KTW-12	2
Vibrio vulnificus	2
Xanthomonas cucurbitae	2
Loofah witches'-broom phytoplasma	2
Mycoplasma fermentans	2
Thermotoga thermarum	2
bacterium enrichment culture clone N47	2
uncultured sulfate-reducing bacterium	2
Cellulomonas flavigena DSM 20109	1
Corynebacterium callunae	1
Corynebacterium freneyi	1
Corynebacterium genitalium	1
Corynebacterium glucuronolyticum	1
Corynebacterium lipophiloflavum DSM 44291	1
Corynebacterium mastitidis	1
Corynebacterium pseudodiphtheriticum	1
Corynebacterium sp. NML96-0085	1
Dermacoccus sp. Ellin185	1
Dietzia natronolimnaea	1
Stackebrandtia nassauensis DSM 44728	1
Gordonia bronchialis	1
Kineococcus aurantiacus	1
Agromyces mediolanus	1
Candidatus Aquiluna rubra	1
Cryobacterium psychrophilum	1
Microbacterium chocolatum	1
Microbacterium lacticum	1
Microbacterium liquefaciens	1
Arthrobacter phenanthrenivorans	1
Micromonospora echinofusca	1
Mycobacterium asiaticum	1
Mycobacterium fortuitum	1
Mycobacterium frederiksbergense	1
Mycobacterium genavense	1
Mycobacterium marinum	1
Mycobacterium sp. JS624	1
Mycobacterium triviale	1
Rhodococcus erythropolis	1
Rhodococcus koreensis	1
Rhodococcus sp. 11/8p	1
Rhodococcus sp. SoF	1
Nocardiopsis alba	1
Thermobifida alba	1
Thermobifida sp. BCC23166	1
Amycolatopsis sp. GY034	1
Amycolatopsis sulphurea	1
Pseudonocardia sp. AL040410-06	1
Saccharopolyspora erythraea	1
Streptomyces africanus	1
Streptomyces yeochonensis	1
Actinoallomurus spadix	1
Actinomadura hibisca	1
Slackia exigua ATCC 700122	1
Rubrobacter xylanophilus	1
actinobacterium Aac-33	1
Prevotella albensis	1
Prevotella buccalis	1
Prevotella copri	1
Prevotella corporis	1
Prevotella melaninogenica	1
Prevotella nigrescens	1
Prevotella stercorea	1
Cytophaga sp. I-1856	1
Cytophaga sp. I-377	1
Flexibacter flexilis	1
Microscilla marina	1
Chryseobacterium indologenes	1
Flavobacterium hercynium	1
Riemerella columbina	1
Zobellia uliginosa	1
Flavobacteriaceae bacterium 3519-10	1
Sphingobacterium canadense	1
Chitinophaga sancti	1
Chlamydiales symbiont of Xenoturbella westbladi	1
Chloroflexus aggregans DSM 9485	1
Oscillochloris trichoides	1
Herpetosiphon aurantiacus	1
Herpetosiphon aurantiacus ATCC 23779	1
Gloeobacter violaceus PCC 7421	1
Synechococcus sp. OH20	1
Synechococcus sp. PCC 6716	1
Synechococcus sp. PCC 7902	1
Synechococcus sp. WH 5701	1
Geitlerinema sp. PCC 8501	1
Leptolyngbya foveolarum	1
Leptolyngbya laminosa ETS-08	1
Microcoleus chthonoplastes CCY9602	1
Oscillatoria acuminata	1
Phormidium persicinum CCMP638	1
Phormidium sp. LMECYA 173	1
Phormidium sp. LMECYA 79	1
Pseudanabaena sp. PCC 7367	1
Trichodesmium thiebautii	1
Prochlorococcus marinus str. MIT 9211	1
Prochlorococcus marinus subsp. pastoris str. NATL2	1
Deinococcus deserti	1
Deinococcus murrayi	1
Deinococcus proteolyticus	1
Dictyoglomus thermophilum	1
Alicyclobacillus tolerans	1
Bacillus clausii	1
Bacillus coahuilensis m4-4	1
Bacillus smithii	1
Bacillus sp.	1
Bacillus sp. Bt 24	1
Bacillus sp. KSM-KP43	1
Geobacillus caldoproteolyticus	1
Geobacillus jurassicus	1
Geobacillus thermocatenulatus	1
Lysinibacillus fusiformis	1
Oceanobacillus chironomi	1
Ornithinibacillus californiensis	1
Paenibacillus sp. KFC 91	1
Paenibacillus graminis	1
Paenibacillus polymyxa	1
Paenibacillus sp. JDR-2	1
Ureibacillus thermosphaericus	1
Staphylococcus capitis	1
Staphylococcus capitis subsp. capitis	1
Staphylococcus epidermidis ATCC 12228	1
Staphylococcus hominis	1
Staphylococcus hominis subsp. hominis	1
Staphylococcus simulans	1
Staphylococcus succinus	1
Laceyella sacchari	1
Gemella haemolysans ATCC 10379	1
Gemella morbillorum	1
Alkalibacterium sp. NP13	1
Enterococcus faecium	1
Enterococcus italicus	1
Lactobacillus crustorum	1
Lactobacillus delbrueckii	1
Lactobacillus delbrueckii subsp. delbrueckii	1
Lactobacillus fermentum	1
Lactobacillus ruminis	1
Lactobacillus sakei	1
Lactobacillus sanfranciscensis	1
Lactobacillus sp.	1
Weissella koreensis	1
Weissella minor	1
Lactococcus lactis subsp. lactis	1
Lactococcus plantarum	1
Streptococcus equinus	1
Streptococcus mutans	1
uncultured Streptococcus sp.	1
Alkaliphilus oremlandii OhILAs	1
Clostridium aldrichii	1
Clostridium beijerinckii NCIMB 8052	1
Clostridium bifermentans	1
Clostridium botulinum	1
Clostridium botulinum D	1
Clostridium difficile	1
Clostridium estertheticum subsp. estertheticum	1
Clostridium estertheticum subsp. laramiense	1
Clostridium magnum	1
Clostridium phytofermentans ISDg	1
Clostridium subterminale	1
Anaerococcus lactolyticus	1
Helcococcus kunzii	1
Peptoniphilus lacrimalis 315-B	1
Fusibacter paucivorans	1
Eubacterium acidaminophilum	1
Heliobacterium modesticaldum	1
Butyrivibrio fibrisolvens	1
Roseburia faecis	1
Roseburia intestinalis	1
Lachnospiraceae bacterium 14-2	1
Desulfotomaculum acetoxidans DSM 771	1
Desulfotomaculum putei	1
Desulfotomaculum ruminis	1
Desulfotomaculum thermoacetoxidans	1
Halothermothrix orenii H 168	1
Ammonifex degensii KC4	1
Caldicellulosiruptor sp. Rt8B.4	1
Eubacterium cylindroides T2-87	1
Lactobacillus vitulinus	1
Dialister invisus	1
Megamonas hypermegale	1
Pectinatus frisingensis	1
Selenomonas flueggei ATCC 43531	1
Thermosinus carboxydivorans Nor1	1
Veillonella dispar	1
Veillonella parvula	1
Veillonella ratti	1
Fusobacterium perfoetens	1
Leptotrichia wadei	1
Planctomyces maris	1
planctomycete Zi62	1
Caulobacter sp. OC6	1
uncultured Bradyrhizobium sp.	1
Methylobacterium lusitanum	1
Methylobacterium rhodesianum	1
Methylopila capsulata	1
Xanthobacter sp. AS1	1
Loktanella sp. NP29	1
Nereida ignava	1
Oceanibulbus indolifex HEL-45	1
Rhodovulum sp. CP-10	1
Roseobacter litoralis Och 149	1
Roseobacter sp. SO3	1
Roseovarius nubinhibens	1
Rhodobacteraceae bacterium 179	1
Rhodobacteraceae bacterium 198	1
Rhodobacterales bacterium Y4I	1
Gluconobacter frateurii	1
Rhodovibrio salinarum	1
Thalassospira lucentensis	1
Ehrlichia chaffeensis str. Arkansas	1
Candidatus Midichloria mitochondrii	1
Candidatus Pelagibacter sp. HTCC7211	1
Candidatus Pelagibacter ubique	1
Sphingomonas sp.	1
magnetite-containing magnetic vibrio	1
Burkholderia sp. SOD-5b	1
Burkholderia tuberum	1
Cupriavidus necator	1
Ralstonia sp. 3-VN9-1W	1
Ralstonia sp. ISSDS-784	1
Acidovorax citrulli	1
Hydrogenophaga intermedia	1
Kingella denitrificans	1
Kingella kingae	1
Laribacter hongkongensis	1
Neisseria elongata	1
Neisseria flavescens	1
Neisseria sicca	1
Neisseria sp. GSR70	1
uncultured Nitrosomonadaceae bacterium	1
Bacteriovorax sp. PS93S	1
Desulfobacter curvatus	1
Desulfobotulus sapovorans	1
Desulfosarcina cetonica	1
Desulfonauticus submarinus	1
Desulfovibrio alkalitolerans	1
Geobacter humireducens	1
Geothermobacter ehrlichii	1
Olavius ilvae Delta 3 endosymbiont	1
Candidatus Arcobacter sulfidicus	1
Campylobacter hominis	1
Campylobacter showae	1
uncultured Helicobacter sp.	1
Aeromonas sharmana	1
Aeromonas sp. 12m	1
Aeromonas sp. 1m	1
Oceanimonas doudoroffii	1
Alteromonas sp. UST981101-024	1
Marinobacter lipolyticus	1
Pseudoalteromonas sp. P12	1
Thioalkalibacter halophilus	1
Enterobacter aerogenes	1
Enterobacter cloacae subsp. cloacae	1
Escherichia vulneris	1
Klebsiella variicola At-22	1
Pantoea ananatis	1
Proteus mirabilis	1
secondary symbiont of Acyrthosiphon pisum	1
Shigella boydii CDC 3083-94	1
Coxiella cheraxi	1
Methylothermus thermalis	1
Alcanivorax sp. S17-8	1
Halomonas arcis	1
Halomonas cerina	1
Oceanospirillum multiglobuliferum	1
Actinobacillus suis	1
Haemophilus parahaemolyticus	1
Pasteurella multocida	1
Pasteurella multocida subsp. gallicida	1
Acinetobacter haemolyticus	1
Acinetobacter johnsonii	1
Acinetobacter schindleri	1
Acinetobacter sp. PND-4	1
Acinetobacter sp. VKPM14	1
Psychrobacter glacincola	1
Pseudomonas reactans	1
Pseudomonas sp. BW11M1	1
Pseudomonas umsongensis	1
Francisella noatunensis subsp. noatunensis	1
Francisella philomiragia	1
Francisella tularensis subsp. holarctica	1
Francisella tularensis subsp. mediasiatica FSC147	1
Cycloclasticus oligotrophus	1
Listonella anguillarum	1
Photobacterium sp. R-34	1
Vibrio chagasii	1
Vibrio coralliilyticus ATCC BAA-450	1
Vibrio halioticoli	1
Vibrio mytili	1
Vibrio sp. 12G12	1
Vibrio sp. 14C03	1
Vibrio sp. 23023	1
Vibrio sp. 7F05	1
Vibrio sp. 7F10	1
Vibrio sp. 7G10	1
Vibrio sp. FALF255	1
Vibrio sp. FALZ155	1
Vibrio sp. FLCA1	1
Pseudoxanthomonas sp. ITRH31	1
Xanthomonas axonopodis pv. poinsettiicola	1
Xanthomonas perforans	1
Xanthomonas translucens pv. graminis	1
Thiohalorhabdus denitrificans	1
Citrus greening disease-associated bacterium	1
Oligobrachia mashikoi endosymbiont E	1
Vesicomya cordata gill symbiont	1
endosymbiont Suiyo-Bathy-1 of Myrina sp. HEE-2004	1
Treponema zioleckii	1
Brinjal little leaf phytoplasma	1
Coconut lethal yellowing phytoplasma	1
Mycoplasma fastidiosum	1
Kosmotoga olearia TBF 19.5.1	1
Verrucomicrobium spinosum DSM 4136	1
carbazole-degrading bacterium OC11S	1
uncultured rumen bacterium	1
