# Supplementary material for: Ultradeep 16S rRNA Sequencing Analysis of Geographically Similar but Diverse Unexplored Marine Samples Reveal Varied Bacterial Community Composition
Source: PLoS One. 2013 Oct 22;8(10):e76724. doi: 10.1371/journal.pone.0076724 (PMC3805540; doi:10.1371/journal.pone.0076724)
Supplement: Table S5 — This file contains the details of taxonomic level distribution for SG sample. (XLSX) [file pone.0076724.s011.xlsx]

## Sheet: Phylum hits
Table S5 Details of the number of hits obtained for SG at phylum, class, order, family, genus, species and strain level
Phylum	Number of hits
Proteobacteria	91092
unclassified (derived from Bacteria)	72910
Actinobacteria	20092
Bacteroidetes	16641
Firmicutes	7788
Cyanobacteria	7446
Verrucomicrobia	3531
Spirochaetes	2035
Nitrospirae	318
Chloroflexi	301
Chlamydiae	129
Thermotogae	129
Chlorobi	120
Acidobacteria	72
Fusobacteria	62
Deinococcus-Thermus	59
Tenericutes	31
Planctomycetes	16
Synergistetes	10
Deferribacteres	9
Thermodesulfobacteria	7
Dictyoglomi	4
Fibrobacteres	3
Lentisphaerae	2
Gemmatimonadetes	1

## Sheet: Class hits
Class	Number of hits
unclassified (derived from Bacteria)	72910
Alphaproteobacteria	41834
Gammaproteobacteria	22382
Actinobacteria (class)	20092
Deltaproteobacteria	19681
Flavobacteria	8056
unclassified (derived from Cyanobacteria)	7321
Clostridia	5875
Betaproteobacteria	4366
Verrucomicrobiae	3335
Cytophagia	3052
Bacteroidia	2779
Spirochaetes (class)	2035
Sphingobacteria	1748
Epsilonproteobacteria	1471
unclassified (derived from Proteobacteria)	1315
Bacilli	1291
unclassified (derived from Bacteroidetes)	1006
unclassified (derived from Verrucomicrobia)	833
Negativicutes	602
Nitrospira (class)	318
Chloroflexi (class)	279
Opitutae	164
Chlamydiae (class)	129
Thermotogae (class)	129
Gloeobacteria	125
Chlorobia	120
unclassified (derived from Acidobacteria)	72
Fusobacteria (class)	62
Deinococci	59
Zetaproteobacteria	47
Mollicutes	31
Planctomycetacia	16
Erysipelotrichi	15
Dehalococcoidetes	13
Synergistia	10
Thermomicrobia (class)	9
Deferribacteres (class)	9
Thermodesulfobacteria (class)	7
unclassified (derived from Firmicutes)	5
Dictyoglomia	4
Fibrobacteres (class)	3
unclassified (derived from Lentisphaerae)	2
Gemmatimonadetes (class)	1

## Sheet: Order hits
Order	Number of hits
unclassified (derived from Bacteria)	72910
Actinomycetales	15980
unclassified (derived from Deltaproteobacteria)	15476
unclassified (derived from Alphaproteobacteria)	14946
Rhodobacterales	13700
Rhizobiales	10559
Flavobacteriales	7899
unclassified (derived from Gammaproteobacteria)	7423
Clostridiales	5056
Chroococcales	4751
Verrucomicrobiales	3335
Chromatiales	3238
Bifidobacteriales	3218
Cytophagales	3052
Bacteroidales	2779
Xanthomonadales	2638
Spirochaetales	2035
Desulfobacterales	2028
Methylococcales	1993
Enterobacteriales	1922
Legionellales	1902
Sphingobacteriales	1748
unclassified (derived from Betaproteobacteria)	1347
Burkholderiales	1321
Sphingomonadales	1319
unclassified (derived from Proteobacteria)	1315
Oscillatoriales	1275
Desulfovibrionales	1190
unclassified (derived from Epsilonproteobacteria)	1155
Neisseriales	1151
Rhodospirillales	1093
Bacillales	1090
unclassified (derived from Bacteroidetes)	1006
Vibrionales	872
Pseudomonadales	848
Coriobacteriales	803
unclassified (derived from Verrucomicrobia)	801
Thermoanaerobacterales	748
Selenomonadales	602
Prochlorales	591
Nostocales	521
Oceanospirillales	516
Rhodocyclales	504
Bdellovibrionales	400
Thiotrichales	345
Alteromonadales	344
Nitrospirales	318
Campylobacterales	314
Myxococcales	306
Chloroflexales	279
Desulfuromonadales	275
Aeromonadales	271
Rickettsiales	230
Lactobacillales	201
unclassified (derived from Flavobacteria)	157
Puniceicoccales	154
Chlamydiales	129
Thermotogales	129
Gloeobacterales	125
Chlorobiales	120
unclassified (derived from Cyanobacteria)	112
unclassified (derived from Acidobacteria)	72
Pleurocapsales	70
Pasteurellales	65
Fusobacteriales	62
Acidimicrobiales	52
Halanaerobiales	51
Mariprofundales	47
Caulobacterales	43
Methylacidiphilales	32
Thermales	31
Rubrobacterales	28
Deinococcales	28
Hydrogenophilales	25
Entomoplasmatales	20
Nitrosomonadales	18
Planctomycetales	16
unclassified (derived from Clostridia)	15
Erysipelotrichales	15
unclassified (derived from Dehalococcoidetes)	13
unclassified (derived from Actinobacteria (class))	11
Synergistales	10
unclassified (derived from Opitutae)	10
Deferribacterales	9
Cardiobacteriales	9
Acholeplasmatales	7
Thermodesulfobacteriales	7
Syntrophobacterales	6
Sphaerobacterales	5
Natranaerobiales	5
unclassified (derived from Firmicutes)	5
Thermomicrobiales	4
Dictyoglomales	4
Kordiimonadales	4
Mycoplasmatales	4
Fibrobacterales	3
Lentisphaerales	2
Nautiliales	2
Stigonematales	1
Gemmatimonadales	1

## Sheet: Family hits
Family	Number of hits
unclassified (derived from Bacteria)	72910
unclassified (derived from Deltaproteobacteria)	15476
unclassified (derived from Alphaproteobacteria)	14946
Rhodobacteraceae	12936
Flavobacteriaceae	7899
unclassified (derived from Gammaproteobacteria)	7418
Pseudonocardiaceae	5153
unclassified (derived from Chroococcales)	4751
Verrucomicrobiaceae	3326
Bifidobacteriaceae	3218
Rhizobiaceae	2820
Xanthomonadaceae	2638
Rikenellaceae	2566
Propionibacteriaceae	2528
Frankiaceae	2339
Clostridiaceae	2040
Spirochaetaceae	2034
Methylococcaceae	1986
Enterobacteriaceae	1922
Bradyrhizobiaceae	1780
Cytophagaceae	1692
Sphingobacteriaceae	1652
Desulfobacteraceae	1579
Bartonellaceae	1476
Legionellaceae	1440
unclassified (derived from Betaproteobacteria)	1347
Halothiobacillaceae	1329
Ectothiorhodospiraceae	1316
unclassified (derived from Proteobacteria)	1315
Sphingomonadaceae	1291
unclassified (derived from Oscillatoriales)	1275
Nocardioidaceae	1243
unclassified (derived from Epsilonproteobacteria)	1155
Neisseriaceae	1151
Hyphomicrobiaceae	1130
Ruminococcaceae	1086
unclassified (derived from Bacteroidetes)	1006
Flammeovirgaceae	957
Vibrionaceae	872
Brucellaceae	863
Bacillaceae	804
Coriobacteriaceae	803
unclassified (derived from Verrucomicrobia)	801
Methylobacteriaceae	785
Hyphomonadaceae	747
Desulfovibrionaceae	745
Lachnospiraceae	708
Thermomonosporaceae	701
Acetobacteraceae	701
Corynebacteriaceae	697
Actinomycetaceae	646
Peptococcaceae	618
Oxalobacteraceae	604
Veillonellaceae	595
Chromatiaceae	593
Prochlorococcaceae	572
Thermoanaerobacterales Family III. Incertae Sedis	552
Phyllobacteriaceae	549
Rhodocyclaceae	504
Moraxellaceae	500
Coxiellaceae	462
Desulfobulbaceae	449
Beijerinckiaceae	413
Cyclobacteriaceae	403
Rhodospirillaceae	392
Microbacteriaceae	389
Pseudomonadaceae	348
Burkholderiaceae	342
unclassified (derived from Rhizobiales)	340
Nitrospiraceae	318
Campylobacteraceae	312
Nostocaceae	308
Actinosynnemataceae	306
Desulfohalobiaceae	297
unclassified (derived from Actinomycetales)	289
Bdellovibrionaceae	287
Chloroflexaceae	279
Eubacteriaceae	274
Piscirickettsiaceae	271
Aeromonadaceae	270
Comamonadaceae	267
Nocardiopsaceae	235
Rivulariaceae	209
Sanguibacteraceae	200
Thermoanaerobacteraceae	195
Mycobacteriaceae	193
Nocardiaceae	188
Micrococcaceae	185
Dermabacteraceae	184
Shewanellaceae	184
Hahellaceae	183
Bacteroidaceae	175
unclassified (derived from Clostridiales)	175
unclassified (derived from Flavobacteria)	157
Puniceicoccaceae	154
Rhodobiaceae	151
Methylocystaceae	143
unclassified (derived from Oceanospirillales)	136
Nannocystaceae	135
Cellulomonadaceae	132
Thermotogaceae	129
unclassified (derived from Gloeobacterales)	125
Desulfonatronumaceae	122
Chlorobiaceae	120
Bacteriovoracaceae	113
unclassified (derived from Cyanobacteria)	112
Thermoactinomycetaceae	112
Pelobacteraceae	111
unclassified (derived from Desulfuromonadales)	111
Ferrimonadaceae	108
Xanthobacteraceae	106
Anaplasmataceae	104
unclassified (derived from Burkholderiales)	103
Parachlamydiaceae	100
Staphylococcaceae	98
Lactobacillaceae	98
Alcanivoracaceae	97
Oceanospirillaceae	88
Myxococcaceae	86
Acidothermaceae	84
unclassified (derived from Rickettsiales)	73
unclassified (derived from Acidobacteria)	72
Promicromonosporaceae	71
unclassified (derived from Pleurocapsales)	70
Pasteurellaceae	65
Fusobacteriaceae	62
Intrasporangiaceae	60
Francisellaceae	58
unclassified (derived from Sphingobacteriales)	56
Clostridiales Family XI. Incertae Sedis	56
Peptostreptococcaceae	54
Acidimicrobiaceae	52
Dietziaceae	52
Halanaerobiaceae	51
Geobacteraceae	49
Polyangiaceae	48
Mariprofundaceae	47
Leuconostocaceae	44
Caulobacteraceae	43
Rickettsiaceae	40
Streptomycetaceae	39
Rhodothermaceae	38
Paenibacillaceae	36
Syntrophomonadaceae	36
Alteromonadaceae	35
Methylacidiphilaceae	32
Thermaceae	31
Alicyclobacillaceae	29
Rubrobacteraceae	28
Deinococcaceae	28
Erythrobacteraceae	28
Hydrogenophilaceae	25
Desulfomicrobiaceae	25
Glycomycetaceae	24
Marinilabiaceae	24
unclassified (derived from Myxococcales)	21
Simkaniaceae	20
Carnobacteriaceae	20
Spiroplasmataceae	20
Prochlorotrichaceae	19
Streptococcaceae	17
unclassified (derived from Rhodobacterales)	17
Planctomycetaceae	16
Thiotrichaceae	16
unclassified (derived from Clostridia)	15
Erysipelotrichaceae	15
Spirillaceae	15
unclassified (derived from Alteromonadales)	15
Brevibacteriaceae	13
unclassified (derived from Dehalococcoidetes)	13
Enterococcaceae	13
Holosporaceae	13
Haliangiaceae	12
Halomonadaceae	12
Gordoniaceae	11
unclassified (derived from Actinobacteria (class))	11
Synergistaceae	10
Opitutaceae	10
Deferribacteraceae	9
Aerococcaceae	9
Cardiobacteriaceae	9
unclassified (derived from Verrucomicrobiales)	9
Jonesiaceae	8
Prevotellaceae	8
Waddliaceae	7
Acidaminococcaceae	7
Crenotrichaceae	7
Acholeplasmataceae	7
Thermodesulfobacteriaceae	7
Porphyromonadaceae	6
Clostridiales Family XII. Incertae Sedis	6
Syntrophaceae	6
Nakamurellaceae	5
Sphaerobacteraceae	5
Natranaerobiaceae	5
unclassified (derived from Firmicutes)	5
Alcaligenaceae	5
Celerinatantimonadaceae	5
Thermomicrobiaceae	4
Microchaetaceae	4
Dictyoglomaceae	4
Planococcaceae	4
unclassified (derived from Bacillales)	4
unclassified (derived from Kordiimonadales)	4
Desulfuromonadaceae	4
Cystobacteraceae	4
Mycoplasmataceae	4
Segniliparaceae	3
Fibrobacteraceae	3
Listeriaceae	3
Aurantimonadaceae	3
Nitrosomonadaceae	3
Saprospiraceae	2
Chlamydiaceae	2
Heliobacteriaceae	2
Lentisphaeraceae	2
Nautiliaceae	2
Micromonosporaceae	1
Tsukamurellaceae	1
unclassified (derived from Stigonematales)	1
Clostridiales Family XVII. Incertae Sedis	1
Thermodesulfobiaceae	1
Gemmatimonadaceae	1
unclassified (derived from Desulfovibrionales)	1
Helicobacteraceae	1
unclassified (derived from Campylobacterales)	1
Succinivibrionaceae	1
Moritellaceae	1
Pseudoalteromonadaceae	1
Leptospiraceae	1

## Sheet: Genus hits
Genus	Number of hits
unclassified (derived from Bacteria)	72910
unclassified (derived from Deltaproteobacteria)	15248
unclassified (derived from Alphaproteobacteria)	14925
unclassified (derived from Gammaproteobacteria)	7363
Saccharopolyspora	5055
Synechococcus	3853
Bifidobacterium	3195
Ruegeria	3160
Dyella	2354
Frankia	2339
Propionibacterium	2313
Rikenella	2155
Methylococcus	1970
Pseudoruegeria	1951
Clostridium	1867
Rhodopseudomonas	1713
Agrobacterium	1606
Capnocytophaga	1547
Rubritalea	1509
unclassified (derived from Rhodobacteraceae)	1481
Bartonella	1476
Legionella	1440
Robiginitalea	1430
Loktanella	1411
Halothiobacillus	1329
unclassified (derived from Betaproteobacteria)	1319
unclassified (derived from Proteobacteria)	1309
Halorhodospira	1282
Kribbella	1242
Cytophaga	1236
Rhodovulum	1194
Sphingobacterium	1185
unclassified (derived from Epsilonproteobacteria)	1153
Hyphomicrobium	1106
Treponema	1097
Flavobacterium	1081
Candidatus Liberibacter	1030
Salipiger	985
Flexithrix	953
Tenacibaculum	953
Spirochaeta	927
Neisseria	872
Ochrobactrum	862
Verrucomicrobium	802
unclassified (derived from Verrucomicrobia)	801
Methylobacterium	785
Coenonia	771
unclassified (derived from Desulfobacteraceae)	763
Desulfovibrio	743
Roseobacter	721
Leptolyngbya	708
Corynebacterium	697
unclassified (derived from Verrucomicrobiaceae)	684
Atopobium	682
Candidatus Cardinium	670
Elizabethkingia	669
Thermomonospora	664
Paracoccus	664
Photobacterium	632
Microcystis	623
Desulfotomaculum	593
Acetivibrio	584
Prochlorococcus	572
Caldicellulosiruptor	551
Hyphomonas	535
Klebsiella	499
Hespellia	496
Acinetobacter	491
Bacillus	484
Enterobacter	480
Gramella	474
Escherichia	474
Mesorhizobium	457
Zymomonas	451
Actinobaculum	440
Beijerinckia	413
Coxiella	413
Alistipes	411
Cyclobacterium	403
Desulfobacterium	389
Sphingomonas	384
Sphingobium	381
Pectinatus	380
Gluconobacter	350
Pseudomonas	344
unclassified (derived from Rhizobiales)	340
Nitrosococcus	337
Thauera	328
Phaeobacter	318
Akkermansia	317
Burkholderia	309
Marinoscillum	306
Pedobacter	304
Actinosynnema	293
Cronobacter	293
Tropheryma	287
Bdellovibrio	287
Chloroflexus	279
Duganella	279
Ruminococcus	278
Collimonas	271
Thioclava	268
Methylophaga	263
Eubacterium	262
Xanthomonas	257
Desulfobulbus	256
Roseovarius	244
Nocardiopsis	232
Campylobacter	232
Prolixibacter	231
Spirobacillus	228
Myroides	225
Desulfosarcina	221
Rhodospirillum	220
Desulfonauticus	211
Aeromonas	209
Calothrix	206
Lyngbya	205
Arcanobacterium	203
Vibrio	203
Sanguibacter	200
Mycobacterium	193
unclassified (derived from Ruminococcaceae)	185
Brachybacterium	184
Shewanella	184
Hahella	183
Microlunatus	178
Halobacillus	177
Bacteroides	175
Chryseobacterium	175
unclassified (derived from Sphingobacteriaceae)	163
unclassified (derived from Flavobacteria)	157
Roseomonas	155
Coraliomargarita	154
Hirschia	145
Megamonas	144
unclassified (derived from Oceanospirillales)	136
Caloramator	129
Acidiphilium	128
Moorella	127
Gloeobacter	125
unclassified (derived from Desulfobulbaceae)	125
Leptospirillum	123
Desulfonatronum	122
Rhizobium	119
Novispirillum	119
Eikenella	117
Thermotoga	117
Bacteriovorax	113
unclassified (derived from Desulfuromonadales)	111
Pelobacter	109
Azoarcus	108
Ferrimonas	108
Azorhizobium	106
Zunongwangia	102
Cyanothece	102
Rhodococcus	101
Candidatus Magnetobacterium	101
Microbacterium	99
Arthrobacter	99
Pseudovibrio	99
Pseudonocardia	98
Staphylococcus	98
Alcanivorax	97
Lactobacillus	95
Acaryochloris	91
Desulfofrigus	91
Nannocystis	91
Aquimarina	90
Nitrospira	90
Nocardia	87
Sagittula	87
Chromatium	87
Desulfohalobium	86
Acidothermus	84
Hymenobacter	84
Croceibacter	84
Candidatus Protochlamydia	84
Micrococcus	81
Cellulomonas	80
Afifella	80
Thermoactinomyces	79
Clavibacter	78
Anabaenopsis	77
Trichormus	77
Epulopiscium	77
Nodularia	76
Anaerostipes	76
Prosthecochloris	74
Novosphingobium	74
unclassified (derived from Methylocystaceae)	73
Candidatus Koribacter	72
Hoeflea	71
Anaplasma	71
Marinomonas	70
Gordonibacter	69
unclassified (derived from Chroococcales)	69
Methylocystis	69
Anderseniella	69
Arcobacter	68
Bradyrhizobium	67
Maricaulis	66
Pannonibacter	66
Acidovorax	65
Leeuwenhoekiella	62
Agrococcus	61
Phormidium	61
Oceanimonas	61
Cyanobacterium	60
Rathayibacter	59
Candidatus Amoebophilus	59
Caedibacter	59
Halochromatium	58
Francisella	58
Leifsonia	57
Geobacillus	57
Ornithobacterium	56
Verminephrobacter	55
Thiomonas	55
Peptostreptococcus	54
Cellulophaga	53
Oscillatoria	53
Acidithiomicrobium	52
Actinotalea	52
Dietzia	52
Kingella	52
Tetrasphaera	51
Rhodobacter	51
Arthrospira	50
Blautia	50
Rickettsiella	49
unclassified (derived from Clostridiales)	48
Lysinibacillus	47
Thiohalocapsa	47
Mariprofundus	47
Dorea	46
Oxalobacter	46
Geobacter	46
Rhodobaca	45
Haemophilus	45
Methyloversatilis	44
Plesiocystis	44
Thiohalomonas	44
Eggerthella	43
Anaeromyxobacter	43
Myxococcus	43
Xenococcus	41
Chromobacterium	41
Xylanimonas	40
Trichodesmium	40
Ilyobacter	40
Granulibacter	40
Desulfatibacillum	40
Streptomyces	39
Planktothrix	39
Comamonas	39
Laribacter	39
Nostoc	38
Brevundimonas	38
Desulfotalea	38
unclassified (derived from Propionibacteriaceae)	37
Salegentibacter	37
Rhodothermus	37
unclassified (derived from Bacteroidetes)	37
Geitlerinema	37
Alkaliphilus	37
Pseudobutyrivibrio	37
Roseisalinus	37
Orientia	37
unclassified (derived from Comamonadaceae)	37
Limnothrix	36
Sinorhizobium	36
Oceanicola	36
Flexibacter	35
Arenibacter	35
Microcoleus	35
Thermoanaerobacter	35
Desulfococcus	35
Chitinophaga	34
Chlorobium	34
Syntrophomonas	34
Allochromatium	33
Variovorax	32
Providencia	32
Methylacidiphilum	32
Cellulosimicrobium	31
Laceyella	31
Ralstonia	30
Peptoniphilus	29
Faecalibacterium	29
Halothermothrix	29
Ensifer	29
Mitsuaria	29
Desulfofustis	29
Serratia	29
Rubrobacter	28
Deinococcus	28
Meiothermus	28
Mitsuokella	28
Candidatus Tremblaya	28
Sorangium	26
Leuconostoc	25
Dialister	25
Oceanibulbus	25
Thiobacillus	25
Desulfomicrobium	25
Stackebrandtia	24
Marinilabilia	24
Psychroflexus	24
Actinocorallia	23
Gardnerella	23
Leclercia	23
Terrimonas	22
Marinosulfonomonas	22
Chondromyces	22
Spirosoma	21
unclassified (derived from Cyanobacteria)	21
Brevibacillus	21
Chelativorans	21
Acetobacter	21
Erythrobacter	21
Enhygromyxa	21
Pantoea	21
Aliivibrio	21
Stenotrophomonas	21
unclassified (derived from Rhodocyclaceae)	20
Spiroplasma	20
Prochlorothrix	19
Alicyclobacillus	19
Weissella	19
Finegoldia	19
unclassified (derived from Rhodospirillaceae)	19
Butyrivibrio	18
Aquitalea	18
Nitrococcus	18
Virgibacillus	17
Rhodomicrobium	17
unclassified (derived from Rhodobacterales)	17
Nisaea	17
Saccharophagus	17
Salmonella	17
Halarsenatibacter	16
Thiothrix	16
Agromyces	15
Pleurocapsa	15
Caldanaerobacter	15
Desulfitibacter	15
Micavibrio	15
Spirillum	15
Teredinibacter	15
Leucobacter	14
Chamaesiphon	14
Anabaena	14
Anoxybacillus	14
Paenibacillus	14
Prosthecobacter	14
Lentzea	13
Brevibacterium	13
Dokdonia	13
Neochlamydia	13
Candidatus Fritschea	13
Gloeocapsa	13
Halothece	13
Stanieria	13
Enterococcus	13
Streptococcus	13
unclassified (derived from Lachnospiraceae)	13
Ehrlichia	13
Candidatus Odyssella	13
Mannheimia	13
Acetobacterium	12
Roseburia	12
Candidatus Desulforudis	12
unclassified (derived from Peptococcaceae)	12
Caldanaerobius	12
Jannaschia	12
Pseudorhodobacter	12
Roseivivax	12
unclassified (derived from Holosporaceae)	12
Rubrivivax	12
Aquaspirillum	12
Haliangium	12
Candidatus Regiella	12
Gordonia	11
unclassified (derived from Actinobacteria (class))	11
Cylindrospermopsis	11
Dolichospermum	11
Carnobacterium	11
unclassified (derived from Campylobacteraceae)	11
Thioalkalivibrio	11
Neptunomonas	11
Chlorobaculum	10
unclassified (derived from Alicyclobacillaceae)	10
Nereida	10
Brachymonas	10
Delftia	10
Desulfobotulus	10
Proteus	10
Halomonas	10
Enterovibrio	10
Borrelia	10
Opitutus	10
Janibacter	9
Candidatus Paenicardinium	9
Dehalococcoides	9
Aerococcus	9
Rhodopirellula	9
Curvibacter	9
Desulfofaba	9
Dichelobacter	9
Lamprocystis	9
Thiolamprovum	9
Photorhabdus	9
unclassified (derived from Verrucomicrobiales)	9
Jonesia	8
Prevotella	8
Denitrovibrio	8
Erysipelothrix	8
Fusobacterium	8
Leptotrichia	8
Candidatus Neoehrlichia	8
Wolbachia	8
Desulfosalina	8
Erwinia	8
Methylobacter	8
Weeksella	7
Waddlia	7
Granulicatella	7
Tepidimicrobium	7
Anaerotruncus	7
Acidaminococcus	7
Sulfitobacter	7
Gluconacetobacter	7
Porphyrobacter	7
Oxalicibacterium	7
Crenothrix	7
Neptuniibacter	7
Thermodesulfobacterium	7
Petrotoga	7
Spirillospora	6
Pseudanabaena	6
Fusibacter	6
Halanaerobium	6
Selenomonas	6
Veillonella	6
Ketogulonicigenium	6
Geminicoccus	6
Leptothrix	6
Desulfobacter	6
Desulfobacula	6
Desulfomonile	6
unclassified (derived from Enterobacteriaceae)	6
Moraxella	6
Cycloclasticus	6
Wohlfahrtiimonas	6
Magnetococcus	6
Candidatus Phytoplasma	6
Candidatus Rhodoluna	5
Nakamurella	5
Enterorhabdus	5
Sporocytophaga	5
Sphaerobacter	5
Spirulina	5
Amphibacillus	5
Soehngenia	5
Natranaerobius	5
Thermosinus	5
unclassified (derived from Firmicutes)	5
Streptobacillus	5
Azospirillum	5
Tistrella	5
Hydrogenophaga	5
Thiorhodovibrio	5
Shigella	5
Celerinatantimonas	5
Kosmotoga	5
unclassified (derived from Thermomonosporaceae)	4
Slackia	4
Porphyromonas	4
Flammeovirga	4
Zobellia	4
unclassified (derived from Simkaniaceae)	4
Dehalogenimonas	4
Thermomicrobium	4
Tolypothrix	4
Cylindrospermum	4
Dictyoglomus	4
Lactococcus	4
Shuttleworthia	4
Carboxydothermus	4
Holdemania	4
Thermodesulfovibrio	4
Isosphaera	4
Caulobacter	4
Kordiimonas	4
Blastochloris	4
Citreicella	4
Magnetospirillum	4
Neorickettsia	4
Zoogloea	4
Cystobacter	4
Marinobacter	4
Marinobacterium	4
Microbulbifer	4
unclassified (derived from Alteromonadaceae)	4
Pasteurella	4
Cellvibrio	4
Dechloromarinus	4
Reinekea	4
Aminobacterium	4
Jonquetella	4
Mycoplasma	4
Actinomyces	3
Nesterenkonia	3
Thermobifida	3
Segniliparus	3
Actinomadura	3
Flectobacillus	3
Parachlamydia	3
Simkania	3
Rivularia	3
Thermus	3
Fibrobacter	3
Listeria	3
Pediococcus	3
Oribacterium	3
Ethanoligenens	3
unclassified (derived from Erysipelotrichaceae)	3
Planctomyces	3
Fulvimarina	3
Thalassobius	3
Thalassospira	3
Rickettsia	3
unclassified (derived from Nitrosomonadaceae)	3
Geothermobacter	3
Thiodictyon	3
Citrobacter	3
Pectobacterium	3
Methylocaldum	3
Actinobacillus	3
Psychrobacter	3
Listonella	3
Salinivibrio	3
Thiohalorhabdus	3
Kocuria	2
unclassified (derived from Actinomycetales)	2
Tannerella	2
Microscilla	2
Riemerella	2
unclassified (derived from Flavobacteriaceae)	2
Saprospira	2
Chlamydophila	2
Chloroherpeton	2
Geminocystis	2
Gloeothece	2
Terribacillus	2
Kurthia	2
Thermoflavimicrobium	2
Exiguobacterium	2
Gemella	2
Alkalibacterium	2
Tissierella	2
Lachnospira	2
Ammonifex	2
Lentisphaera	2
Prosthecomicrobium	2
Rhodobium	2
Rhodothalassium	2
Achromobacter	2
Alcaligenes	2
Cupriavidus	2
Alicycliphilus	2
Polaromonas	2
Lawsonia	2
Desulfuromonas	2
Desulfuromusa	2
Malonomonas	2
Nitratiruptor	2
Bowmanella	2
Marichromatium	2
Thiococcus	2
Ectothiorhodospira	2
Thiohalospira	2
Methylohalobius	2
Methylothermus	2
Chromohalobacter	2
Piscirickettsia	2
Dethiosulfovibrio	2
Okibacterium	1
Micromonospora	1
Nocardioides	1
Actinoallomurus	1
Tsukamurella	1
Mariniflexile	1
Polaribacter	1
Wautersiella	1
Salinibacter	1
Chroococcidiopsis	1
Hapalosiphon	1
Deferribacter	1
Oceanobacillus	1
Aneurinibacillus	1
Sporosarcina	1
Ureibacillus	1
unclassified (derived from Clostridiales Family XI. Incertae Sedis)	1
Thermaerobacter	1
Heliobacterium	1
Heliorestis	1
Catonella	1
Pelotomaculum	1
Dethiobacter	1
Syntrophothermus	1
Thermoanaerobacterium	1
Thermodesulfobium	1
Megasphaera	1
Propionigenium	1
Gemmatimonas	1
Phenylobacterium	1
Mycoplana	1
Rhodoplanes	1
Methylosinus	1
unclassified (derived from Hyphomonadaceae)	1
Labrenzia	1
Marinovum	1
Methylarcula	1
Holospora	1
Candidatus Midichloria	1
Blastomonas	1
Bordetella	1
Limnobacter	1
Pelomonas	1
Herbaspirillum	1
Roseateles	1
Desulfocella	1
Desulfurivibrio	1
unclassified (derived from Desulfovibrionales)	1
Sulfurospirillum	1
Helicobacter	1
unclassified (derived from Campylobacterales)	1
Lebetimonas	1
Nautilia	1
Succinivibrio	1
Moritella	1
Pseudoalteromonas	1
Thermochromatium	1
Thiorhodospira	1
Buttiauxella	1
Tatumella	1
Trabulsiella	1
Xenorhabdus	1
Methylomonas	1
Leptospira	1
Acholeplasma	1

## Sheet: Species hits
Species	Number of hits
uncultured bacterium	70116
uncultured delta proteobacterium	15204
uncultured alpha proteobacterium	14870
uncultured gamma proteobacterium	6657
Dyella japonica	2354
Frankia sp.	2339
Saccharopolyspora spinosa	2299
Rikenella microfusus	2155
Propionibacterium freudenreichii	2062
Methylococcus capsulatus	1970
Pseudoruegeria sp. HD-43	1951
Saccharopolyspora rectivirgula	1781
Rhodopseudomonas palustris	1712
Ruegeria pomeroyi	1677
Bifidobacterium minimum	1615
Agrobacterium tumefaciens	1606
Robiginitalea biformata	1430
uncultured Rhodobacteraceae bacterium	1411
Loktanella hongkongensis	1403
uncultured beta proteobacterium	1317
Legionella pneumophila	1317
Synechococcus sp. WH 7803	1311
Halorhodospira halophila	1282
Ruegeria lacuscaerulensis	1251
Kribbella flavida	1232
uncultured marine bacterium	1220
uncultured epsilon proteobacterium	1153
uncultured proteobacterium	1141
uncultured Hyphomicrobium sp.	1102
Bartonella grahamii	1059
Candidatus Liberibacter asiaticus	1030
Salipiger mucosus	985
Halothiobacillus neapolitanus	958
Flexithrix dorotheae	953
Spirochaeta zuelzerae	917
Treponema lecithinolyticum	908
Capnocytophaga canimorsus	890
Synechococcus sp. RS9914	820
Tenacibaculum mesophilum	813
Verrucomicrobium spinosum	801
uncultured Verrucomicrobia bacterium	801
Rubritalea sp. YM29-130	789
Ochrobactrum tritici	780
Coenonia anatina	771
uncultured Desulfobacteraceae bacterium	763
Sphingobacterium multivorum	740
Synechococcus sp. G4.1	735
Saccharopolyspora hirsuta	723
Rubritalea sabuli	720
Verrucomicrobiaceae bacterium CHC12	680
Elizabethkingia meningoseptica	669
Thermomonospora curvata	664
Bifidobacterium adolescentis	585
Acetivibrio cellulolyticus	584
Prochlorococcus marinus	572
Methylobacterium sp. 4-46	564
Capnocytophaga ochracea	552
Neisseria sicca	545
Leptolyngbya valderiana	536
Hyphomonas neptunium	526
Atopobium vaginae	514
Paracoccus sp. R-24652	498
unidentified sulfate-reducing bacterium	494
Caldicellulosiruptor saccharolyticus	491
Photobacterium damselae	476
Gramella forsetii	474
Zymomonas mobilis	451
Escherichia albertii	442
Actinobaculum schaalii	440
Candidatus Cardinium hertigii	437
Sphingobacterium thalpophilum	432
Klebsiella pneumoniae	429
Corynebacterium suicordis	423
Clostridium methylpentosum	419
Bifidobacterium sp. JEMLUCVII-1	417
Hespellia stercorisuis	413
Beijerinckia indica	413
Coxiella burnetii	413
Rhodovulum marinum	404
Cyclobacterium marinum	403
Bartonella bacilliformis	390
Sphingobium yanoikuyae	378
Roseobacter sp. MED193	370
Halothiobacillus hydrothermalis	370
Sphingomonas melonis	369
Cytophaga sp.	359
Pectinatus frisingensis	353
Gluconobacter oxydans	350
Flavobacterium aquatile	344
Alistipes finegoldii	342
Rhodovulum adriaticum	341
uncultured Rhizobiales bacterium	339
Nitrosococcus oceani	335
Phaeobacter gallaeciensis	318
Rhodovulum sulfidophilum	318
Akkermansia muciniphila	317
Marinoscillum furvescens	306
Microcystis sp. AICB 35	304
Cytophaga sp. I-2029	300
Actinosynnema mirum	293
Tropheryma whipplei	287
Microcystis flos-aquae	287
Bdellovibrio bacteriovorus	286
uncultured Desulfobacterium sp.	286
Duganella violaceinigra	279
Pedobacter sp. KP-2	278
Synechococcus sp. PCC 7920	276
Chloroflexus aurantiacus	274
Collimonas fungivorans	271
Thioclava pacifica	268
Methylophaga thiooxydans	263
uncultured Enterobacter sp.	262
Pseudomonas migulae	255
Xanthomonas axonopodis	250
Saccharopolyspora hordei	249
uncultured Roseobacter sp.	241
Flavobacterium johnsoniae	239
uncultured soil bacterium	234
Cardinium endosymbiont of Encarsia inaron	231
Prolixibacter bellariivorans	231
Spirobacillus cienkowskii	228
Mesorhizobium chacoense	226
Bifidobacterium bombi	221
Methylobacterium nodulans	221
Myroides odoratimimus	217
Propionibacterium thoenii	215
Flavobacterium sp.	212
Desulfotomaculum putei	208
Desulfonauticus autotrophicus	207
Desulfosarcina cetonica	206
Ruegeria atlantica	204
Thauera sp. MZ1T	203
endosymbiont of Ridgeia piscesae	202
Sanguibacter keddieii	200
Desulfotomaculum aeronauticum	192
Desulfovibrio alaskensis	192
Arcanobacterium phocae	191
Ruminococcaceae bacterium D16	185
candidate division TM7 genomosp. GTL1	184
Hahella chejuensis	183
Nocardiopsis kunsanensis	181
Microlunatus phosphovorus	178
Shewanella violacea	176
bacterium enrichment culture clone N47	175
Burkholderia phenazinium	169
Cronobacter sakazakii	169
gamma proteobacterium HTCC5015	169
Desulfobulbus sp. DSM 2033	168
unidentified proteobacterium	168
Atopobium minutum	167
Roseovarius tolerans	166
Cytophaga hutchinsonii	165
Sphingobacteriaceae bacterium SOC A20(36)	163
Leptolyngbya sp. PCC 7375	163
Calothrix sp. PCC 7103	156
Roseomonas cervicalis	155
unidentified marine eubacterium	155
Coraliomargarita akajimensis	154
Lyngbya aestuarii	153
Ruminococcus bromii	152
Mycobacterium vanbaalenii	148
Synechococcus sp. T7cc1	147
Enterobacter cloacae	147
Aeromonas caviae	146
Hirschia baltica	145
Acinetobacter calcoaceticus	145
Clostridium scindens	144
Megamonas hypermegale	144
Brachybacterium faecium	143
Photobacterium profundum	140
marine bacterium MBIC1357	138
uncultured SUP05 cluster bacterium	136
Bifidobacterium asteroides	132
Caloramator fervidus	129
Rhodovulum visakhapatnamense	129
Neisseria flavescens	128
Moorella thermoacetica	127
Mesorhizobium sp. SCAU13	127
Gloeobacter violaceus	125
Eubacterium ventriosum	125
Thauera sp. 28	125
Acinetobacter genomosp. 13TU	125
endosymbiont of Vestimentiferan tubeworm	125
Cytophaga sp. I-762	124
Campylobacter sp. 86/06	124
uncultured Desulfobulbaceae bacterium	123
Desulfonatronum lacustre	122
Corynebacterium variabile	120
Desulfotomaculum reducens	120
Leptospirillum ferrooxidans	120
Novospirillum itersonii	119
Flavobacterium sp. S1	118
Eikenella corrodens	117
Desulfovibrio aespoeensis	116
Synechococcus sp.	115
Acidiphilium cryptum	112
Clostridium difficile	111
Desulfuromonadales bacterium Tc37	111
Rhodospirillum rubrum	109
Azoarcus sp. BH72	108
Thermotoga thermarum	107
Azorhizobium doebereinerae	105
Acinetobacter baumannii	105
Chryseobacterium proteolyticum	103
Zunongwangia profunda	102
Desulfobacterium zeppelinii	102
Cronobacter turicensis	102
Candidatus Magnetobacterium bavaricum	101
Rhodospirillum centenum	101
Neisseria flava	100
Pseudovibrio sp. JE062	99
Synechococcus sp. MA0607J	97
Alcanivorax borkumensis	97
Rhizobium leguminosarum	96
uncultured forest soil bacterium	94
Synechococcus sp. MW74D3	93
Halobacillus sp. S19-3	93
Bacteroides sp. 1AL	91
Acaryochloris marina	91
Nannocystis exedens	91
Aquimarina intermedia	90
Candidatus Nitrospira defluvii	90
Oligobrachia mashikoi endosymbiont C	89
Flavobacterium sp. BH12.12	88
Desulfofrigus sp. HRS-La3x	88
Sagittula stellata	87
Chromatium okenii	87
Ruminococcus gnavus	86
Cyanothece sp. ATCC 51142	85
Acidothermus cellulolyticus	84
Croceibacter atlanticus	84
Hespellia porcina	83
Pseudonocardia thermophila	82
Desulfohalobium retbaense	82
Clostridium sordellii	81
Clostridium aminophilum	80
Afifella marina	80
Nocardia cummidelens	79
Thermoactinomyces vulgaris	79
Treponema sp.	79
Clavibacter michiganensis	78
Hymenobacter rigui	78
Roseovarius nubinhibens	78
Anabaenopsis elenkinii	77
Trichormus doliolum	77
Clostridium proteolyticum	77
Bifidobacterium pullorum	76
Nodularia spumigena	76
Anaerostipes caccae	76
Arthrobacter chlorophenolicus	75
Halobacillus trueperi	75
Clostridium sp. SS2/1	75
Desulfovibrio africanus	75
Burkholderia ambifaria	74
Candidatus Koribacter versatilis	72
Tenacibaculum maritimum	72
Hoeflea phototrophica	71
Ferrimonas balearica	71
Paracoccus halophilus	70
Gordonibacter pamelaeae	69
Alistipes putredinis	69
Prosthecochloris aestuarii	69
Epulopiscium sp. 'N.t. morphotype B'	69
uncultured Ochrobactrum sp.	69
Anderseniella baltica	69
Tenacibaculum ovolyticum	68
Anaplasma phagocytophilum	68
Arcobacter mytili	68
Bacillus subtilis	67
Cytophaga sp. MBIC04684	66
methanotroph E10	66
Maricaulis maris	66
Pannonibacter phragmitetus	66
Micrococcus lylae	65
Roseobacter sp. AzwK-3b	65
uncultured Klebsiella sp.	65
uncultured sulfate-reducing bacterium	65
Clostridium perfringens	63
Oligobrachia mashikoi endosymbiont F	63
Agrococcus jenensis	61
Bacillus thuringiensis	61
Staphylococcus pettenkoferi	61
Oceanimonas sp. Be07	61
Capnocytophaga gingivalis	60
Rathayibacter festucae	59
Chryseobacterium gleum	59
Candidatus Amoebophilus asiaticus	59
Caedibacter caryophilus	59
Vibrio alginolyticus	59
Candidatus Ruthia magnifica	59
Desulfovibrio acrylicus	58
Leifsonia aquatica	57
Corynebacterium bovis	56
Ornithobacterium rhinotracheale	56
Clostridium xylanolyticum	56
Paracoccus kondratievae	56
uncultured Desulfobulbus sp.	56
Desulfovibrio sp. TBP-1	55
Protochlamydia naegleriophila	54
Peptostreptococcus anaerobius	54
Marinomonas sp. MWYL1	54
Treponema socranskii	54
Cellulomonas flavigena	53
Flavobacterium psychrophilum	53
Geobacillus kaustophilus	53
Methylocystis rosea	53
Enterobacter aerogenes	53
Acidithiomicrobium sp. P2	52
Actinotalea fermentans	52
Cytophaga sp. T-588	52
Chroococcales cyanobacterium LEGE 060123	52
Thiomonas intermedia	52
Lyngbya majuscula	51
uncultured Bradyrhizobium sp.	51
Verminephrobacter eiseniae	51
Pelobacter acidigallici	51
Synechococcus sp. G2.1	50
Arthrospira maxima	50
Arthrospira platensis	50
Bacillus flexus	50
Halochromatium glycolicum	50
Rickettsiella grylli	49
Legionella jamestowniensis	49
Caldicellulosiruptor sp. Rt8B.4	47
alpha proteobacterium BAL199	47
Bacteriovorax sp. PS52B	47
Mariprofundus ferrooxydans	47
Calothrix parietina	46
Oxalobacter formigenes	46
Rhodobaca bogoriensis	45
Desulfovibrio halophilus	45
Cytophaga sp. I-545	44
Desulfotomaculum thermosapovorans	44
Methyloversatilis universalis	44
Desulfovibrio dechloracetivorans	44
Plesiocystis pacifica	44
Tetrasphaera australiensis	43
Rhodococcus sp.	43
Eggerthella lenta	43
Cytophaga sp. I-601	43
Leeuwenhoekiella marinoflava	43
Clostridium kluyveri	43
Clostridiales genomosp. BVAB3	43
uncultured Acidovorax sp.	43
Myxococcus fulvus	43
Pseudomonas aeruginosa	43
Synechococcus sp. UH7	42
Rhodobacteraceae bacterium BS110	42
Burkholderia sp. 13	42
Geobacter humireducens	42
Anaeromyxobacter dehalogenans	42
Aeromonas hydrophila	42
Thiohalomonas nitratireducens	42
Brachybacterium paraconglomeratum	41
Bifidobacterium pseudocatenulatum	41
Xenococcus sp. PCC 7305	41
Haemophilus ducreyi	41
Nocardiopsis dassonvillei	40
Xylanimonas cellulosilytica	40
Clostridium thermocellum	40
Ilyobacter tartaricus	40
Mesorhizobium sp. LPYR2	40
Granulibacter bethesdensis	40
Synechococcus sp. CC9605	39
Phormidium sp. LMECYA 173	39
Phormidium sp. LMECYA 79	39
Clostridium asparagiforme	39
Clostridium carnis	39
Clostridium cellulolyticum	39
Kingella kingae	39
Laribacter hongkongensis	39
Desulfatibacillum aliphaticivorans	39
Pelobacter carbinolicus	39
Francisella noatunensis	39
Corynebacterium glutamicum	38
Dietzia sp. H0	38
Bifidobacterium angulatum	38
Synechococcus sp. PCC 8806	38
Rhodobacter sp. DQ12-45T	38
Desulfotalea psychrophila	38
Campylobacter hominis	38
Vibrio harveyi	38
Propionibacteriaceae bacterium MOB600	37
Salegentibacter salegens	37
Rhodothermus marinus	37
marine CFB-group bacterium MBIC01599	37
Pseudobutyrivibrio xylanivorans	37
Roseisalinus antarcticus	37
Orientia tsutsugamushi	37
Novosphingobium aromaticivorans	37
uncultured Comamonadaceae bacterium	37
Neisseria meningitidis	37
Limnothrix redekei	36
Mesorhizobium loti	36
Sinorhizobium meliloti	36
Oceanicola granulosus	36
Campylobacter upsaliensis	36
Legionella cincinnatiensis	36
Arenibacter latericius	35
Cellulophaga fucicola	35
Synechococcus sp. MW73D5	35
Synechococcus sp. MW74D6	35
Microcoleus chthonoplastes	35
Bacillus cereus	35
Clostridium disporicum	35
Desulfovibrio indonesiensis	35
Thiohalocapsa halophila	35
Chitinophaga pinensis	34
Lysinibacillus sphaericus	34
Thermoanaerobacter uzonensis	34
Flexibacter elegans	33
Chlorobium phaeobacteroides	33
Planktothrix rubescens	33
Clostridium polysaccharolyticum	33
Bacillus licheniformis	32
Variovorax paradoxus	32
Bacteriovorax sp. NZ7	32
Desulfobulbus rhabdoformis	32
Aeromonas sp. 12m	32
Aeromonas sp. 1m	32
Allochromatium vinosum	32
Acinetobacter lwoffii	32
Methylacidiphilum fumariolicum	32
Cellulosimicrobium cellulans	31
Bacillus megaterium	31
Bacillus simplex	31
Clostridium cellobioparum	31
Eubacterium coprostanoligenes	31
Desulfovibrio cuneatus	31
Campylobacter gracilis	31
Microbacterium esteraromaticum	30
Propionibacterium acnes	30
Candidatus Protochlamydia amoebophila	30
Synechococcus elongatus	30
Oscillatoria spongeliae	30
Clostridium cochlearium	30
Syntrophomonas cellicola	30
Cytophaga sp. I-482	29
Cytophaga sp. I-976	29
Synechococcus sp. WH 5701	29
Faecalibacterium prausnitzii	29
Halothermothrix orenii	29
Ensifer adhaerens	29
Mitsuaria chitosanitabida	29
Desulfococcus biacutus	29
Desulfofustis glycolicus	29
Escherichia coli	29
Corynebacterium callunae	28
Rubrobacter xylanophilus	28
Bacteroides coprosuis	28
Meiothermus silvanus	28
Bacillus litoralis	28
Clostridium hathewayi	28
Clostridium sp. enrichment culture clone 7-25	28
Eubacterium saphenum	28
Dorea formicigenerans	28
Mitsuokella multacida	28
Candidatus Tremblaya princeps	28
Cellulomonas bogoriensis	27
Cytophaga sp. MBIC04665	27
Synechococcus sp. HOG	27
Clostridium novyi	27
Clostridium sp. L2-50	27
Peptoniphilus asaccharolyticus	27
Pectinatus cerevisiiphilus	27
Brevundimonas diminuta	27
Ferrimonas marina	27
Capnocytophaga cynodegmi	26
Microcystis aeruginosa	26
Sorangium cellulosum	26
endosymbiont of Riftia pachyptila	26
gamma proteobacterium NOR51-B	26
Leuconostoc lactis	25
Clostridium butyricum	25
Clostridium paradoxum	25
Clostridium phytofermentans	25
Clostridium sporogenes	25
Eubacterium sp. WAL 17363	25
Candidatus Bartonella rudakovii	25
Oceanibulbus indolifex	25
Thiobacillus denitrificans	25
Neisseria subflava	25
Treponema pedis	25
Stackebrandtia nassauensis	24
Marinilabilia salmonicolor	24
Trichodesmium erythraeum	24
Providencia alcalifaciens	24
Rhodococcus rhodochrous	23
Gardnerella vaginalis	23
Nostoc sp. 'Peltigera horizontalis cyanobiont'	23
Bacillus anthracis	23
Alkaliphilus oremlandii	23
Bacteriovorax sp. MIA2	23
Leclercia adecarboxylata	23
Microbacterium terregens	22
Arthrobacter sp. 'SMCC G993'	22
Bifidobacterium bifidum	22
Geitlerinema sp. Flo1	22
Marinosulfonomonas methylotropha	22
Chromobacterium sp. DS-1	22
uncultured Desulfovibrio sp.	22
bacterium rJ1	22
Streptomyces africanus	21
Bifidobacterium cuniculi	21
Spirosoma linguale	21
Lactobacillus animalis	21
Blautia sp. Ser8	21
Chelativorans multitrophicus	21
Novosphingobium subterraneum	21
uncultured Ralstonia sp.	21
Desulfomicrobium thermophilum	21
Enhygromyxa salina	21
Cronobacter muytjensii	21
Aliivibrio fischeri	21
Stenotrophomonas maltophilia	21
Cyanobacterium sp. MBIC10216	20
Clostridium estertheticum	20
Blautia hydrogenotrophica	20
Roseobacter denitrificans	20
alpha proteobacterium MBIC3951	20
Acetobacter pasteurianus	20
Neisseria mucosa	20
uncultured Rhodocyclaceae bacterium	20
Bifidobacterium pseudolongum	19
Capnocytophaga sputigena	19
Leeuwenhoekiella blandensis	19
Prochlorothrix hollandica	19
Deinococcus grandis	19
Lactobacillus delbrueckii	19
Finegoldia magna	19
Roseobacter sp. BS36	19
uncultured Rhodospirillaceae bacterium	19
Chromobacterium violaceum	19
Pelobacter acetylenicus	19
Thiobacillus prosperus	19
sulfur-oxidizing bacterium NDII1.2	19
Cellulophaga lytica	18
Flavobacterium columnare	18
Clostridium bifermentans	18
Dorea longicatena	18
Comamonas testosteroni	18
Aquitalea sp. PGP-1	18
Olavius ilvae Delta 1 endosymbiont	18
Nitrococcus mobilis	18
Pantoea agglomerans	18
Microbacterium sp. MA1	17
Mycobacterium elephantis	17
Ruminococcus albus	17
Dialister pneumosintes	17
Rhodomicrobium vannielii	17
Nisaea denitrificans	17
Saccharophagus degradans	17
Salmonella enterica	17
Acinetobacter sp.	17
Rhodococcus koreensis	16
Actinocorallia aurantiaca	16
Pedobacter sp. MJ11	16
Terrimonas lutea	16
Trichodesmium thiebautii	16
Laceyella putida	16
Clostridium glycolicum	16
Clostridium sticklandii	16
Halarsenatibacter silvermanii	16
Bradyrhizobium japonicum	16
Paracoccus marcusii	16
Silicibacter sp. TrichCH4B	16
Acidiphilium sp. DX1-13	16
Agromyces salentinus	15
Rhodococcus opacus	15
Bacteroides capillosus	15
Laceyella sacchari	15
Lactobacillus murinus	15
Caldanaerobacter subterraneus	15
Desulfitibacter alkalitolerans	15
Novosphingobium capsulatum	15
Micavibrio sp. EPB	15
Spirillum volutans	15
Desulfosarcina variabilis	15
delta proteobacterium PL12	15
Teredinibacter turnerae	15
Acinetobacter junii	15
Photobacterium leiognathi	15
Leucobacter komagatae	14
Micrococcus luteus	14
Bacteroides fragilis	14
Chamaesiphon subglobosus	14
Geitlerinema sp. PCC 7105	14
Bacillus firmus	14
Alkaliphilus transvaalensis	14
Clostridium beijerinckii	14
Acidovorax avenae	14
Prosthecobacter vanneervenii	14
Lentzea violacea	13
Dokdonia donghaensis	13
Flavobacteria bacterium BBFL7	13
Neochlamydia hartmannellae	13
Candidatus Fritschea bemisiae	13
Gloeocapsa sp. KO20B5	13
Halothece sp. MPI 96P605	13
unidentified cyanobacterium CLg1	13
Phormidium sp. LMECYA 214	13
Stanieria sp. PCC 7301	13
Anoxybacillus flavithermus	13
Lysinibacillus fusiformis	13
Brevibacillus thermoruber	13
Clostridium malenominatum	13
Methylocystis parvus	13
Paracoccus denitrificans	13
Candidatus Odyssella thessalonicensis	13
Sphingomonas sp.	13
Kingella denitrificans	13
Desulfovibrio burkinensis	13
Mannheimia haemolytica	13
Acinetobacter johnsonii	13
Acinetobacter soli	13
Arcanobacterium haemolyticum	12
Microbacterium phyllosphaerae	12
Pseudonocardia zijingensis	12
Psychroflexus gondwanensis	12
Psychroflexus torquis	12
Sphingobacterium spiritivorum	12
Synechococcus sp. PCC 7902	12
Pleurocapsa sp. PCC 7319	12
filamentous thermophilic cyanobacterium tBTRCCn 301	12
Bacillus aquimaris	12
Bacillus infernus	12
Bacillus methanolicus	12
Virgibacillus koreensis	12
Staphylococcus pseudolugdunensis	12
Clostridium cylindrosporum	12
Acetobacterium carbinolicum	12
Butyrivibrio fibrisolvens	12
Roseburia intestinalis	12
Candidatus Desulforudis audaxviator	12
Caldanaerobius polysaccharolyticus	12
Caldicellulosiruptor lactoaceticus	12
Pseudorhodobacter sp. HDW-19	12
endosymbiont of Acanthamoeba sp. UWC36	12
Burkholderia cepacia	12
Rubrivivax gelatinosus	12
Aquaspirillum serpens	12
Haliangium ochraceum	12
Chondromyces crocatus	12
Aeromonas sp. No. 32	12
Thiohalocapsa marina	12
Candidatus Regiella insecticola	12
Vibrio furnissii	12
Vibrio rotiferianus	12
Spiroplasma floricola	12
Gordonia otitidis	11
actinobacterium Aac-100	11
Cytophaga sp. MBIC04693	11
Cylindrospermopsis raciborskii	11
Nostoc commune	11
Eubacterium rectale	11
Jannaschia helgolandensis	11
Erythrobacter longus	11
Bacteroides ureolyticus	11
Serratia proteamaculans	11
Legionella anisa	11
Legionella feeleii	11
Neptunomonas naphthovorans	11
Thiothrix nivea	11
marine gamma proteobacterium HTCC2148	11
Microbacterium oxydans	10
Chlorobaculum macestae	10
Cyanothece sp. WH 8904	10
Oscillatoria sp. CCAP 1459/26	10
Bacillus tusciae	10
Bacillus cytotoxicus	10
Weissella minor	10
Clostridium tertium	10
Eubacterium sp. WAL 14571	10
Desulfotomaculum gibsoniae	10
Desulfotomaculum ruminis	10
Ruminococcus obeum	10
Mesorhizobium sp. D246	10
Nereida ignava	10
Roseivivax halodurans	10
Ruegeria scottomollicae	10
Rhodobacterales bacterium CB1025	10
Rhodospirillum sulfurexigens	10
Brachymonas petroleovorans	10
Comamonas aquatica	10
Desulfobotulus sapovorans	10
Chondromyces apiculatus	10
Enterobacter asburiae	10
Proteus mirabilis	10
Pseudomonas veronii	10
Francisella cantonensis	10
Enterovibrio coralii	10
Spirochaeta thermophila	10
Treponema azotonutricium	10
Janibacter sp. XJ-1	9
Bacteroides sp.	9
Bacteroides tectus	9
Candidatus Paenicardinium endonii	9
Dehalococcoides ethenogenes	9
uncultured Dehalococcoides sp.	9
uncultured cyanobacterium	9
Bacillus sp. SH3	9
Weissella koreensis	9
Clostridium acetobutylicum	9
Clostridium botulinum	9
Clostridium ultunense	9
Lachnospiraceae bacterium 14-2	9
Ruminococcus torques	9
Ochrobactrum ciceri	9
uncultured Rhizobium sp.	9
Hyphomonas sp. OC5	9
Erythrobacter sp. NAP1	9
Ralstonia mannitolilytica	9
Comamonas denitrificans	9
Curvibacter putative symbiont of Hydra magnipapillata	9
Delftia acidovorans	9
Neisseria gonorrhoeae	9
Desulfovibrio sp. LS2001/01	9
Ferrimonas sp. A3B-58	9
Dichelobacter nodosus	9
Lamprocystis purpurea	9
Thiolamprovum pedioforme	9
Photorhabdus asymbiotica	9
Serratia marcescens	9
uncultured Serratia sp.	9
Acinetobacter baylyi	9
Acinetobacter radioresistens	9
Pseudomonas fluorescens	9
Pseudomonas nitroreducens	9
Vibrio neptunius	9
Vibrio sp. R-619	9
Verrucomicrobiae bacterium DG1235	9
Corynebacterium durum	8
Tetrasphaera jenkinsii	8
Jonesia denitrificans	8
Chryseobacterium soldanellicola	8
Myroides profundi	8
Pedobacter heparinus	8
Dolichospermum circinale	8
Denitrovibrio acetiphilus	8
Alicyclobacillus tolerans	8
Clostridium aldrichii	8
Clostridium clariflavum	8
Desulfotomaculum acetoxidans	8
Epulopiscium sp.	8
Erysipelothrix rhusiopathiae	8
Dialister invisus	8
Leptotrichia trevisanii	8
Brevundimonas intermedia	8
Rhizobium etli	8
Loktanella vestfoldensis	8
Wolbachia endosymbiont of Oeciacus vicarius	8
Desulfofaba gelida	8
Desulfosalina propionicus	8
Desulfovibrio desulfuricans	8
Desulfovibrio vulgaris	8
Olavius ilvae Delta 3 endosymbiont	8
Halochromatium sp. MTK6IM088	8
uncultured Methylobacter sp.	8
Marinomonas sp. MED121	8
Marinomonas vaga	8
Vibrio gazogenes	8
Thermotoga neapolitana	8
Corynebacterium matruchotii	7
Mycobacterium lepromatosis	7
Mycobacterium pulveris	7
Actinocorallia glomerata	7
Cytophaga sp. MBIC01539	7
Weeksella virosa	7
Waddlia chondrophila	7
Oscillatoria sp. PCC 7112	7
Bacillus clausii	7
Bacillus hwajinpoensis	7
Staphylococcus epidermidis	7
Staphylococcus lutrae	7
Aerococcus viridans	7
Granulicatella adiacens	7
Enterococcus casseliflavus	7
Lactobacillus helveticus	7
Lactobacillus oligofermentans	7
Clostridium sp. CYP5	7
Tepidimicrobium ferriphilum	7
Eubacterium cellulosolvens	7
Eubacterium eligens	7
anaerobic bacterium EtOH8	7
Anaerotruncus colihominis	7
methanotroph M11	7
Ehrlichia chaffeensis	7
Porphyrobacter tepidarius	7
Oxalicibacterium flavum	7
Bacteriovorax sp. PS93S	7
Erwinia persicina	7
Crenothrix polyspora	7
Neptuniibacter caesariensis	7
thermophilic methanotroph HB	7
Thermodesulfobacterium thermophilum	7
Petrotoga mobilis	7
Brevibacterium casei	6
Dietzia kunjamensis	6
Kribbella jejuensis	6
Propionibacterium granulosum	6
Streptomyces griseus	6
Spirillospora albida	6
Cytophaga sp. MBIC04668	6
Flavobacteria bacterium MS024-2A	6
Terrimonas ferruginea	6
Microcystis wesenbergii	6
Leptolyngbya foveolarum	6
Phormidium persicinum	6
Pseudanabaena sp. PCC 7367	6
Paenibacillus pabuli	6
Carnobacterium maltaromaticum	6
Lactobacillus casei	6
Clostridium tetanomorphum	6
Fusibacter paucivorans	6
Butyrivibrio crossotus	6
Blautia producta	6
Acidaminococcus fermentans	6
Rhodopirellula sp. SM48	6
Rhizobium galegae	6
Rhodobacter changlensis	6
Sulfitobacter guttiformis	6
Gluconacetobacter hansenii	6
Geminicoccus roseus	6
Leptothrix cholodnii	6
Neisseria elongata	6
uncultured Desulfobacula sp.	6
Desulfococcus multivorans	6
Desulfovibrio alkalitolerans	6
Desulfovibrio profundus	6
Desulfovibrio salexigens	6
Desulfomonile tiedjei	6
Enterobacter cancerogenus	6
uncultured Enterobacteriaceae bacterium	6
Halomonas salina	6
Acinetobacter sp. JB10	6
Moraxella lincolnii	6
Pseudomonas putida	6
uncultured Pseudomonas sp.	6
Cycloclasticus oligotrophus	6
Vibrio ichthyoenteri	6
Vibrio natriegens	6
Wohlfahrtiimonas chitiniclastica	6
Magnetococcus sp. MC-1	6
Borrelia andersonii	6
Treponema parvum	6
Opitutus sp. VeGlc2	6
candidate division TM7 single-cell isolate TM7a	6
carbazole-degrading bacterium OC11S	6
uncultured Antarctic sea ice bacterium	6
Corynebacterium tuberculostearicum	5
Candidatus Rhodoluna lacicola	5
Nakamurella multipartita	5
Nocardia coubleae	5
Nocardiopsis baichengensis	5
Streptomyces violaceoruber	5
Sporocytophaga cauliformis	5
Chryseobacterium sp. KM	5
Flavobacterium sp. SOC A4(12)	5
Prosthecochloris vibrioformis	5
Sphaerobacter thermophilus	5
Anabaena fertilissima	5
Anabaena sp. BIR370B	5
Planktothrix agardhii	5
Amphibacillus sediminis	5
Bacillus pseudofirmus	5
Halobacillus locisalis	5
Virgibacillus halophilus	5
Lactobacillus cacaonum	5
Lactobacillus paralimentarius	5
Streptococcus mutans	5
Clostridium aminobutyricum	5
Clostridium josui	5
Soehngenia saccharolytica	5
anaerobic bacterium sk.prop8	5
Halanaerobium saccharolyticum	5
Natranaerobius thermophilus	5
Selenomonas lacticifex	5
Thermosinus carboxydivorans	5
uncultured Firmicutes bacterium	5
Streptobacillus moniliformis	5
Mesorhizobium plurifarium	5
Ketogulonicigenium robustum	5
Paracoccus versutus	5
Tistrella mobilis	5
Candidatus Neoehrlichia lotoris	5
alpha proteobacterium IOW11b	5
Burkholderia sp. RASC	5
Desulfovibrio sp. X	5
Shewanella amazonensis	5
Thiorhodovibrio winogradskyi	5
Thioalkalivibrio sp. HL-EbGR7	5
Providencia stuartii	5
Vibrio tapetis	5
Xanthomonas campestris	5
Celerinatantimonas diazotrophica	5
Lamellibrachia sp. endosymbiont	5
Treponema maltophilum	5
Treponema zioleckii	5
Sweet potato little leaf phytoplasma	5
Kosmotoga olearia	5
Brevibacterium mcbrellneri	4
Corynebacterium pseudogenitalium	4
Dietzia psychralcaliphila	4
Microbacterium lacticum	4
Mycobacterium sp. JLS	4
Mycobacterium sp. KMS	4
Nocardiopsis gilva	4
actinomycete 7501	4
Bifidobacterium coryneforme	4
Bacteroides uniformis	4
Flammeovirga aprica	4
Flavobacterium sp. '80m A1 isolate-4'	4
Chlamydiales symbiont of Xenoturbella westbladi	4
Chloroflexus aggregans	4
Dehalogenimonas lykanthroporepellens	4
Thermomicrobium roseum	4
Cyanothece sp. PCC 7424	4
cyanobacterium UCYN-A	4
Tolypothrix sp. TOL328	4
Cylindrospermum sp. CENA33	4
Calothrix desertica	4
Spirulina subsalsa	4
Dictyoglomus thermophilum	4
Bacillus azotoformans	4
Bacillus coagulans	4
Bacillus niacini	4
Brevibacillus brevis	4
Paenibacillus borealis	4
Carnobacterium divergens	4
Enterococcus durans	4
Lactococcus lactis	4
Streptococcus mitis	4
Streptococcus pneumoniae	4
Clostridium limosum	4
Clostridium magnum	4
Clostridium pasteurianum	4
Clostridium tyrobutyricum	4
Eubacterium acidaminophilum	4
Eubacterium siraeum	4
Shuttleworthia satelles	4
Carboxydothermus hydrogenoformans	4
Holdemania filiformis	4
Isosphaera pallida	4
Kordiimonas gwangyangensis	4
Ochrobactrum pseudintermedium	4
Blastochloris sulfoviridis	4
Mesorhizobium tianshanense	4
Citreicella sp. SE45	4
Paracoccus thiocyanatus	4
Roseobacter litoralis	4
alpha proteobacterium IC4	4
Rhodobacterales bacterium HTCC2255	4
uncultured Magnetospirillum sp.	4
Ehrlichia ewingii	4
Burkholderia phytofirmans	4
Acidovorax citrulli	4
Acidovorax delafieldii	4
uncultured Verminephrobacter sp.	4
Chromobacterium pseudoviolaceum	4
Zoogloea resiniphila	4
Desulfobacter curvatus	4
Desulfohalobium utahense	4
Desulfonauticus submarinus	4
Desulfomicrobium escambiense	4
Geobacter sp. FRC-32	4
Angiococcus disciformis	4
Marinobacterium stanieri	4
uncultured Alteromonadaceae bacterium	4
Thioalkalivibrio thiocyanoxidans	4
Enterobacter hormaechei	4
Pasteurella pneumotropica	4
Cellvibrio mixtus	4
Thiothrix fructosivorans	4
Vibrio parahaemolyticus	4
Vibrio ponticus	4
Vibrio sp. FALF296	4
Dechloromarinus chlorophilus	4
Reinekea blandensis	4
marine proteobacterium 'Tomales Bay wc2-3 lg wh'	4
Borrelia parkeri	4
Aminobacterium colombiense	4
Jonquetella anthropi	4
Spiroplasma turonicum	4
Opitutus terrae	4
Actinomyces israelii	3
Brevibacterium linens	3
Corynebacterium macginleyi	3
Nesterenkonia sp. AN1	3
Nocardia asteroides	3
Thermobifida fusca	3
Saccharopolyspora flava	3
Segniliparus rotundus	3
Streptomyces filipinensis	3
Enterorhabdus mucosicola	3
Slackia exigua	3
Prevotella nanceiensis	3
Prevotella ruminicola	3
Flectobacillus major	3
Hymenobacter ocellatus	3
Zobellia uliginosa	3
Parachlamydia acanthamoebae	3
Simkania negevensis	3
Synechococcus sp. P2	3
Rivularia sp. UAM 346	3
Leptolyngbya laminosa	3
Oscillatoria acuminata	3
Oscillatoria sp. MMG-2	3
Phormidium ambiguum	3
Pleurocapsa minor	3
Deinococcus geothermalis	3
Thermus aquaticus	3
Fibrobacter succinogenes	3
Alicyclobacillus disulfidooxidans	3
Alicyclobacillus hesperidum	3
Alicyclobacillus sendaiensis	3
Bacillus lentus	3
Bacillus sp. w5	3
Bacillus vedderi	3
Halobacillus dabanensis	3
Listeria monocytogenes	3
Brevibacillus agri	3
Staphylococcus haemolyticus	3
Staphylococcus microti	3
Lactobacillus sakei	3
Clostridium roseum	3
Clostridium subterminale	3
Eubacterium oxidoreducens	3
Eubacterium ramulus	3
Eubacterium saburreum	3
Ethanoligenens harbinense	3
Blautia coccoides	3
butyrate-producing bacterium SM4/1	3
Veillonella dispar	3
Veillonella parvula	3
Fusobacterium equinum	3
Fusobacterium nucleatum	3
Leptospirillum ferriphilum	3
Thermodesulfovibrio islandicus	3
Planctomyces limnophilus	3
Caulobacter sp. FWC18	3
Fulvimarina pelagi	3
Hyphomicrobium sp. LAT3	3
Mesorhizobium septentrionale	3
Rhodobacter capsulatus	3
Thalassobius gelatinovorus	3
Thalassospira sp. MCCC 1A01288	3
Thalassospira sp. MCCC 1A01318	3
Thalassospira sp. MCCC 1A01423	3
Thalassospira sp. MCCC 1A01449	3
Candidatus Neoehrlichia mikurensis	3
uncultured Neorickettsia sp.	3
alpha proteobacterium F16	3
Hydrogenophaga intermedia	3
Thiomonas sp. WJ68	3
uncultured Nitrosomonadaceae bacterium	3
Bacteriovorax sp. MIA3	3
Desulfofrigus oceanense	3
Geothermobacter ehrlichii	3
Campylobacter lari	3
Shewanella aquimarina	3
Thiodictyon bacillosum	3
Escherichia hermannii	3
Providencia rettgeri	3
Shigella flexneri	3
Legionella sainthelensi	3
Legionella sp. CDC-3041-AUS-E	3
Halomonas halophila	3
Haemophilus influenzae	3
Psychrobacter glacincola	3
Pseudomonas monteilii	3
Francisella philomiragia	3
Salinivibrio costicola	3
Vibrio aestuarianus	3
Vibrio proteolyticus	3
Thiohalorhabdus denitrificans	3
Treponema bryantii	3
Spiroplasma taiwanense	3
Verrucomicrobiaceae bacterium CR28 UNDR-2009	3
carbazole-degrading bacterium OC13S	3
endosymbiont of Sclerolinum contortum	3
Dietzia natronolimnaea	2
Microbacterium dextranolyticum	2
Arthrobacter phenanthrenivorans	2
Kocuria rhizophila	2
Micrococcus sp. TS17	2
Mycobacterium gadium	2
Mycobacterium kansasii	2
Mycobacterium leprae	2
Mycobacterium sp. JS624	2
Rhodococcus sp. 11/8p	2
Kribbella solani	2
Nocardiopsis alba	2
Pseudonocardia sp. SP020602-02	2
Streptomyces tricolor	2
Corynebacterineae bacterium GWS-BW-H199	2
Bifidobacterium catenulatum	2
Enterorhabdus caecimuris	2
Bacteroides pectinophilus	2
Bacteroides vulgatus	2
Porphyromonas endodontalis	2
Porphyromonas gingivicanis	2
Tannerella forsythia	2
Cytophaga sp. MBIC04663	2
Flexibacter flexilis	2
Microscilla marina	2
Riemerella anatipestifer	2
Flavobacteriaceae bacterium U43	2
Saprospira sp. SS98-5	2
Pedobacter sp. 4236	2
Cardinium endosymbiont of Culicoides arakawae	2
Chlamydophila sp. 08-1274_Flock13	2
Chlamydophila sp. 08-1274_Flock19	2
Chlamydophila sp. 08-1274_Flock21	2
Chlamydophila sp. 08-1274_Flock23	2
Chlamydophila sp. 08-1274_Flock3	2
Chloroherpeton thalassium	2
Cyanobacterium sp. LLi5	2
Cyanothece sp. PCC 7425	2
Geminocystis herdmanii	2
Gloeothece sp. KO11DG	2
Synechococcus sp. JA-3-3Ab	2
Synechococcus sp. LS0503	2
Synechococcus sp. PCC 6716	2
Anabaena azotica	2
Anabaena ucrainica	2
Dolichospermum planctonicum	2
Nostoc ellipsosporum	2
Nostoc piscinale	2
Deinococcus ficus	2
Deinococcus radiodurans	2
Bacillus schlegelii	2
Bacillus sp. KSM-KP43	2
Bacillus sp. N2a	2
Bacillus sporothermodurans	2
Terribacillus halophilus	2
Paenibacillus polymyxa	2
Staphylococcus carnosus	2
Thermoflavimicrobium dichotomicum	2
Gemella haemolysans	2
Aerococcus sanguinicola	2
Alkalibacterium sp. NP13	2
Lactobacillus hamsteri	2
Clostridium aceticum	2
Clostridium carboxidivorans	2
Clostridium diolis	2
uncultured Clostridium sp.	2
Peptoniphilus lacrimalis	2
Tissierella sp. LBN 291	2
Lachnospira multipara	2
Oribacterium sp. oral taxon 078	2
Lachnospiraceae bacterium A4	2
Marvinbryantia formatexigens	2
Ruminococcus flavefaciens	2
Ruminococcus sp. 5_1_39BFAA	2
Syntrophomonas erecta	2
butyrate-producing bacterium A2-232	2
Ammonifex degensii	2
Clostridium innocuum	2
Lentisphaera araneosa	2
Rhodopirellula sp. SM50	2
Brevundimonas vesicularis	2
Bartonella quintana	2
Prosthecomicrobium pneumaticum	2
Methylocystis sp. 10	2
Mesorhizobium opportunistum	2
Mesorhizobium sp. RPJ16	2
Mesorhizobium sp. RPJ6	2
Rhodobium orientis	2
Paracoccus pantotrophus	2
Rhodobacter sphaeroides	2
Rhodobacter veldkampii	2
Rhodothalassium salexigens	2
Rhodovulum strictum	2
Roseivivax halotolerans	2
Ruegeria mobilis	2
marine bacterium GAI-109	2
uncultured Rhodobacterales bacterium	2
Azospirillum brasilense	2
Azospirillum rugosum	2
Anaplasma marginale	2
Ehrlichia ruminantium	2
Rickettsia montanensis	2
Sphingomonas agrestis	2
Sphingomonas sp. Alpha4-2	2
uncultured Achromobacter sp.	2
Alcaligenes faecalis	2
uncultured Burkholderia sp.	2
Cupriavidus sp. SWF66166	2
Alicycliphilus denitrificans	2
Comamonas kerstersii	2
Hydrogenophaga pseudoflava	2
Polaromonas sp. JS666	2
Neisseria pharyngis	2
beta proteobacterium KB13	2
Desulfobacter halotolerans	2
sulfate-reducing bacterium TRM1	2
Desulfovibrio aerotolerans	2
Desulfovibrio ferrophilus	2
Desulfovibrio giganteus	2
Desulfovibrio oxyclinae	2
Lawsonia intracellularis	2
Desulfuromonas acetoxidans	2
Desulfuromusa succinoxidans	2
Malonomonas rubra	2
uncultured delta proteobacterium DeepAnt-1F12	2
Nitratiruptor tergarcus	2
Bowmanella denitrificans	2
Marinobacter hydrocarbonoclasticus	2
Marinobacter koreensis	2
Microbulbifer agarilyticus	2
Marichromatium purpuratum	2
Nitrosococcus halophilus	2
Thiococcus pfennigii	2
Thioalkalivibrio denitrificans	2
Thiohalospira alkaliphila	2
Citrobacter freundii	2
Enterobacter pulveris	2
Klebsiella oxytoca	2
Klebsiella variicola	2
Pantoea ananatis	2
Pectobacterium carotovorum	2
Shigella boydii	2
Legionella cherrii	2
Legionella lytica	2
uncultured Legionella sp.	2
Methylocaldum gracile	2
Methylothermus thermalis	2
Chromohalobacter salexigens	2
Actinobacillus delphinicola	2
Acinetobacter haemolyticus	2
Pseudomonas oleovorans	2
Francisella sp. TX077308	2
Francisella sp. TX077310	2
Francisella tularensis	2
Piscirickettsia salmonis	2
Listonella anguillarum	2
Vibrio azureus	2
Vibrio kanaloae	2
Vibrio sp.	2
Vibrio sp. FAL1151	2
Vibrio sp. KTW-12	2
Xanthomonas albilineans	2
Thiohalomonas denitrificans	2
Olavius ilvae Gamma 3 endosymbiont	2
gamma proteobacterium HTCC2207	2
Treponema sp. Ru1	2
Dethiosulfovibrio peptidovorans	2
Mycoplasma capricolum	2
Thermotoga lettingae	2
Corynebacterium cystitidis	1
Corynebacterium mucifaciens	1
Corynebacterium sp.	1
Corynebacterium sp. NML09-0341	1
Corynebacterium sp. NML94-0380	1
Corynebacterium thomssenii	1
Dietzia maris	1
Dietzia sp. W5004	1
Microbacterium hydrocarbonoxydans	1
Microbacterium sp. ORS 1417	1
Okibacterium fritillariae	1
Micromonospora echinospora	1
Mycobacterium fortuitum	1
Mycobacterium novocastrense	1
Rhodococcus fascians	1
Rhodococcus pyridinivorans	1
Kribbella sandramycini	1
Kribbella swartbergensis	1
Nocardioides sp.	1
Pseudonocardia petroleophila	1
Pseudonocardia saturnea	1
Streptomyces fimicarius	1
Streptomyces flavofuscus	1
Actinoallomurus spadix	1
Actinomadura formosensis	1
Actinomadura namibiensis	1
Actinomadura vinacea	1
Tsukamurella paurometabola	1
Bifidobacterium animalis	1
Bifidobacterium sp. JEMLUCVIII-4	1
Atopobium parvulum	1
Slackia heliotrinireducens	1
Bacteroides nordii	1
Prevotella denticola	1
Prevotella melaninogenica	1
Cytophaga fermentans	1
Hymenobacter aerophilus	1
Hymenobacter fastidiosus	1
Hymenobacter sp. VUG-A141a	1
Mariniflexile fucanivorans	1
Polaribacter sp. MED152	1
Wautersiella falsenii	1
Zobellia galactanivorans	1
Salinibacter ruber	1
Sphingobacterium sp. TN19	1
Chlorobium limicola	1
Chloroflexus sp. Y-400-fl	1
Cyanothece sp. PCC 8801	1
Synechococcus sp. LS0417	1
Synechococcus sp. OH2	1
Synechococcus sp. WH 8102	1
Dolichospermum flos-aquae	1
Geitlerinema sp. Sai002	1
Lyngbya sp. PCC 8106	1
Planktothrix pseudagardhii	1
Spirulina laxissima	1
Chroococcidiopsis sp. PCC 6712	1
Hapalosiphon delicatulus	1
Deferribacter desulfuricans	1
Deinococcus proteolyticus	1
Deinococcus radiopugnans	1
Alicyclobacillus cycloheptanicus	1
Alicyclobacillus pohliae	1
Anoxybacillus kestanbolensis	1
Bacillus fordii	1
Bacillus halmapalus	1
Bacillus macroides	1
Bacillus mojavensis	1
Bacillus pseudomycoides	1
Bacillus pumilus	1
Bacillus sp. HYC-1-3	1
Bacillus sp. PL-16	1
Bacillus thermoamylovorans	1
Geobacillus sp. 70PC53	1
Geobacillus stearothermophilus	1
Geobacillus thermodenitrificans	1
Geobacillus toebii	1
Halobacillus faecis	1
Oceanobacillus iheyensis	1
Aneurinibacillus aneurinilyticus	1
Brevibacillus parabrevis	1
Paenibacillus humicus	1
Paenibacillus validus	1
Kurthia sibirica	1
Kurthia zopfii	1
Sporosarcina pasteurii	1
Ureibacillus thermosphaericus	1
Staphylococcus lugdunensis	1
Staphylococcus saprophyticus	1
Staphylococcus xylosus	1
Exiguobacterium acetylicum	1
Exiguobacterium aurantiacum	1
Carnobacterium sp. AT7	1
Enterococcus avium	1
Enterococcus columbae	1
Lactobacillus acidophilus	1
Lactobacillus buchneri	1
Lactobacillus leichmannii	1
Lactobacillus paracasei	1
Lactobacillus plantarum	1
Lactobacillus rossiae	1
Pediococcus acidilactici	1
Pediococcus ethanolidurans	1
Pediococcus pentosaceus	1
Clostridium baratii	1
Clostridium cadaveris	1
Clostridium hungatei	1
Clostridium leptum	1
Clostridium sp. Kas104-4	1
Clostridium sp. MLG661	1
Clostridium sp. MLG856-1	1
Clostridium symbiosum	1
Parvimonas micra	1
Thermaerobacter marianensis	1
Eubacterium hallii	1
Heliobacterium chlorum	1
Heliorestis baculata	1
Catonella morbi	1
Oribacterium sinus	1
Desulfotomaculum halophilum	1
Pelotomaculum thermopropionicum	1
Dethiobacter alkaliphilus	1
Syntrophomonas curvata	1
Syntrophomonas wolfei	1
Syntrophothermus lipocalidus	1
Halanaerobium sp. 'sapolanicus'	1
Thermoanaerobacter brockii	1
Caldicellulosiruptor bescii	1
Thermoanaerobacterium thermosaccharolyticum	1
Thermodesulfobium narugense	1
Eubacterium cylindroides	1
Acidaminococcus sp. D21	1
Megasphaera micronuciformis	1
Selenomonas ruminantium	1
Fusobacterium necrophorum	1
Fusobacterium periodonticum	1
Propionigenium modestum	1
Gemmatimonas aurantiaca	1
Thermodesulfovibrio yellowstonii	1
Rhodopirellula baltica	1
Brevundimonas bullata	1
Caulobacter sp. OC6	1
Phenylobacterium immobile	1
Rhodopseudomonas julia	1
Mycoplana bullata	1
Hyphomicrobium vulgare	1
Rhodoplanes elegans	1
Methylocystis sp. SD3-5	1
Methylosinus trichosporium	1
Mesorhizobium ciceri	1
Mesorhizobium sp. AC98c	1
Azorhizobium caulinodans	1
Rhizobiales bacterium D5-11.1	1
Caulobacter sp. MCS18	1
Jannaschia rubra	1
Ketogulonicigenium vulgare	1
Labrenzia aggregata	1
Marinovum algicola	1
Methylarcula marina	1
Roseobacter sp. SL25	1
Roseobacter sp. SO3	1
Sulfitobacter pontiacus	1
Rhodobacteraceae bacterium 179	1
Rhodobacteraceae bacterium 198	1
Rhodobacterales bacterium Y4I	1
Acetobacter tropicalis	1
Gluconacetobacter saccharivorans	1
Azospirillum amazonense	1
Anaplasma centrale	1
Neorickettsia risticii	1
Holospora obtusa	1
Rickettsia akari	1
Candidatus Midichloria mitochondrii	1
Erythrobacter sp. S11-13	1
Blastomonas natatoria	1
Novosphingobium nitrogenifigens	1
Sphingobium chlorophenolicum	1
Bordetella holmesii	1
Burkholderia sp. PTK47	1
Limnobacter sp. 83	1
Delftia tsuruhatensis	1
Pelomonas puraquae	1
Herbaspirillum sp. TSA50y	1
Roseateles depolymerans	1
Bacteriovorax stolpii	1
Bdellovibrio sp. JSS	1
Desulfatibacillum alkenivorans	1
Desulfobacterium vacuolatum	1
Desulfocella halophila	1
Desulfofaba fastidiosa	1
Desulfurivibrio alkaliphilus	1
Desulfovibrio sp. La1H2	1
Desulfovibrionales bacterium Spi55	1
Anaeromyxobacter sp. K	1
delta proteobacterium MLMS-1	1
Sulfurospirillum barnesii	1
Helicobacter acinonychis	1
Campylobacterales bacterium GD 1	1
Lebetimonas acidiphila	1
Nautilia lithotrophica	1
Aeromonas sp. V97	1
Succinivibrio dextrinosolvens	1
Microbulbifer hydrolyticus	1
Microbulbifer variabilis	1
Ferrimonas sp. A3B-64-2	1
Moritella viscosa	1
Pseudoalteromonas sp. A28	1
Allochromatium phaeobacterium	1
Thermochromatium tepidum	1
Ectothiorhodospira haloalkaliphila	1
Ectothiorhodospira shaposhnikovii	1
Thiorhodospira sp. SLG	1
Halothiobacillus kellyi	1
Buttiauxella agrestis	1
Citrobacter koseri	1
Cronobacter dublinensis	1
Enterobacter sp. XW122	1
Erwinia pyrifoliae	1
Klebsiella sp.	1
Pantoea citrea	1
Pectobacterium cypripedii	1
Tatumella morbirosei	1
Trabulsiella guamensis	1
Xenorhabdus poinarii	1
Legionella brunensis	1
Legionella sp. NML 93L054	1
Legionella waltersii	1
Legionella worsleiensis	1
Methylocaldum sp. BFH1	1
Methylohalobius crimeensis	1
Methylohalobius sp. IT-9	1
uncultured Methylomonas sp.	1
Halomonas ventosae	1
Actinobacillus muris	1
Haemophilus influenzae-murium	1
Pseudomonas orientalis	1
Thiothrix unzii	1
Listonella pelagia	1
Photobacterium sp. R-16	1
Vibrio aerogenes	1
Vibrio coralliilyticus	1
Vibrio gallicus	1
Vibrio mangrovi	1
Vibrio mediterranei	1
Vibrio mytili	1
Vibrio sp. 12F07	1
Vibrio sp. FALF181	1
Vibrio sp. HHS02	1
Vibrio sp. R-91	1
Vibrio vulnificus	1
Candidatus Baumannia cicadellinicola	1
Vesicomya cordata gill symbiont	1
sulfur-oxidizing bacterium OBII5	1
Leptospira fainei	1
Acholeplasma multilocale	1
Tomato big bud phytoplasma	1
Spiroplasma lampyridicola	1
Mycoplasma cavipharyngis	1
Mycoplasma fermentans	1
Verrucomicrobium sp. IRVE	1
Verrucomicrobiaceae bacterium ONA9	1
magneto-ovoid bacterium MO-1	1
uncultured rumen bacterium	1

## Sheet: Strain hits
Strain	Number of hits
uncultured bacterium	70116
uncultured delta proteobacterium	15204
uncultured alpha proteobacterium	14870
uncultured gamma proteobacterium	6657
Dyella japonica	2354
Frankia sp.	2339
Saccharopolyspora spinosa	2299
Rikenella microfusus	2155
Propionibacterium freudenreichii	2052
Methylococcus capsulatus str. Bath	1970
Pseudoruegeria sp. HD-43	1951
Saccharopolyspora rectivirgula	1781
Ruegeria pomeroyi DSS-3	1621
Bifidobacterium minimum	1615
Agrobacterium tumefaciens	1606
Rhodopseudomonas palustris CGA009	1456
Rhodopseudomonas palustris TIE-1	1456
Robiginitalea biformata HTCC2501	1430
uncultured Rhodobacteraceae bacterium	1411
Loktanella hongkongensis	1403
uncultured beta proteobacterium	1317
Synechococcus sp. WH 7803	1311
Legionella pneumophila str. Lens	1306
Halorhodospira halophila	1282
uncultured marine bacterium	1220
uncultured epsilon proteobacterium	1153
uncultured proteobacterium	1141
Kribbella flavida	1121
uncultured Hyphomicrobium sp.	1102
Bartonella grahamii as4aup	1059
Candidatus Liberibacter asiaticus	1030
Silicibacter lacuscaerulensis ITI-1157	1017
Salipiger mucosus	985
Halothiobacillus neapolitanus c2	958
Flexithrix dorotheae	953
Spirochaeta zuelzerae	917
Treponema lecithinolyticum	908
Capnocytophaga canimorsus	890
Synechococcus sp. RS9914	820
Tenacibaculum mesophilum	813
Verrucomicrobium spinosum	801
uncultured Verrucomicrobia bacterium	801
Rubritalea sp. YM29-130	789
Ochrobactrum tritici	780
Coenonia anatina	771
uncultured Desulfobacteraceae bacterium	763
Sphingobacterium multivorum	740
Synechococcus sp. G4.1	735
Saccharopolyspora hirsuta	723
Rubritalea sabuli	720
Verrucomicrobiaceae bacterium CHC12	680
Elizabethkingia meningoseptica	669
Thermomonospora curvata	663
Acetivibrio cellulolyticus	584
Methylobacterium sp. 4-46	564
Bifidobacterium adolescentis L2-32	563
Capnocytophaga ochracea	551
Leptolyngbya valderiana BDU 41001	536
Prochlorococcus marinus	529
Prochlorococcus marinus subsp. pastoris	529
Hyphomonas neptunium	526
Paracoccus sp. R-24652	498
Neisseria sicca ATCC 29256	496
unidentified sulfate-reducing bacterium	494
Caldicellulosiruptor saccharolyticus	489
Gramella forsetii KT0803	474
Photobacterium damselae subsp. damselae CIP 102761	461
Zymomonas mobilis subsp. mobilis ZM4	451
Escherichia albertii TW07627	442
Atopobium vaginae	441
Actinobaculum schaalii	440
Candidatus Cardinium hertigii	437
Sphingobacterium thalpophilum	432
Corynebacterium suicordis	423
Clostridium methylpentosum DSM 5476	419
Bifidobacterium sp. JEMLUCVII-1	417
Hespellia stercorisuis	413
Beijerinckia indica subsp. indica ATCC 9039	413
Coxiella burnetii Dugway 5J108-111	413
Rhodovulum marinum	404
Cyclobacterium marinum	403
Bartonella bacilliformis	390
Klebsiella pneumoniae subsp. pneumoniae MGH 78578	389
Sphingobium yanoikuyae	378
Roseobacter sp. MED193	370
Halothiobacillus hydrothermalis	370
Sphingomonas melonis	369
Cytophaga sp.	359
Pectinatus frisingensis	353
Gluconobacter oxydans 621H	349
Flavobacterium aquatile	344
Alistipes finegoldii	342
Rhodovulum adriaticum	341
uncultured Rhizobiales bacterium	339
Nitrosococcus oceani	335
Phaeobacter gallaeciensis 2.10	318
Rhodovulum sulfidophilum	318
Akkermansia muciniphila	317
Akkermansia muciniphila ATCC BAA-835	317
Marinoscillum furvescens	306
Microcystis sp. AICB 35	304
Cytophaga sp. I-2029	300
Tropheryma whipplei	287
Microcystis flos-aquae	287
Bdellovibrio bacteriovorus	286
uncultured Desulfobacterium sp.	286
Actinosynnema mirum DSM 43827	281
Duganella violaceinigra	279
Pedobacter sp. KP-2	278
Synechococcus sp. PCC 7920	276
Chloroflexus aurantiacus	274
Collimonas fungivorans	271
Thioclava pacifica	268
Methylophaga thiooxidans DMS010	263
uncultured Enterobacter sp.	262
Rhodopseudomonas palustris	256
Pseudomonas migulae	255
Xanthomonas axonopodis pv. dieffenbachiae	250
Saccharopolyspora hordei	249
uncultured Roseobacter sp.	241
Flavobacterium johnsoniae	239
Ruegeria lacuscaerulensis	234
uncultured soil bacterium	234
Cardinium endosymbiont of Encarsia inaron	231
Prolixibacter bellariivorans	231
Spirobacillus cienkowskii	228
Mesorhizobium chacoense	226
Bifidobacterium bombi	221
Methylobacterium nodulans ORS 2060	221
Myroides odoratimimus	217
Propionibacterium thoenii	215
Flavobacterium sp.	212
Desulfotomaculum putei	208
Desulfonauticus autotrophicus	207
Desulfosarcina cetonica	206
Ruegeria atlantica	204
Thauera sp. MZ1T	203
endosymbiont of Ridgeia piscesae	202
Sanguibacter keddieii DSM 10542	200
Desulfotomaculum aeronauticum	192
Desulfovibrio alaskensis	192
Arcanobacterium phocae	191
Ruminococcaceae bacterium D16	185
candidate division TM7 genomosp. GTL1	184
Hahella chejuensis KCTC 2396	183
Nocardiopsis kunsanensis	181
Microlunatus phosphovorus	178
Shewanella violacea DSS12	176
bacterium enrichment culture clone N47	175
Burkholderia phenazinium	169
gamma proteobacterium HTCC5015	169
Desulfobulbus sp. DSM 2033	168
unidentified proteobacterium	168
Atopobium minutum	167
Cronobacter sakazakii	167
Roseovarius tolerans	166
Cytophaga hutchinsonii	165
Sphingobacteriaceae bacterium SOC A20(36)	163
Leptolyngbya sp. PCC 7375	163
Calothrix sp. PCC 7103	156
Roseomonas cervicalis ATCC 49957	155
unidentified marine eubacterium	155
Coraliomargarita akajimensis DSM 45221	154
Lyngbya aestuarii PCC 7419	153
Ruminococcus bromii	152
Mycobacterium vanbaalenii PYR-1	148
Synechococcus sp. T7cc1	147
Aeromonas punctata	146
Hirschia baltica ATCC 49814	145
Clostridium scindens	144
Megamonas hypermegale	144
Brachybacterium faecium DSM 4810	143
Aeromonas caviae	143
marine bacterium MBIC1357	138
Photobacterium profundum	138
uncultured SUP05 cluster bacterium	136
Bifidobacterium asteroides	132
Caloramator fervidus	129
Rhodovulum visakhapatnamense	129
Neisseria flavescens	128
Moorella thermoacetica	127
Mesorhizobium sp. SCAU13	127
Thauera sp. 28	125
Bdellovibrio bacteriovorus HD100	125
Acinetobacter sp. RUH2624	125
endosymbiont of Vestimentiferan tubeworm	125
Cytophaga sp. I-762	124
Campylobacter sp. 86/06	124
Eubacterium ventriosum	123
uncultured Desulfobulbaceae bacterium	123
Desulfonatronum lacustre	122
Enterobacter cloacae subsp. cloacae ATCC 13047	122
Corynebacterium variabile	120
Gloeobacter violaceus PCC 7421	120
Desulfotomaculum reducens MI-1	120
Leptospirillum ferrooxidans	120
Aquaspirillum itersonii	119
Novospirillum itersonii	119
Flavobacterium sp. S1	118
Eikenella corrodens ATCC 23834	117
Desulfovibrio aespoeensis	116
Synechococcus sp.	115
Acidiphilium cryptum JF-5	112
Kribbella flavida DSM 17836	111
Desulfuromonadales bacterium Tc37	111
Rhodospirillum rubrum	109
Azoarcus sp. BH72	108
Thermotoga thermarum	107
Azorhizobium doebereinerae	105
Chryseobacterium proteolyticum	103
Zunongwangia profunda SM-A87	102
Desulfobacterium zeppelinii	102
Cronobacter turicensis	102
Acinetobacter calcoaceticus subsp. anitratus	102
Candidatus Magnetobacterium bavaricum	101
Rhodospirillum centenum SW	101
Neisseria flava	100
Pseudovibrio sp. JE062	99
Synechococcus sp. MA0607J	97
Alcanivorax borkumensis SK2	97
Rhizobium leguminosarum	95
uncultured forest soil bacterium	94
Synechococcus sp. MW74D3	93
Halobacillus sp. S19-3	93
Bacteroides sp. 1AL	91
Acaryochloris marina	91
Acaryochloris marina MBIC11017	91
Nannocystis exedens	91
Aquimarina intermedia	90
Candidatus Nitrospira defluvii	90
Acinetobacter baumannii	90
Oligobrachia mashikoi endosymbiont C	89
Flavobacterium sp. BH12.12	88
Desulfofrigus sp. HRS-La3x	88
Sagittula stellata	87
Chromatium okenii	87
Ruminococcus gnavus ATCC 29149	86
Cyanothece sp. ATCC 51142	85
Acidothermus cellulolyticus	84
Croceibacter atlanticus HTCC2559	84
Hespellia porcina	83
Pseudonocardia thermophila	82
Desulfohalobium retbaense	82
Clostridium sordellii	81
Acidothermus cellulolyticus 11B	80
Clostridium aminophilum	80
Afifella marina	80
Nocardia cummidelens	79
Thermoactinomyces vulgaris	79
Treponema sp.	79
Hymenobacter rigui	78
Roseovarius nubinhibens	78
Anabaenopsis elenkinii AB2002/34	77
Anabaenopsis elenkinii AB2002/35	77
Anabaenopsis elenkinii AB2002/36	77
Anabaenopsis elenkinii AB2002/37	77
Trichormus doliolum str. 'doliolum 1'	77
Clostridium proteolyticum	77
Roseovarius nubinhibens ISM	77
Bifidobacterium pullorum	76
Nodularia spumigena	76
Anaerostipes caccae	76
Arthrobacter chlorophenolicus A6	75
Halobacillus trueperi	75
Clostridium sp. SS2/1	75
Desulfovibrio africanus	75
Burkholderia ambifaria IOP40-10	74
Atopobium vaginae DSM 15829	73
Candidatus Koribacter versatilis Ellin345	72
Tenacibaculum maritimum	72
Hoeflea phototrophica DFL-43	71
Ferrimonas balearica	71
Paracoccus halophilus	70
Clavibacter michiganensis subsp. sepedonicus	69
Gordonibacter pamelaeae 7-10-1-b	69
Alistipes putredinis	69
Prosthecochloris aestuarii	69
Epulopiscium sp. 'N.t. morphotype B'	69
uncultured Ochrobactrum sp.	69
Anderseniella baltica	69
Tenacibaculum ovolyticum	68
Clostridium difficile ATCC 43255	68
Clostridium difficile CIP 107932	68
Clostridium difficile QCD-37x79	68
Clostridium difficile QCD-63q42	68
Clostridium difficile QCD-66c26	68
Clostridium difficile QCD-76w55	68
Anaplasma phagocytophilum	68
Arcobacter mytili	68
Cytophaga sp. MBIC04684	66
methanotroph E10	66
Pannonibacter phragmitetus	66
Micrococcus lylae	65
Roseobacter sp. AzwK-3b	65
uncultured Klebsiella sp.	65
uncultured sulfate-reducing bacterium	65
Oligobrachia mashikoi endosymbiont F	63
Agrococcus jenensis	61
Staphylococcus pettenkoferi	61
Oceanimonas sp. Be07	61
Capnocytophaga gingivalis	60
Rathayibacter festucae	59
Chryseobacterium gleum	59
Candidatus Amoebophilus asiaticus	59
Caedibacter caryophilus	59
Candidatus Ruthia magnifica str. Cm (Calyptogena magnifica)	59
Desulfovibrio acrylicus	58
Leifsonia aquatica	57
Corynebacterium bovis	56
Ornithobacterium rhinotracheale	56
Clostridium xylanolyticum	56
Paracoccus kondratievae	56
Ruegeria pomeroyi	56
Silicibacter pomeroyi	56
uncultured Desulfobulbus sp.	56
Clostridium perfringens str. 13	55
Desulfovibrio sp. TBP-1	55
Protochlamydia naegleriophila	54
Peptostreptococcus anaerobius	54
Marinomonas sp. MWYL1	54
Cellulomonas flavigena	53
Flavobacterium psychrophilum	53
Geobacillus kaustophilus	53
Methylocystis rosea	53
Enterobacter aerogenes	53
Acidithiomicrobium sp. P2	52
Actinotalea fermentans	52
Cytophaga sp. T-588	52
Chroococcales cyanobacterium LEGE 060123	52
Thiomonas intermedia K12	52
uncultured Bradyrhizobium sp.	51
Verminephrobacter eiseniae EF01-2	51
Pelobacter acidigallici	51
Synechococcus sp. G2.1	50
Arthrospira maxima	50
Arthrospira platensis	50
Bacillus flexus	50
Halochromatium glycolicum	50
Neisseria sicca	49
Rickettsiella grylli	49
Legionella jamestowniensis	49
Vibrio alginolyticus 40B	48
Caldicellulosiruptor sp. Rt8B.4	47
alpha proteobacterium BAL199	47
Bacteriovorax sp. PS52B	47
Mariprofundus ferrooxydans PV-1	47
Calothrix parietina	46
Oxalobacter formigenes OXCC13	46
Rhodobaca bogoriensis	45
Desulfovibrio halophilus	45
Cytophaga sp. I-545	44
Desulfotomaculum thermosapovorans	44
Methyloversatilis universalis	44
Desulfovibrio dechloracetivorans	44
Plesiocystis pacifica	44
Tetrasphaera australiensis	43
Rhodococcus sp.	43
Eggerthella lenta	43
Cytophaga sp. I-601	43
Leeuwenhoekiella marinoflava	43
Clostridium kluyveri	43
Clostridiales genomosp. BVAB3 str. UPII9-5	43
uncultured Acidovorax sp.	43
Myxococcus fulvus	43
Acinetobacter calcoaceticus	43
Pseudomonas aeruginosa	43
Synechococcus sp. UH7	42
Rhodobacteraceae bacterium BS110	42
Burkholderia sp. 13	42
Geobacter humireducens	42
Anaeromyxobacter dehalogenans	42
Thiohalomonas nitratireducens	42
Brachybacterium paraconglomeratum	41
Bifidobacterium pseudocatenulatum	41
Xenococcus sp. PCC 7305	41
Bacillus thuringiensis	41
Aeromonas hydrophila	41
Nocardiopsis dassonvillei subsp. dassonvillei	40
Xylanimonas cellulosilytica DSM 15894	40
Ilyobacter tartaricus	40
Mesorhizobium sp. LPYR2	40
Maricaulis maris	40
Granulibacter bethesdensis	40
Treponema socranskii subsp. paredis	40
Synechococcus sp. CC9605	39
Phormidium sp. LMECYA 173	39
Phormidium sp. LMECYA 79	39
Clostridium asparagiforme DSM 15981	39
Clostridium carnis	39
Clostridium cellulolyticum H10	39
Kingella kingae	39
Laribacter hongkongensis	39
Desulfatibacillum aliphaticivorans	39
Pelobacter carbinolicus	39
Francisella noatunensis subsp. noatunensis	39
Corynebacterium glutamicum	38
Dietzia sp. H0	38
Bifidobacterium angulatum	38
Synechococcus sp. PCC 8806	38
Clostridium thermocellum	38
Rhodobacter sp. DQ12-45T	38
Desulfotalea psychrophila LSv54	38
Campylobacter hominis	38
Propionibacteriaceae bacterium MOB600	37
Salegentibacter salegens	37
Rhodothermus marinus	37
marine CFB-group bacterium MBIC01599	37
Pseudobutyrivibrio xylanivorans	37
Roseisalinus antarcticus	37
uncultured Comamonadaceae bacterium	37
Vibrio harveyi	37
Acidobacteria bacterium Ellin345	36
Limnothrix redekei LMECYA 145	36
Mesorhizobium loti	36
Sinorhizobium meliloti	36
Oceanicola granulosus	36
Orientia tsutsugamushi str. Ikeda	36
Campylobacter upsaliensis	36
Legionella cincinnatiensis	36
Haemophilus ducreyi 35000HP	36
Arenibacter latericius	35
Cellulophaga fucicola	35
Synechococcus sp. MW73D5	35
Synechococcus sp. MW74D6	35
Bacillus cereus	35
Clostridium disporicum	35
Desulfovibrio indonesiensis	35
Thiohalocapsa halophila	35
Chitinophaga pinensis DSM 2588	34
Lysinibacillus sphaericus	34
Thermoanaerobacter uzonensis	34
Klebsiella pneumoniae	34
Flexibacter elegans	33
Planktothrix rubescens PCC 10106	33
Bacillus subtilis subsp. subtilis str. 168	33
Clostridium polysaccharolyticum	33
Bacillus licheniformis	32
Variovorax paradoxus	32
Bacteriovorax sp. NZ7	32
Desulfobulbus rhabdoformis	32
Aeromonas sp. 12m	32
Aeromonas sp. 1m	32
Allochromatium vinosum DSM 180	32
Acinetobacter lwoffii	32
Methylacidiphilum fumariolicum	32
Cellulosimicrobium cellulans	31
Bacillus megaterium	31
Bacillus simplex	31
Clostridium cellobioparum	31
Eubacterium coprostanoligenes	31
Desulfovibrio cuneatus	31
Campylobacter gracilis	31
Microbacterium esteraromaticum	30
Candidatus Protochlamydia amoebophila UWE25	30
Oscillatoria spongeliae	30
Clostridium cochlearium	30
Syntrophomonas cellicola	30
Neisseria meningitidis	30
Cytophaga sp. I-482	29
Cytophaga sp. I-976	29
Synechococcus sp. WH 5701	29
Prochlorococcus marinus subsp. pastoris str. NATL1	29
Halothermothrix orenii H 168	29
Ensifer adhaerens	29
Mitsuaria chitosanitabida	29
Desulfococcus biacutus	29
Desulfofustis glycolicus	29
Aeromonas hydrophila subsp. hydrophila	29
Corynebacterium callunae	28
Rubrobacter xylanophilus	28
Bacteroides coprosuis	28
Synechococcus elongatus PCC 7942	28
Meiothermus silvanus	28
Bacillus litoralis	28
Clostridium sp. enrichment culture clone 7-25	28
Eubacterium saphenum ATCC 49989	28
Dorea formicigenerans ATCC 27755	28
Faecalibacterium prausnitzii A2-165	28
Mitsuokella multacida DSM 20544	28
Candidatus Tremblaya princeps	28
Cellulomonas bogoriensis	27
Propionibacterium acnes	27
Cytophaga sp. MBIC04665	27
Synechococcus sp. HOG	27
Clostridium difficile	27
Clostridium hathewayi DSM 13479	27
Clostridium novyi	27
Clostridium sp. L2-50	27
Peptoniphilus asaccharolyticus	27
Pectinatus cerevisiiphilus	27
Brevundimonas diminuta	27
Ferrimonas marina	27
Capnocytophaga cynodegmi	26
Microcystis aeruginosa	26
Lyngbya majuscula JHB	26
Maricaulis maris MCS10	26
Sphingomonas aromaticivorans	26
Sorangium cellulosum	26
endosymbiont of Riftia pachyptila	26
gamma proteobacterium NOR51-B	26
Bacillus subtilis subsp. subtilis	25
Leuconostoc lactis	25
Clostridium paradoxum	25
Clostridium perfringens	25
Clostridium phytofermentans ISDg	25
Clostridium sporogenes	25
Eubacterium sp. WAL 17363	25
Candidatus Bartonella rudakovii	25
Oceanibulbus indolifex	25
Oceanibulbus indolifex HEL-45	25
Thiobacillus denitrificans ATCC 25259	25
Neisseria subflava	25
Enterobacter cloacae	25
Enterobacter cloacae subsp. cloacae	25
Treponema pedis	25
Stackebrandtia nassauensis DSM 44728	24
Marinilabilia salmonicolor	24
Chlorobium phaeobacteroides	24
Trichodesmium erythraeum	24
Enterobacter sakazakii	24
Providencia alcalifaciens DSM 30120	24
Rhodococcus rhodochrous	23
Gardnerella vaginalis	23
Nostoc sp. 'Peltigera horizontalis cyanobiont'	23
Lyngbya majuscula PNG6-221	23
Bacillus anthracis str. A1055	23
Alkaliphilus oremlandii OhILAs	23
Clostridium butyricum 5521	23
Bacteriovorax sp. MIA2	23
Leclercia adecarboxylata	23
Microbacterium terregens	22
Arthrobacter sp. 'SMCC G993'	22
Bifidobacterium adolescentis	22
Bifidobacterium bifidum NCIMB 41171	22
Geitlerinema sp. Flo1	22
Marinosulfonomonas methylotropha	22
Chromobacterium sp. DS-1	22
uncultured Desulfovibrio sp.	22
bacterium rJ1	22
Streptomyces africanus	21
Bifidobacterium cuniculi	21
Spirosoma linguale DSM 74	21
Lactobacillus animalis	21
Blautia sp. Ser8	21
Chelativorans multitrophicus	21
Novosphingobium subterraneum	21
uncultured Ralstonia sp.	21
Desulfomicrobium thermophilum	21
Enhygromyxa salina	21
Cronobacter muytjensii	21
Stenotrophomonas maltophilia	21
Cyanobacterium sp. MBIC10216	20
Bacillus subtilis	20
Bacillus thuringiensis serovar kenyae	20
Bacillus sphaericus	20
Blautia hydrogenotrophica DSM 10507	20
Roseobacter denitrificans	20
alpha proteobacterium MBIC3951	20
Acetobacter pasteurianus IFO 3283-01	20
Acetobacter pasteurianus IFO 3283-01-42C	20
Neisseria mucosa	20
uncultured Rhodocyclaceae bacterium	20
Bifidobacterium pseudolongum subsp. globosum	19
Capnocytophaga sputigena	19
Leeuwenhoekiella blandensis MED217	19
Microcoleus chthonoplastes CCY9605	19
Prochlorothrix hollandica	19
Deinococcus grandis	19
Finegoldia magna ATCC 29328	19
Roseobacter sp. BS36	19
uncultured Rhodospirillaceae bacterium	19
Chromobacterium violaceum	19
Pelobacter acetylenicus	19
Thiobacillus prosperus	19
sulfur-oxidizing bacterium NDII1.2	19
Cellulophaga lytica	18
Flavobacterium columnare	18
Clostridium bifermentans	18
Dorea longicatena DSM 13814	18
Comamonas testosteroni	18
Aquitalea sp. PGP-1	18
Olavius ilvae Delta 1 endosymbiont	18
Nitrococcus mobilis	18
Pantoea agglomerans	18
Microbacterium sp. MA1	17
Mycobacterium elephantis	17
Lactobacillus delbrueckii subsp. bulgaricus	17
Ruminococcus albus	17
Dialister pneumosintes	17
Rhodomicrobium vannielii	17
Nisaea denitrificans	17
Saccharophagus degradans 2-40	17
Acinetobacter sp.	17
Aliivibrio fischeri	17
Rhodococcus koreensis	16
Actinocorallia aurantiaca	16
Pedobacter sp. MJ11	16
Terrimonas lutea	16
Trichodesmium thiebautii	16
Laceyella putida	16
Clostridium glycolicum	16
Clostridium sticklandii	16
Halarsenatibacter silvermanii	16
Bradyrhizobium japonicum	16
Paracoccus marcusii	16
Silicibacter sp. TrichCH4B	16
Acidiphilium sp. DX1-13	16
Agromyces salentinus	15
Rhodococcus opacus	15
Bacteroides capillosus ATCC 29799	15
Laceyella sacchari	15
Lactobacillus murinus	15
Clostridium difficile QCD-32g58	15
Carboxydibrachium pacificum DSM 12653	15
Desulfitibacter alkalitolerans	15
Novosphingobium capsulatum	15
Micavibrio sp. EPB	15
Spirillum volutans	15
Desulfosarcina variabilis	15
delta proteobacterium PL12	15
Teredinibacter turnerae T7901	15
Escherichia coli O157:H7 str. EC4401	15
Acinetobacter baumannii AB0057	15
Acinetobacter junii	15
Photobacterium damselae subsp. piscicida	15
Photobacterium leiognathi	15
Photobacterium leiognathi subsp. leiognathi	15
Leucobacter komagatae	14
Micrococcus luteus	14
Bacteroides fragilis	14
Chamaesiphon subglobosus PCC 7430	14
Geitlerinema sp. PCC 7105	14
Bacillus firmus	14
Alkaliphilus transvaalensis	14
Acidovorax avenae subsp. avenae	14
Prosthecobacter vanneervenii	14
Lentzea violacea	13
Dokdonia donghaensis	13
Flavobacteria bacterium BBFL7	13
Neochlamydia hartmannellae	13
Candidatus Fritschea bemisiae	13
Gloeocapsa sp. KO20B5	13
Halothece sp. MPI 96P605	13
unidentified cyanobacterium CLg1	13
Microcoleus chthonoplastes CCY9603	13
Phormidium sp. LMECYA 214	13
Stanieria sp. PCC 7301	13
Anoxybacillus flavithermus WK1	13
Lysinibacillus fusiformis	13
Brevibacillus thermoruber	13
Clostridium malenominatum	13
Methylocystis parvus	13
Candidatus Odyssella thessalonicensis	13
Sphingomonas sp.	13
Kingella denitrificans	13
Desulfovibrio burkinensis	13
Mannheimia haemolytica serotype A2 str. OVINE	13
Acinetobacter johnsonii SH046	13
Acinetobacter soli	13
Arcanobacterium haemolyticum	12
Actinosynnema mirum	12
Microbacterium phyllosphaerae	12
Pseudonocardia zijingensis	12
Psychroflexus gondwanensis	12
Psychroflexus torquis ATCC 700755	12
Sphingobacterium spiritivorum	12
Synechococcus sp. PCC 7902	12
Pleurocapsa sp. PCC 7319	12
filamentous thermophilic cyanobacterium tBTRCCn 301	12
Bacillus aquimaris	12
Bacillus infernus	12
Bacillus methanolicus	12
Virgibacillus koreensis	12
Staphylococcus pseudolugdunensis	12
Clostridium cylindrosporum	12
Acetobacterium carbinolicum	12
Butyrivibrio fibrisolvens	12
Roseburia intestinalis	12
Candidatus Desulforudis audaxviator MP104C	12
Caldanaerobius polysaccharolyticus	12
Caldicellulosiruptor lactoaceticus	12
Pseudorhodobacter sp. HDW-19	12
endosymbiont of Acanthamoeba sp. UWC36	12
Burkholderia cepacia	12
Rubrivivax gelatinosus	12
Aquaspirillum serpens	12
Haliangium ochraceum DSM 14365	12
Chondromyces crocatus	12
Aeromonas sp. No. 32	12
Thiohalocapsa marina	12
Candidatus Regiella insecticola	12
Escherichia coli APEC O1	12
Salmonella enterica subsp. enterica serovar Hadar str. RI_05P066	12
Vibrio furnissii CIP 102972	12
Vibrio rotiferianus	12
Spiroplasma floricola	12
Gordonia otitidis	11
actinobacterium Aac-100	11
Cytophaga sp. MBIC04693	11
Cylindrospermopsis raciborskii	11
Nostoc commune UTEX 584	11
Eubacterium rectale M104/1	11
Jannaschia helgolandensis	11
Erythrobacter longus	11
Novosphingobium aromaticivorans	11
Bacteroides ureolyticus	11
Serratia proteamaculans	11
Legionella anisa	11
Legionella feeleii	11
Legionella pneumophila	11
Neptunomonas naphthovorans	11
Thiothrix nivea	11
Vibrio alginolyticus	11
marine gamma proteobacterium HTCC2148	11
Microbacterium oxydans	10
Propionibacterium freudenreichii subsp. shermanii CIRM-BIA1	10
Chlorobaculum macestae	10
Cyanothece sp. WH 8904	10
Oscillatoria sp. CCAP 1459/26	10
Bacillus tusciae DSM 2912	10
Bacillus cytotoxicus NVH 391-98	10
Weissella minor	10
Clostridium estertheticum subsp. estertheticum	10
Clostridium estertheticum subsp. laramiense	10
Clostridium tertium	10
Eubacterium sp. WAL 14571	10
Desulfotomaculum gibsoniae	10
Desulfotomaculum ruminis	10
Mesorhizobium sp. D246	10
Nereida ignava	10
Roseivivax halodurans	10
Ruegeria scottomollicae	10
Rhodobacterales bacterium CB1025	10
Rhodospirillum sulfurexigens	10
Brachymonas petroleovorans	10
Comamonas aquatica	10
Desulfobotulus sapovorans	10
Chondromyces apiculatus	10
Enterobacter asburiae	10
Proteus mirabilis	10
Pseudomonas veronii	10
Francisella cantonensis	10
Enterovibrio coralii	10
Spirochaeta thermophila	10
Treponema azotonutricium	10
Janibacter sp. XJ-1	9
Bacteroides sp.	9
Bacteroides tectus	9
Candidatus Paenicardinium endonii	9
Chlorobium phaeobacteroides BS1	9
Dehalococcoides ethenogenes	9
uncultured Dehalococcoides sp.	9
uncultured cyanobacterium	9
Bacillus sp. SH3	9
Weissella koreensis	9
Clostridium acetobutylicum	9
Clostridium ultunense	9
Lachnospiraceae bacterium 14-2	9
Ochrobactrum ciceri	9
uncultured Rhizobium sp.	9
Hyphomonas sp. OC5	9
Erythrobacter sp. NAP1	9
Ralstonia mannitolilytica	9
Comamonas denitrificans	9
Curvibacter putative symbiont of Hydra magnipapillata	9
Delftia acidovorans	9
Neisseria gonorrhoeae	9
Desulfovibrio sp. LS2001/01	9
Ferrimonas sp. A3B-58	9
Dichelobacter nodosus VCS1703A	9
Lamprocystis purpurea	9
Thiolamprovum pedioforme	9
Photorhabdus asymbiotica	9
Serratia marcescens	9
Serratia marcescens subsp. marcescens	9
uncultured Serratia sp.	9
Acinetobacter baylyi	9
Acinetobacter radioresistens	9
Pseudomonas fluorescens	9
Pseudomonas nitroreducens	9
Vibrio neptunius	9
Vibrio sp. R-619	9
Verrucomicrobiae bacterium DG1235	9
Corynebacterium durum	8
Tetrasphaera jenkinsii	8
Jonesia denitrificans DSM 20603	8
Chryseobacterium soldanellicola	8
Myroides profundi	8
Pedobacter heparinus	8
Anabaena circinalis CENA191	8
Prochlorococcus marinus subsp. pastoris str. NATL2	8
Denitrovibrio acetiphilus DSM 12809	8
Alicyclobacillus tolerans	8
Clostridium aldrichii	8
Clostridium beijerinckii NCIMB 8052	8
Clostridium clariflavum	8
Desulfotomaculum acetoxidans DSM 771	8
Ruminococcus torques L2-14	8
Epulopiscium sp.	8
Erysipelothrix rhusiopathiae	8
Leptotrichia trevisanii	8
Brevundimonas intermedia	8
Rhizobium etli IE4771	8
Loktanella vestfoldensis	8
Paracoccus denitrificans	8
Wolbachia endosymbiont of Oeciacus vicarius	8
Desulfofaba gelida	8
Desulfosalina propionicus	8
Desulfovibrio vulgaris str. 'Miyazaki F'	8
Olavius ilvae Delta 3 endosymbiont	8
Halochromatium sp. MTK6IM088	8
uncultured Methylobacter sp.	8
Marinomonas sp. MED121	8
Marinomonas vaga	8
Vibrio gazogenes	8
Thermotoga neapolitana	8
Thermotoga neapolitana DSM 4359	8
Corynebacterium matruchotii	7
Mycobacterium lepromatosis	7
Mycobacterium pulveris	7
Actinocorallia glomerata	7
Cytophaga sp. MBIC01539	7
Weeksella virosa	7
Waddlia chondrophila	7
Oscillatoria sp. PCC 7112	7
Bacillus hwajinpoensis	7
Staphylococcus lutrae	7
Granulicatella adiacens	7
Enterococcus casseliflavus	7
Lactobacillus helveticus	7
Lactobacillus oligofermentans	7
Clostridium botulinum	7
Clostridium sp. CYP5	7
Tepidimicrobium ferriphilum	7
Eubacterium cellulosolvens	7
anaerobic bacterium EtOH8	7
Anaerotruncus colihominis DSM 17241	7
Dialister invisus	7
methanotroph M11	7
Porphyrobacter tepidarius	7
Oxalicibacterium flavum	7
Neisseria meningitidis MC58	7
Bacteriovorax sp. PS93S	7
Erwinia persicina	7
Crenothrix polyspora	7
Neptuniibacter caesariensis	7
Oceanospirillum sp. MED92	7
thermophilic methanotroph HB	7
Treponema socranskii	7
Treponema socranskii subsp. '04'	7
Treponema socranskii subsp. socranskii	7
Thermodesulfobacterium thermophilum	7
Petrotoga mobilis SJ95	7
Brevibacterium casei	6
Dietzia kunjamensis	6
Kribbella jejuensis	6
Propionibacterium granulosum	6
Streptomyces griseus	6
Spirillospora albida	6
Cytophaga sp. MBIC04668	6
Flavobacteria bacterium MS024-2A	6
Flavobacterium ferrugineum	6
Terrimonas ferruginea	6
Microcystis wesenbergii	6
Leptolyngbya foveolarum	6
Phormidium persicinum CCMP638	6
Pseudanabaena sp. PCC 7367	6
Paenibacillus pabuli	6
Staphylococcus epidermidis	6
Aerococcus viridans	6
Carnobacterium maltaromaticum	6
Lactobacillus casei	6
Clostridium beijerinckii	6
Clostridium tetanomorphum	6
Fusibacter paucivorans	6
Eubacterium eligens	6
Butyrivibrio crossotus DSM 2876	6
Blautia producta	6
Acidaminococcus fermentans DSM 20731	6
Rhodopirellula sp. SM48	6
Rhizobium galegae	6
Rhodobacter changlensis	6
Sulfitobacter guttiformis	6
Gluconacetobacter hansenii	6
Ehrlichia chaffeensis	6
Geminicoccus roseus	6
Leptothrix cholodnii SP-6	6
Neisseria elongata	6
uncultured Desulfobacula sp.	6
Desulfococcus multivorans	6
Desulfovibrio alkalitolerans	6
Desulfovibrio desulfuricans subsp. aestuarii	6
Desulfovibrio profundus	6
Desulfovibrio salexigens DSM 2638	6
Desulfomonile tiedjei	6
Enterobacter cancerogenus	6
Klebsiella pneumoniae 342	6
uncultured Enterobacteriaceae bacterium	6
Halomonas salina	6
Acinetobacter sp. JB10	6
Moraxella lincolnii	6
Pseudomonas putida	6
uncultured Pseudomonas sp.	6
Cycloclasticus oligotrophus	6
Vibrio ichthyoenteri	6
Vibrio natriegens	6
Wohlfahrtiimonas chitiniclastica	6
Magnetococcus sp. MC-1	6
Borrelia andersonii	6
Treponema parvum	6
Opitutus sp. VeGlc2	6
candidate division TM7 single-cell isolate TM7a	6
carbazole-degrading bacterium OC11S	6
uncultured Antarctic sea ice bacterium	6
Corynebacterium tuberculostearicum	5
Candidatus Rhodoluna lacicola	5
Clavibacter michiganensis	5
Clavibacter michiganensis subsp. insidiosus	5
Nakamurella multipartita DSM 44233	5
Nocardia coubleae	5
Nocardiopsis baichengensis	5
Streptomyces violaceoruber	5
Sporocytophaga cauliformis	5
Chryseobacterium sp. KM	5
Flavobacterium sp. SOC A4(12)	5
Prosthecochloris vibrioformis	5
Sphaerobacter thermophilus DSM 20745	5
Gloeobacter violaceus PCC 8105	5
Anabaena fertilissima RPAN1	5
Anabaena sp. BIR370B	5
Prochlorococcus marinus str. NATL2A	5
Amphibacillus sediminis	5
Bacillus clausii	5
Bacillus pseudofirmus	5
Halobacillus locisalis	5
Virgibacillus halophilus	5
Lactobacillus cacaonum	5
Lactobacillus paralimentarius	5
Streptococcus mutans	5
Clostridium aminobutyricum	5
Clostridium josui	5
Soehngenia saccharolytica	5
anaerobic bacterium sk.prop8	5
Ruminococcus obeum A2-162	5
Ruminococcus obeum ATCC 29174	5
Halanaerobium saccharolyticum subsp. saccharolyticum	5
Natranaerobius thermophilus JW/NM-WN-LF	5
Selenomonas lacticifex	5
Thermosinus carboxydivorans Nor1	5
uncultured Firmicutes bacterium	5
Streptobacillus moniliformis	5
Mesorhizobium plurifarium	5
Ketogulonicigenium robustum	5
Paracoccus denitrificans PD1222	5
Paracoccus versutus	5
Tistrella mobilis	5
Candidatus Neoehrlichia lotoris	5
alpha proteobacterium IOW11b	5
Burkholderia sp. RASC	5
Desulfovibrio sp. X	5
Shewanella amazonensis SB2B	5
Thiorhodovibrio winogradskyi	5
Thioalkalivibrio sp. HL-EbGR7	5
Providencia stuartii ATCC 25827	5
Haemophilus ducreyi	5
Vibrio tapetis	5
Xanthomonas campestris	5
Celerinatantimonas diazotrophica	5
Lamellibrachia sp. endosymbiont	5
Treponema maltophilum	5
Treponema zioleckii	5
Sweet potato little leaf phytoplasma	5
Kosmotoga olearia TBF 19.5.1	5
Brevibacterium mcbrellneri ATCC 49030	4
Corynebacterium pseudogenitalium	4
Dietzia psychralcaliphila	4
Clavibacter michiganensis subsp. michiganensis	4
Microbacterium lacticum	4
Mycobacterium sp. JLS	4
Mycobacterium sp. KMS	4
Nocardiopsis gilva	4
actinomycete 7501	4
Bifidobacterium coryneforme	4
Bacteroides uniformis	4
Flammeovirga aprica	4
Flavobacterium sp. '80m A1 isolate-4'	4
Chlamydiales symbiont of Xenoturbella westbladi	4
Chloroflexus aggregans DSM 9485	4
Dehalogenimonas lykanthroporepellens BL-DC-9	4
Thermomicrobium roseum	4
Cyanothece sp. PCC 7424	4
Synechococcus elongatus PCC 6301	4
cyanobacterium UCYN-A	4
Tolypothrix sp. TOL328	4
Cylindrospermum sp. CENA33	4
Calothrix desertica PCC 7102	4
Dictyoglomus thermophilum	4
Bacillus azotoformans	4
Bacillus coagulans 36D1	4
Bacillus niacini	4
Brevibacillus brevis	4
Paenibacillus borealis	4
Carnobacterium divergens	4
Enterococcus durans	4
Lactococcus lactis	4
Streptococcus mitis	4
Streptococcus pneumoniae CDC1087-00	4
Clostridium limosum	4
Clostridium magnum	4
Clostridium pasteurianum	4
Clostridium tyrobutyricum	4
Eubacterium acidaminophilum	4
Shuttleworthia satelles DSM 14600	4
Carboxydothermus hydrogenoformans	4
Holdemania filiformis DSM 12042	4
Isosphaera pallida	4
Kordiimonas gwangyangensis	4
Ochrobactrum pseudintermedium	4
Blastochloris sulfoviridis	4
Mesorhizobium tianshanense	4
Citreicella sp. SE45	4
Paracoccus thiocyanatus	4
Roseobacter litoralis Och 149	4
alpha proteobacterium IC4	4
Rhodobacterales bacterium HTCC2255	4
uncultured Magnetospirillum sp.	4
Ehrlichia ewingii	4
Burkholderia phytofirmans	4
Acidovorax citrulli	4
Acidovorax delafieldii	4
uncultured Verminephrobacter sp.	4
Chromobacterium pseudoviolaceum	4
Zoogloea resiniphila	4
Desulfobacter curvatus	4
Desulfohalobium utahense	4
Desulfonauticus submarinus	4
Desulfomicrobium escambiense	4
Geobacter sp. FRC-32	4
Angiococcus disciformis	4
Marinobacterium stanieri	4
uncultured Alteromonadaceae bacterium	4
Thioalkalivibrio thiocyanoxidans	4
Enterobacter hormaechei	4
Pasteurella pneumotropica	4
Cellvibrio mixtus	4
Thiothrix fructosivorans	4
Vibrio fischeri ES114	4
Vibrio parahaemolyticus	4
Vibrio ponticus	4
Vibrio sp. FALF296	4
Dechloromarinus chlorophilus	4
Reinekea blandensis MED297	4
marine proteobacterium 'Tomales Bay wc2-3 lg wh'	4
Borrelia parkeri	4
Aminobacterium colombiense DSM 12261	4
Jonquetella anthropi E3_33 E1	4
Spiroplasma turonicum	4
Opitutus terrae	4
Actinomyces israelii	3
Brevibacterium linens	3
Corynebacterium macginleyi	3
Nesterenkonia sp. AN1	3
Nocardia asteroides	3
Thermobifida fusca	3
Propionibacterium acnes J165	3
Saccharopolyspora flava	3
Segniliparus rotundus	3
Streptomyces filipinensis	3
Enterorhabdus mucosicola	3
Slackia exigua ATCC 700122	3
Prevotella nanceiensis	3
Prevotella ruminicola	3
Flectobacillus major	3
Hymenobacter ocellatus	3
Taxeobacter ocellatus	3
Zobellia uliginosa	3
Parachlamydia acanthamoebae	3
Simkania negevensis	3
Synechococcus sp. P2	3
Rivularia sp. UAM 346	3
Leptolyngbya laminosa ETS-08	3
Oscillatoria acuminata	3
Oscillatoria sp. MMG-2	3
Phormidium ambiguum	3
Planktothrix agardhii HAB612	3
Planktothrix agardhii NIVA-CYA 126	3
Pleurocapsa sp. PCC 7327	3
Deinococcus geothermalis	3
Deinococcus geothermalis DSM 11300	3
Thermus aquaticus	3
Fibrobacter succinogenes	3
Fibrobacter succinogenes subsp. succinogenes S85	3
Alicyclobacillus disulfidooxidans	3
Alicyclobacillus hesperidum	3
Alicyclobacillus sendaiensis	3
Bacillus lentus	3
Bacillus sp. w5	3
Bacillus vedderi	3
Halobacillus dabanensis	3
Listeria monocytogenes	3
Listeria monocytogenes LO28	3
Brevibacillus agri	3
Staphylococcus haemolyticus	3
Staphylococcus microti	3
Lactobacillus sakei	3
Clostridium roseum	3
Clostridium subterminale	3
Eubacterium oxidoreducens	3
Eubacterium ramulus	3
Eubacterium saburreum	3
Eubacterium siraeum DSM 15702	3
Ethanoligenens harbinense	3
Blautia coccoides	3
butyrate-producing bacterium SM4/1	3
Veillonella dispar ATCC 17748	3
Veillonella parvula	3
Fusobacterium equinum	3
Fusobacterium nucleatum	3
Leptospirillum ferriphilum	3
Thermodesulfovibrio islandicus	3
Planctomyces limnophilus	3
Caulobacter sp. FWC18	3
Fulvimarina pelagi HTCC2506	3
Hyphomicrobium sp. LAT3	3
Mesorhizobium septentrionale	3
Thalassobius gelatinovorus	3
Thalassospira sp. MCCC 1A01288	3
Thalassospira sp. MCCC 1A01318	3
Thalassospira sp. MCCC 1A01423	3
Thalassospira sp. MCCC 1A01449	3
Candidatus Neoehrlichia mikurensis	3
uncultured Neorickettsia sp.	3
alpha proteobacterium F16	3
Hydrogenophaga intermedia	3
Thiomonas sp. WJ68	3
uncultured Nitrosomonadaceae bacterium	3
Bacteriovorax sp. MIA3	3
Desulfofrigus oceanense	3
Geothermobacter ehrlichii	3
Campylobacter lari	3
Shewanella aquimarina	3
Thiodictyon bacillosum	3
Escherichia hermannii	3
Providencia rettgeri	3
Shigella flexneri 2a str. 301	3
Legionella sainthelensi	3
Legionella sp. CDC-3041-AUS-E	3
Halomonas halophila	3
Haemophilus influenzae	3
Psychrobacter glacincola	3
Pseudomonas monteilii	3
Francisella philomiragia	3
Salinivibrio costicola	3
Vibrio aestuarianus	3
Vibrio proteolyticus	3
Thiohalorhabdus denitrificans	3
Treponema bryantii	3
Spiroplasma taiwanense	3
Verrucomicrobiaceae bacterium CR28 UNDR-2009	3
carbazole-degrading bacterium OC13S	3
endosymbiont of Sclerolinum contortum	3
Dietzia natronolimnaea	2
Microbacterium dextranolyticum	2
Arthrobacter phenanthrenivorans	2
Kocuria rhizophila	2
Micrococcus sp. TS17	2
Mycobacterium gadium	2
Mycobacterium kansasii	2
Mycobacterium leprae	2
Mycobacterium sp. JS624	2
Rhodococcus sp. 11/8p	2
Kribbella solani	2
Nocardiopsis alba	2
Nocardiopsis dassonvillei	2
Pseudonocardia sp. SP020602-02	2
Streptomyces tricolor	2
Corynebacterineae bacterium GWS-BW-H199	2
Bifidobacterium catenulatum	2
Enterorhabdus caecimuris	2
Bacteroides pectinophilus ATCC 43243	2
Bacteroides vulgatus	2
Porphyromonas endodontalis	2
Porphyromonas gingivicanis	2
Tannerella forsythia	2
Cytophaga sp. MBIC04663	2
Flexibacter flexilis	2
Microscilla marina	2
Riemerella anatipestifer	2
Flavobacteriaceae bacterium U43	2
Saprospira sp. SS98-5	2
Pedobacter sp. 4236	2
Cardinium endosymbiont of Culicoides arakawae	2
Chlamydophila sp. 08-1274_Flock13	2
Chlamydophila sp. 08-1274_Flock19	2
Chlamydophila sp. 08-1274_Flock21	2
Chlamydophila sp. 08-1274_Flock23	2
Chlamydophila sp. 08-1274_Flock3	2
Chloroherpeton thalassium ATCC 35110	2
Cyanobacterium sp. LLi5	2
Cyanothece sp. PCC 7425	2
Geminocystis herdmanii PCC 6308	2
Gloeothece sp. KO11DG	2
Synechococcus sp. JA-3-3Ab	2
Synechococcus sp. LS0503	2
Synechococcus sp. PCC 6716	2
Anabaena azotica	2
Anabaena ucrainica TAC448	2
Anabaena ucrainica TAC449	2
Dolichospermum planctonicum	2
Nostoc ellipsosporum V	2
Nostoc piscinale CENA21	2
Lyngbya majuscula	2
Microcoleus chthonoplastes	2
Planktothrix agardhii PCC 10606	2
Planktothrix agardhii PCC 10607	2
Spirulina subsalsa	2
Spirulina subsalsa FACHB351	2
Deinococcus ficus	2
Deinococcus radiodurans	2
Bacillus clausii KSM-K16	2
Bacillus schlegelii	2
Bacillus sp. KSM-KP43	2
Bacillus sp. N2a	2
Bacillus sporothermodurans	2
Terribacillus halophilus	2
Paenibacillus polymyxa	2
Staphylococcus carnosus	2
Thermoflavimicrobium dichotomicum	2
Gemella haemolysans ATCC 10379	2
Aerococcus sanguinicola	2
Alkalibacterium sp. NP13	2
Lactobacillus delbrueckii	2
Lactobacillus hamsteri	2
Clostridium aceticum	2
Clostridium butyricum	2
Clostridium carboxidivorans P7	2
Clostridium diolis	2
Clostridium thermocellum DSM 2360	2
uncultured Clostridium sp.	2
Peptoniphilus lacrimalis	2
Tissierella sp. LBN 291	2
Eubacterium ventriosum ATCC 27560	2
Lachnospira multipara	2
Oribacterium sp. oral taxon 078 str. F0262	2
Lachnospiraceae bacterium A4	2
Bryantella formatexigens DSM 14469	2
Ruminococcus flavefaciens	2
Ruminococcus sp. 5_1_39BFAA	2
Syntrophomonas erecta	2
butyrate-producing bacterium A2-232	2
Ammonifex degensii KC4	2
Caldicellulosiruptor saccharolyticus DSM 8903	2
Clostridium innocuum	2
Lentisphaera araneosa HTCC2155	2
Rhodopirellula sp. SM50	2
Brevundimonas vesicularis	2
Bartonella quintana	2
Prosthecomicrobium pneumaticum	2
Methylocystis sp. 10	2
Mesorhizobium opportunistum WSM2075	2
Mesorhizobium sp. RPJ16	2
Mesorhizobium sp. RPJ6	2
Rhodobium orientis	2
Paracoccus pantotrophus	2
Rhodobacter capsulatus SB1003	2
Rhodobacter sphaeroides	2
Rhodobacter veldkampii	2
Rhodothalassium salexigens	2
Rhodovulum strictum	2
Roseivivax halotolerans	2
Ruegeria mobilis	2
marine bacterium GAI-109	2
uncultured Rhodobacterales bacterium	2
Azospirillum brasilense	2
Azospirillum rugosum	2
Anaplasma marginale	2
Ehrlichia ruminantium	2
Rickettsia montanensis	2
Sphingomonas agrestis	2
Sphingomonas sp. Alpha4-2	2
uncultured Achromobacter sp.	2
Alcaligenes faecalis	2
Alcaligenes faecalis subsp. faecalis	2
uncultured Burkholderia sp.	2
Cupriavidus sp. SWF66166	2
Alicycliphilus denitrificans	2
Comamonas kerstersii	2
Hydrogenophaga pseudoflava	2
Polaromonas sp. JS666	2
Neisseria pharyngis	2
beta proteobacterium KB13	2
Desulfobacter halotolerans	2
sulfate-reducing bacterium TRM1	2
Desulfovibrio aerotolerans	2
Desulfovibrio desulfuricans subsp. desulfuricans str. G20	2
Desulfovibrio ferrophilus	2
Desulfovibrio giganteus	2
Desulfovibrio oxyclinae	2
Lawsonia intracellularis	2
Desulfuromusa succinoxidans	2
Malonomonas rubra	2
uncultured delta proteobacterium DeepAnt-1F12	2
Nitratiruptor tergarcus	2
Bowmanella denitrificans	2
Marinobacter hydrocarbonoclasticus	2
Marinobacter koreensis	2
Microbulbifer agarilyticus	2
Marichromatium purpuratum	2
Nitrosococcus halophilus	2
Thiococcus pfennigii	2
Thioalkalivibrio denitrificans	2
Thiohalospira alkaliphila	2
Citrobacter freundii	2
Enterobacter pulveris	2
Klebsiella oxytoca	2
Klebsiella variicola At-22	2
Pantoea ananatis	2
Pectobacterium carotovorum subsp. brasiliensis	2
Salmonella enterica subsp. enterica	2
Salmonella enterica subsp. enterica serovar Typhimurium	2
Shigella boydii CDC 3083-94	2
Legionella cherrii	2
Legionella lytica	2
uncultured Legionella sp.	2
Methylocaldum gracile	2
Methylothermus thermalis	2
Chromohalobacter salexigens	2
Actinobacillus delphinicola	2
Acinetobacter haemolyticus	2
Pseudomonas oleovorans	2
Francisella sp. TX077308	2
Francisella sp. TX077310	2
Francisella tularensis	2
Piscirickettsia salmonis	2
Vibrio fischeri	2
Listonella anguillarum	2
Photobacterium profundum SS9	2
Vibrio azureus	2
Vibrio kanaloae	2
Vibrio sp.	2
Vibrio sp. FAL1151	2
Vibrio sp. KTW-12	2
Xanthomonas albilineans	2
Thiohalomonas denitrificans	2
Olavius ilvae Gamma 3 endosymbiont	2
gamma proteobacterium HTCC2207	2
Treponema sp. Ru1	2
Dethiosulfovibrio peptidovorans DSM 11002	2
Mycoplasma capricolum subsp. capripneumoniae	2
Thermotoga lettingae TMO	2
Corynebacterium cystitidis	1
Corynebacterium mucifaciens	1
Corynebacterium sp.	1
Corynebacterium sp. NML09-0341	1
Corynebacterium sp. NML94-0380	1
Corynebacterium thomssenii	1
Dietzia maris	1
Dietzia sp. W5004	1
Microbacterium hydrocarbonoxydans	1
Microbacterium sp. ORS 1417	1
Okibacterium fritillariae	1
Micromonospora echinospora	1
Mycobacterium fortuitum	1
Mycobacterium novocastrense	1
Rhodococcus fascians	1
Rhodococcus pyridinivorans	1
Kribbella sandramycini	1
Kribbella swartbergensis	1
Nocardioides sp.	1
Pseudonocardia petroleophila	1
Pseudonocardia saturnea	1
Streptomyces fimicarius	1
Streptomyces flavofuscus	1
Actinoallomurus spadix	1
Actinomadura formosensis	1
Actinomadura namibiensis	1
Actinomadura vinacea	1
Thermomonospora curvata DSM 43183	1
Tsukamurella paurometabola DSM 20162	1
Bifidobacterium animalis	1
Bifidobacterium animalis subsp. animalis	1
Bifidobacterium sp. JEMLUCVIII-4	1
Atopobium parvulum DSM 20469	1
Slackia heliotrinireducens DSM 20476	1
Bacteroides nordii	1
Prevotella denticola	1
Prevotella melaninogenica	1
Cytophaga fermentans	1
Hymenobacter aerophilus	1
Flexibacteraceae bacterium VUG-A124	1
Flexibacteraceae bacterium VUG-A141a	1
Capnocytophaga ochracea DSM 7271	1
Mariniflexile fucanivorans	1
Polaribacter sp. MED152	1
Wautersiella falsenii	1
Zobellia galactanivorans	1
Salinibacter ruber	1
Sphingobacterium sp. TN19	1
Chlorobium limicola	1
Chloroflexus sp. Y-400-fl	1
Cyanothece sp. PCC 8801	1
Microcystis aeruginosa UTEX 'LB 2664'	1
Synechococcus sp. LS0417	1
Synechococcus sp. OH2	1
Synechococcus sp. WH 8102	1
Anabaena flos-aquae	1
Dolichospermum flos-aquae	1
Geitlerinema sp. Sai002	1
Lyngbya sp. PCC 8106	1
Microcoleus chthonoplastes CCY9602	1
Planktothrix pseudagardhii HAB366	1
Spirulina laxissima	1
Chroococcidiopsis sp. PCC 6712	1
Prochlorococcus marinus str. MIT 9211	1
Hapalosiphon delicatulus IAM M-266	1
Deferribacter desulfuricans SSM1	1
Deinococcus proteolyticus	1
Deinococcus radiopugnans	1
Deinococcus radiopugnans ATCC 19172	1
Alicyclobacillus cycloheptanicus	1
Alicyclobacillus pohliae	1
Anoxybacillus kestanbolensis	1
Bacillus fordii	1
Bacillus halmapalus	1
Bacillus macroides	1
Bacillus mojavensis	1
Bacillus pseudomycoides	1
Bacillus pumilus	1
Bacillus sp. HYC-1-3	1
Bacillus sp. PL-16	1
Bacillus thermoamylovorans	1
Geobacillus sp. 70PC53	1
Geobacillus stearothermophilus	1
Geobacillus thermodenitrificans NG80-2	1
Geobacillus toebii	1
Halobacillus faecis	1
Oceanobacillus iheyensis	1
Oceanobacillus iheyensis HTE831	1
Aneurinibacillus aneurinilyticus	1
Brevibacillus parabrevis	1
Paenibacillus humicus	1
Paenibacillus validus	1
Kurthia sibirica	1
Kurthia zopfii	1
Sporosarcina pasteurii	1
Ureibacillus thermosphaericus	1
Staphylococcus epidermidis ATCC 12228	1
Staphylococcus lugdunensis	1
Staphylococcus saprophyticus subsp. saprophyticus	1
Staphylococcus xylosus	1
Exiguobacterium acetylicum	1
Exiguobacterium aurantiacum	1
Aerococcus viridans ATCC 11563	1
Carnobacterium sp. AT7	1
Enterococcus avium	1
Enterococcus columbae	1
Lactobacillus acidophilus	1
Lactobacillus buchneri	1
Lactobacillus delbrueckii subsp. delbrueckii	1
Lactobacillus leichmannii	1
Lactobacillus paracasei	1
Lactobacillus plantarum	1
Lactobacillus rossiae	1
Pediococcus acidilactici	1
Pediococcus ethanolidurans	1
Pediococcus pentosaceus	1
Clostridium baratii	1
Clostridium botulinum B	1
Clostridium botulinum NCTC 2916	1
Clostridium cadaveris	1
Clostridium difficile CD196	1
Clostridium hathewayi	1
Clostridium hungatei	1
Clostridium leptum DSM 753	1
Clostridium sp. Kas104-4	1
Clostridium sp. MLG661	1
Clostridium sp. MLG856-1	1
Clostridium symbiosum	1
Parvimonas micra	1
Thermaerobacter marianensis	1
Eubacterium eligens ATCC 27750	1
Eubacterium hallii	1
Eubacterium siraeum V10Sc8a	1
Heliobacterium chlorum	1
Heliorestis baculata	1
Catonella morbi ATCC 51271	1
Oribacterium sinus F0268	1
Desulfotomaculum halophilum	1
Pelotomaculum thermopropionicum SI	1
Faecalibacterium prausnitzii	1
Ruminococcus torques ATCC 27756	1
Dethiobacter alkaliphilus AHT 1	1
Syntrophomonas curvata	1
Syntrophomonas wolfei subsp. methylbutyratica	1
Syntrophothermus lipocalidus DSM 12680	1
Halanaerobium sp. 'sapolanicus'	1
Thermoanaerobacter brockii	1
Thermoanaerobacter brockii subsp. brockii	1
Anaerocellum thermophilum	1
Thermoanaerobacterium thermosaccharolyticum	1
Thermodesulfobium narugense	1
Eubacterium cylindroides T2-87	1
Acidaminococcus sp. D21	1
Dialister invisus DSM 15470	1
Megasphaera micronuciformis	1
Selenomonas ruminantium	1
Fusobacterium necrophorum	1
Fusobacterium necrophorum subsp. necrophorum	1
Fusobacterium periodonticum	1
Propionigenium modestum	1
Gemmatimonas aurantiaca T-27	1
Thermodesulfovibrio yellowstonii	1
Rhodopirellula baltica	1
Brevundimonas bullata	1
Caulobacter sp. OC6	1
Phenylobacterium immobile	1
Rhodopseudomonas julia	1
Mycoplana bullata	1
Hyphomicrobium vulgare	1
Rhodoplanes elegans	1
Methylocystis sp. SD3-5	1
Methylosinus trichosporium	1
Mesorhizobium ciceri	1
Mesorhizobium sp. AC98c	1
Rhizobium leguminosarum bv. viciae	1
Azorhizobium caulinodans ORS 571	1
Rhizobiales bacterium D5-11.1	1
Caulobacter sp. MCS18	1
Jannaschia rubra	1
Ketogulonicigenium vulgare	1
Labrenzia aggregata IAM 12614	1
Marinovum algicola	1
Methylarcula marina	1
Rhodobacter capsulatus	1
Roseobacter sp. SL25	1
Roseobacter sp. SO3	1
Sulfitobacter pontiacus	1
Rhodobacteraceae bacterium 179	1
Rhodobacteraceae bacterium 198	1
Rhodobacterales bacterium Y4I	1
Acetobacter tropicalis	1
Gluconacetobacter saccharivorans	1
Gluconobacter oxydans	1
Azospirillum amazonense	1
Anaplasma centrale	1
Ehrlichia chaffeensis str. Arkansas	1
Neorickettsia risticii	1
Holospora obtusa	1
Orientia tsutsugamushi	1
Rickettsia akari	1
Candidatus Midichloria mitochondrii	1
Erythrobacter sp. S11-13	1
Blastomonas natatoria	1
Novosphingobium nitrogenifigens	1
Sphingobium chlorophenolicum	1
Bordetella holmesii	1
Burkholderia sp. PTK47	1
Limnobacter sp. 83	1
Delftia tsuruhatensis	1
Pelomonas puraquae	1
Herbaspirillum sp. TSA50y	1
Roseateles depolymerans	1
Bacteriovorax stolpii	1
Bdellovibrio sp. JSS	1
Desulfatibacillum alkenivorans AK-01	1
Desulfobacterium vacuolatum	1
Desulfocella halophila	1
Desulfofaba fastidiosa	1
Desulfurivibrio alkaliphilus AHT2	1
Desulfovibrio sp. La1H2	1
Desulfovibrionales bacterium Spi55	1
Desulfuromonas acetoxidans	1
Desulfuromonas acetoxidans DSM 684	1
Anaeromyxobacter sp. K	1
delta proteobacterium MLMS-1	1
Sulfurospirillum barnesii	1
Helicobacter acinonychis	1
Campylobacterales bacterium GD 1	1
Lebetimonas acidiphila	1
Nautilia lithotrophica	1
Aeromonas sp. V97	1
Succinivibrio dextrinosolvens	1
Microbulbifer hydrolyticus	1
Microbulbifer variabilis	1
Ferrimonas sp. A3B-64-2	1
Moritella viscosa	1
Pseudoalteromonas sp. A28	1
Allochromatium phaeobacterium	1
Thermochromatium tepidum	1
Ectothiorhodospira haloalkaliphila	1
Ectothiorhodospira shaposhnikovii	1
Thiorhodospira sp. SLG	1
Halothiobacillus kellyi	1
Buttiauxella agrestis	1
Citrobacter koseri	1
Cronobacter dublinensis	1
Enterobacter sp. XW122	1
Erwinia pyrifoliae	1
Escherichia coli	1
Escherichia coli B7A	1
Klebsiella sp.	1
Pantoea citrea	1
Pectobacterium cypripedii	1
Salmonella enterica	1
Salmonella enterica subsp. enterica serovar Paratyphi B	1
Salmonella enterica subsp. enterica serovar Tennessee str. CDC07-0191	1
Tatumella morbirosei	1
Trabulsiella guamensis	1
Xenorhabdus poinarii	1
Legionella brunensis	1
Legionella sp. NML 93L054	1
Legionella waltersii	1
Legionella worsleiensis	1
Methylocaldum sp. BFH1	1
Methylohalobius crimeensis	1
Methylohalobius sp. IT-9	1
uncultured Methylomonas sp.	1
Halomonas ventosae	1
Actinobacillus muris	1
Haemophilus influenzae-murium	1
Pseudomonas orientalis	1
Thiothrix unzii	1
Listonella pelagia	1
Photobacterium sp. R-16	1
Salinivibrio costicola subsp. vallismortis	1
Vibrio aerogenes	1
Vibrio coralliilyticus ATCC BAA-450	1
Vibrio gallicus	1
Vibrio harveyi 1DA3	1
Vibrio mangrovi	1
Vibrio mediterranei	1
Vibrio mytili	1
Vibrio sp. 12F07	1
Vibrio sp. FALF181	1
Vibrio sp. HHS02	1
Vibrio sp. R-91	1
Vibrio vulnificus CMCP6	1
Candidatus Baumannia cicadellinicola	1
Vesicomya cordata gill symbiont	1
sulfur-oxidizing bacterium OBII5	1
Leptospira fainei serovar Hurstbridge	1
Acholeplasma multilocale	1
Tomato big bud phytoplasma	1
Spiroplasma lampyridicola	1
Mycoplasma cavipharyngis	1
Mycoplasma fermentans	1
Verrucomicrobium sp. IRVE	1
Verrucomicrobiaceae bacterium ONA9	1
magneto-ovoid bacterium MO-1	1
uncultured rumen bacterium	1
